# Supplementary material for: Effects of Exogenous Yeast and Bacteria on the Microbial Population Dynamics and Outcomes of Olive Fermentations
Source: mSphere. 2017 Jan 18;2(1):e00315-16. doi: 10.1128/mSphere.00315-16 (PMC5244262; doi:10.1128/mSphere.00315-16)
Supplement: TABLE S1 [file sph001172226sd1.xlsx]

## Sheet: olive yeast subset w_headers se
Supplemental Table S1	Yeast ITS DNA sequences used for taxonomy assignments a
Yeast Taxonomy	Accession	ITS Sequence
AGARICOSTILBUM HYPHAENES	GI|20452279|GB|AF444553.1 b	TCCGTAGGTGAACCTGCGGAAGGATCATTAGTGAATTCGGGTGTTCAGCTCTGAAACATTGAGCCTGACCCCATTCCTTTCCAACTCACACTTGTGCATTTTTCCTTCAGCGCCTCCCTTAGTGGAACGTTGGGAAAGCTCTTGTGATTGTGAACACAGTCGAGGATGTAAATCCAAATTGAAAAAGTTAATAAACAACTATAAACGGTGGATCTCTTGGCTCTCGTATCGATGAAGAACGCAGCGAAACGCGAAATGTAATGTGAATTGCAGAATTCAGTGAATCATCGAATCTTTGAACGCATCTTGCGCTCTTGGGCTATTCCTAAGAGCATGCCTGTTTGAGTGTCGCGAAACTCTCAACCCCACCTTATACTTTTGTGTAGGGTCGTTTGGGTT…
ARTHROASCUS BABJEVAE	GI|86517168|GB|DQ361061.1	ATCATTAATGTAATTGAAAAGAGAAAAGTTTTGATTTATTAGTCATTCAAGACCAGCGCTTAACTGCGCGGTCTGGCTTTTAGTCTGATTTTTCTTTTTATTTTCAATACACTTTGTTTTTGTTATATGGAGGATGAAATATATTTATTTATGTTTTGTCTTCTATATTTTGATAAACTCTTAACAAATATATTTTTTTTAAAAAAAATTAATCAATTATATAAATTTTTATTTATAAAGATTTAATAACAAAAAAATTAAAACTTTCAGCAACGGATCTCTTGGTTCTCGCATCGATGAAGAACGCAGCGAATTGCGATAAGTAATGTGAATTGCAGATTTTCGTGAATCATCGAATCTTTGAACGCATATTGCACTCTATGGTATTCCATAGAGTAT…
ARTHROASCUS FERMENTANS	GI|86517167|GB|DQ361060.1	ATCATTAATGTAATTGAAAAGAGAAAAGTTTTGATTTATCAGTCATTCAAGACCAGCGCTTAATTGCGCGGTCTGGCTTTTAGTCGGATTTTTCTTTTTATTTTCAATACACTTTGTTTTTGTTATATGGATGATGGAATTTGAATTTATTTTCATATTTCGTCTTCTATATCTTAATAAACTCTTAACAAATATATTTTTTCTAAAAAATTAATCAATTATATAAATCTTTTTTAAAGATTGAATAACAAAAAATTAAAACTTTCAGCAACGGATCTCTTGGTTCTCGCATCGATGAAGAACGCAGCGAATTGCGATAAGTAATGTGAATTGCAGATTTTCGTGAATCATCGAATCTTTGAACGCATATTGCACTCTATGGTATTCCATAGAGTATAC…
ASCOBOTRYOZYMA AMERICANA	GI|48237747|GB|AY598608.1	GGAAGTAAAAGTCGTAACAAGGTTTCCGTAGGTGAACCTGCGGAAGGATCATTACAGAAATGCTTTAAAAAGCATAAACACAGTGAACTTTTATGACTTATTTTGGTTGGGTTTTTTTGAAAAGAAAACCTGACCAATGGTTTAAAACAAACAAGTTTTTTTTTTTTTATTGTAATAATTAAATAAAGTCAGTTTTTATAAACTTTTAAAAAATTTAAAATTTTAAAACTTTCAGCAACGGATCTCTTGGTTCTCGCATCGATGAAGAACGCAGCGAAATGCGATAAGTAATGTGAATTGCAGAATTCAGTGAATCATCGAATCTTTGAACGCATATTGCGCCCTTTGGTATTCCAAAGGGCATGCCTGTTTGAGCGTCAGTTCTTTCTTAAAACTTAG…
ASCOBOTRYOZYMA COGNATA	GI|48237749|GB|AY598610.1	GGAAGTAAAAGTCGTAACAAGGTTTCCGTAGGTGAACCTGCGGAAGGATCATTACAGAAATGCTTTAAAAAGCATAAACACAGTGAACTTTTATGACTTATTTTGGTTGGGTTTTCTTGAAAGACCTGACCAATGGTTTAAAACAAACAAGTTTTTATTTTATGATTATTTTTTATAAATATAAAGTCAGTTTTTTTATAAACTTTTAAAAATTTCAAAATTTAAAACTTTCAGCAACGGATCTCTTGGTTCTCGCATCGATGAAGAACGCAGCGAAATGCGATAAGTAATGTGAATTGCAGAATTCAGTGAATCATCGAATCTTTGAACGCATATTGCGCCCTTTGGTATTCCAAAGGGCATGCCTGTTTGAGCGTCAGTTCTCTCTTAAAACTTAGG…
ASCOIDEA HYLECOETI	CONSENSUS PYCC08 11/13/12 BECKMAN c	AAAGTAGATTTACTCTATTTTTTTTTATACTTTAAAACACTTAAACATGTCTTTTTAATATATTTTGTCTATAAATTTTTTAAACTTATAATTTAAAACTTTCAACAACGGATCTCTTGGCTCTCGTATCGATGAAGAACGCAGCGAAATGCGATAAGTATTGTGAATTGCAGATTTTCGTGAATCATTGAATTTTTGAACGCACATTGCGCCCTTTGGTATTCCGAAGGGCATGCCTGTTTGAGCGTTATTTCCTTCTCAAACATCATGTTTGGTATTGACTTTTTATACAAGAAAATTGTTAAGTTGAAATGGATTAGCACATTGAATGAATTAGTATCTATATTTTGATAATAACGTCTGGGTTTTGTTACCAACTCGTTAACTATTGAGTATATA…
ASTEROTREMELLA NANTOUANA	GI|223930692|GB|FJ527043.1	ACACCTGTGACTGTAGCCAAGGTTACTTGGTCTTCAAACATAGTGTAAGAACGTAACAAACTATAAACAATACAACTTTCAACAACGGATCTCTTGGCTCTCGCATCGATGAAGAACGCAGCGAAATGCGATAAGTAATGTGAATTGCAGAATTCAGTGAATCATCGAATCTTTGAACGCAACTTGCGCTCTCTGGTATTCCGGAGAGCATGCCTGTTTGAGTGTCATGATAACTCAACTAATAGGTTTCTATTAGTTGGATTTGGGTGTTGCCAGCGATGGCTCACCTTAAAGGAGTTAGCAAGTAGGCTTTGATGTCTGACGTAATAAGTTTCGTTGGAAGTCAAAGCTGGCGTGCTTATAATTGCCTCGCGCTTCGCGCTCGGCTTTTTTACTCTG…
ASTEROTREMELLA MEIFONGANA	GI|205289960|GB|FJ153164.1	GGCTTTGTGATGTCTTAGTGGCTAAAACTATATCCCTAACACCTGTGAACTGTTGAATTGTGTCTTCGGACGCGGTTCTTTTACAAACATTGTGTAATGAACGTCATAACATTATAAACAATACAACTTTCAACAACGGATCTCTTGGCTCTCGCATCGATGAAGAACGCAGCGAAATGCGATAAGTAATGTGAATTGCAGAATTCAGTGAATCATCGAATCTTTGAACGCAACTTGCGCTCTCTGGTATTCCGGAGAGCATGCCTGTTTGAGTGTCATGATCTCTCAACCAATAGGGTTTCTTATTGGCTTGGATCTGGGTGTTGCCAGCTTGTCTGGCTCGCCTTAAAGGAGTTAGCGAGTATAGCAATGTCGTCTGGCGTAATAAGTTTCGCTAGT…
AURICULIBULLER FUSCUS	GI|20378574|GB|AF444668.1	TCCGTAGGTGAACCTGCGGAAGGATCATTAATGATTGACCCTCTGGGTCTTATCTTAACATCCCTCACCTCTGTGAACCGTTTGACCTCCGGGTCTTACAAAAACCATAACAAACATCAGTGTAAAGAACGTCTTGTTATCTTAACAAAAACAAAACTTTCAACAACGGATCTCTTGGCTCTCGCATCGATGAAGAACGCAGCGAAATGCGATAAGTAATGTGAATTGCAGAATTCAGTGAATCATCGAATCTTTGAACGCACCTTGCGCCTTTTGGTATTCCGAAAGGCATGCCTGTTTGAGTGTCATGAAATCTCAATCCCATCTGGTTTATGACCGGGTGTTGGACTTGGACATGGGCGTCTGCCGGTCGAACGGCTCGCCTCAAATGACTTAGTG…
BABJEVIELLA INOSITOVORA	GI|18147480|DBJ|AB054113.1	TGCGGAAGGATCATTACAGTATTCGTTTGCCTGCGCTTAACTGCGCGGCGAAACACCTTACACACAGTGTTTTCTTTATTAGAACCATTGCCTTGCCTGTTGCTTCGGCGCGGGCAAAGGAACATTATAACTTCAAATTCTAGTCTTTAAACGTAGACTAAGTTTTTTTAAACATTTTAGTCAAATTTTGTTGATTTAATTCAAAAACATAATCTTCAAAACTTTCAACAACGGATCTCTTGGTTCTCGCATCGATGAAGAACGCAGCGAAATGCGATAAGTAATATGAATTGCAGATTTTCGTGAATCATCGAATCTTTGAACGACATTGCGCCCTCTGGTATTCCGGGGGGCATGCCTGTTTGAGCGTCATTTCTCTCTCAAACCCTCGGGTTTGGT…
BANNOA HAHAJIMENSIS	GI|18916387|DBJ|AB035897.1	AGTAGTCATATGCTTGTCTCAAAGATTAAGCCATGCATGTCTAAGTATAAACAAATTCATACTGTGAAACTGCGAATGGCTCATTAAATCAGTTATAGTTTATTTGATGGTACCTTACTACATGGATAACTGTGGTAATTCTAGAGCTAATACATGCTGAAAAGCCCCGACTTCTGGAAGGGGTGTATTTATTAGATAAAAAACCAATGGCGGGCAACCGTCTTGCGTTGATTCATGATAACTTCTCGAATCGCATGGCCTTGCGCCGGCGATGCTTCATTCAAATATCTGCCCTATCAACTTTCGATGGTAGGATAGAGGCCTACCATGGTGATGACGGGTAACGGGGAATAAGGGTTCGATTCCGGAGAGAGGGCCTGAGAAACGGCCCTCAGTCCT…
BARNETTOZYMA CALIFORNICA	GI|75863961|GB|DQ137886.1	ATCATTACATTTTTGAAGGATCTGTGCTGCGAAGCACGATCTCTCACATATACACACTTTGTCTAGACATAGATTATTTGCTTAGGTGGGCGTATCCGTCCGCCTTTGGCTTTAACCCTATAAAAATTTATATGAAAAACATAATCACATTAACGATAATAAATATCAAAACTTTCAACAACGGATCTCTTGGTTCTCGCAACGATGAAGAACGCAGCGAATTGCGATAAGTATTGTGAATTGCAGATTTTCGTGAATCATCGAATCTTTGAACGCACATTGCGCCCTGTGGTATTCCACAGGGCATGCCTGTTTGAGCGTCATTTCTCCTTCAAACTTCTAGTTTGGATTTGGGCTTGGGGAAGCTTTATACCCAGCCTGAAATAGTGGGTGAAACAT…
BARNETTOZYMA PRATENSIS	CONSENSUS PYCC08 11/13/12 BECKMAN	CGGAAGGATCATTACATTTAGGCCTGCGCAGCGATGCGCGGGTTTTTCTACACCATTGGTTACTTAGCTAATTTGTTTTGGAGGTAAAACTCCAAAAGTTAAACAAAAATAATTTTTTTAAAACACACGTCACCACAACTACTAAATATCAAAACTTTCAACAACGGATCTCTTGGTTCTCGCAACGATGAAGAACGCAGCGAATTGCGATACGTATTGTGAATTGCAGATTTTCGTGAATCATCGAATCTTTGAACGCACATTGCGCCCTGTGGTATTCCACAGGGCATGCCTGTTTGAGCGTCATTTCCCTCTTAAACTGCAAGGTTTAGTGTTGGGCCAGGCTGCGGCCGGCCTGAAATAGCGAGGGGTGTGTATATATATCTCTGAGATAATGTC…
BENSINGTONIA BOMIENSIS	GI|346722116|GB|JN620355.1	TCTGTAGGTGAACCTGCAGATGGATCATTTAAGAGTTAAGGGCGCTCGTAAGAGGCCTGCCATCTCATTTCAAACACTGTGAACTTGACCCCTTGAGGAAGCTTTGAAGTAAGGGACTTACTCAGTCCTTTCCTGCTTAGCCCCTGTCTAAAAACACTTGTAATTATAAACAGATGATGATGTCAATACCATTGAGAAACCGAAAGTAAAACTTTCAGCAACGGATCTCTTGGCTCTCGCATCGATGAAGAACGCAGCGAAATGCGATACGTAATGTGAATTGCAGATCTACCCTGAATCATCGAATTTTTGAACGCACCTTGCGCTCTTTGGTTATTCCGAAGAGCATGCCTGTTTGAGTGTCGCGAACCTCTCAACCCCGCCTTTGCTTTACTGCTT…
BENSINGTONIA CHANGBAIENSIS	GI|32329406|GB|AY233339.1	CTCAAAGATTAAGCCATGCATGTCTAAGTATAAGCAAATCTATACTGTGAAACTGCGAACGGCTCATTAAATCAGTTATAATTTATTTGATGGTACCTTACTACATGGATAACTGTGGTAATTCTAGAGCTAATACATGCATAAAAGGCCCTTTACGGGGTTGTATTTATTAGATAAAAGACCAATGGGGCTTGCTCCTTTAGGTGAATCATGATAACTGCTCGAATCGCATGGCCTTGTGCCGGCGATGCATCATTCAAATACCTGCCCTATCACCTTTCGATGGTAGGATAGAGGCCTACCATGGGTGCGACGGGTAACGGGGAATTAGGGTTCGATTCCGGAGAGAGAGCCTGAGAAACGGCTCTCATAACTAAGGTTAGCAGCAGGCGCGCAAAT…
BENSINGTONIA CILIATA	GI|20452289|GB|AF444563.1	TCCGTAGGTGAACCTGCGGAAGGATCATTTTCGATTAATAGACGCTCGCAAGAGGTCTTAAATCTTAACTTCACACACTGTGCACTTGAAGCTTTTTTAAGCTTGTCAAATTTTAACACTTGTAATTTAAAGTTGATGATGTATAAACTTGATAAAGAAAATTAATAATTTTCAGCAACGGATCTCTTGGCTCTCGCATCGATGAAGAACGCAGCGAAATGCGATACGTAATGTGAATTGCAGATCTACCCTGAATCATCGAATTTTTGAACGCACCTTGCGCTCTTTGGTTATTCCGAAGAGCATGCCTGTTTGAGTGTCGCGAACCTCTCAACCCCGCCTAATGGTTTTATTACTATAAGGTAGATTGGGCTTGGATCATGGTCTTTTGCCGGTCTT…
BENSINGTONIA INGOLDII	GI|13160672|DBJ|AB038050.1	CTGCGGAGGGATCATTAATGGATGTTGGGAATGTCGCTCATGAAACACTGAGTGCTCCCACAACTATTACCACACACACTTTGTGAACCTTTTCTTTTCGTGAAGGTCTTTCGGGACTGGATCGAGAGAAACACTTGTGATTTAAACCAGTCTAGAATGTTTCATTCAATTGAATCAAATGTTGAAACAACTATAAACGGTGGATCTCTTGGCTCTCGCATCGATGAAGAACGCAGCGAAACGCGAAATGTAATGTGAATTGCAGAATTCAGTGAATCATCGAATCTTTGAACGCACCTTGCGCTCTTGGGTTATTCCTAAGAGCATGCTTGTTTGAGTGTCGCGAAACTCTCAACCCCGCCCCATCTTTATTGATGTGTGGTTGCTTGGGCTTGGATC…
BENSINGTONIA MISCANTHI	GI|13160713|DBJ|AB038061.1	CTGCGGAAGGATCATTAGTGAAACATAGAGTGCTCTTTGTTGAGGCTCGTTTTAACTATCCAATACACTTTGTGCATTTGAAAACATTTAACCCTCTGGGCTTCGGTCCTTGGGTTTTATTACAACCCCTTTGCTTTAATTGAGATGATGATGTTATAAAATTGAAATTGAAAGTACAACTTTCAGCAACGGATTTCTTGGCTCTCGCATCGATGAAGAACGCAGCGAAATGCGATACGTAATGTGAATTGCAGAACTCAGTGAATCATCGAATTTTTGAACGCACCTTGCGCTCTTTAGTTATTCTGAAGAGCATGCTTGTTTGAGTGTCGCGAACTTCTCAACCCCGCCAAAGGCTTTATTGACTTTGTGTTGCTTGGGCTTGGATCATGACCCTTA…
BENSINGTONIA MUSAE	GI|13160675|DBJ|AB038051.1	CTGCGGAGGGATCATTAATGAATGTTGGGTTAGCGAGTCTGAAAATGACAAGCGCCCACACTTATTACCACACACACTGTGAACCTTTTCCTTTAATCGCAAGATTTAAGGAAAAAAACTCCTGTGATTTAAACAAGTCTAGGATGTCAATCCAATTGAAAAACTATTATACAACTATAAACGGTGGATCTCTTGGCTCTCGTATCGATGAAGAACGCAGCGAAACGCGAAATGTAATGTGAATTGCAGAATTCAGTGAATCATCGAATCTTTGAACGCACCTTGCGCTCTTGGGCTATTCCTGAGAGCATGCTTGTTTGAGTGTCGCGAAACTCTCAACCCCGCCAAGGCTTTATTGACTTGGTTGCTTGGGCTTGGATCATGGTCTTAAGCTGGTGT…
BENSINGTONIA NAGANOENSIS	GI|13160730|DBJ|AB038066.1	CTGCAGATGGATCATTTAAGAGTTAGGGCGCTCGCAAGAGGCCTGCCACTCATTACAAACACATGTGAACTAGAAACCGAGGAAGCTTAATAAGGGACTTCACTGTCTCTTTGCCAGCCCCTTACCAAAAACACTTTGTATTAAAACTTAGGATGATGATGTCAATACTATTGAAAAACGAATGTAAAACTTTCAGCAACGGATCTCTTGGCTCTCCCATCGATGAAGAACGCAGCGAAATGCGATACGTAATGTGAATTGCAGATCTACCCTGAATCATCGAATTTTTGAACGCATCTTGCGCTCTTTGGTTATTCCGAAGAGCATGCCTGTTTGAGTGTCGCGAACCTCTCAACCCCGCCTATGCTTGCATAGGTTGTTAGGGCTTGGATCATGGTT…
BENSINGTONIA PHYLLADA	GI|13160716|DBJ|AB038062.1	CTGCGGAAGGATCATTAGTGAAGTTATCAGGGTGCTTTCATTAGGCCCGACTACACTTATTACACACTGTGCACTTGTTTATAAATTGATGGCTTGACTCACATCGAGCTGTCTCTTTATTTCATACACTTGTTAATGGAAAGAAGTTGATAGGATGTAATCAAATTGATTAAACGAAAGTACAACTTTCAGCAACGGATGTCTTGGCTCTCGCATCGATGAAGAACGCAGCGAAATGCGATACGTAATGTGAATTGCAGAACTCAGTGAATCATCGAATTTTTGAACGCACCTTGCGCTCTGTGGTTATTCCGCAGAGCATGCTTGTTTGAGTGTCGCGAACTTCTCAACCCCGCCTATTCATTTAGGTAGCTTGGGCTTGGATCATGATTGTTGCTC…
BENSINGTONIA PSEUDONAGANOENSIS	GI|77819771|GB|DQ224375.1	TCCGTAGGTGAACCTGCAGATGGATCATTAAGAGTTAGGGCGCTCGTAAGAGGCCTGCCACTCATTACACACACTGTGAACTTGAATCGAGGAAGCTTTAACGAGGGACTTTGCTGTCCTTTGTTATCGCCCCTTACCAAAAACACTTGTATATATAAAGATGATGATGTCAATGTATATTGAAAAACGAAAGTAAAACTTTCAGCAACGGATCTCTTGGCTCTCCCATCGATGAAGAACGCAGCGAAATGCGATACGTAATGTGAATTGCAGATCTACCCTGAATCATCGAATTTTTGAACGCATCTTGCGCTCTTTGGTTATTCCGAAGAGCATGCCTGTTTGAGTGTCGCGAACCTCTCAACCCCGCTTATGCTTAGGCACAAGTAGTTTGGGCTT…
BENSINGTONIA RECTISPORA	GI|346722112|GB|JN620351.1	TCCGTAGGTGAACCTGCAGATGGATCATTTAAGAGTTAAGGGCGCTCGCAAGAGGCCTGCCACTCATTACAAACACTTGTGCACTAGAACCAGAGGAAGCTTACGGGGACTTTACCGTCCTTCGTTCGCCCCTTACCAAAAACACTTGTATATACCAGATGATGATGTCAATGTAATTGAAAAACGAAAGTAAAACTTTCAGCAACGGATCTCTTGGCTCTCCCATCGATGAAGAACGCAGCGAAATGCGATACGTAATGTGAATTGCAGATCTACCCTGAATCATCGAATTTTTGAACGCACCTTGCGCTCTTTGGTTATTCCGAAGAGCATGCCTGTTTGAGTGTCGCGAACCTCTCAACCCCGCCTATGCTTCGTGCAAAGGTAGTTAGGGCTTGG…
BENSINGTONIA SAKAGUCHII	GI|13160678|DBJ|AB038052.1	CTGCGGAAGGATCATTAGTGAATACACCCTGAAGCGCGCTTGATTTACCATCGAGCCGCTTTCAGATCACTATTTTTCACACACTTGTGCACCGGTTTTAAGAAGCTGCTTGAATGGCAACGTTCAAGCGGTGACTTTTTACACGCTTGTGTTTTGTTAAAACGGTTGTTGATGACATGTGATAAACGAAAGCAAAACTTTCAGCAATGGATCTCTTGGCTCTCGCATCGATGAAGAACGCAGCAAAGCGCGAAATGTAGTGTGAATTGCAGAATTCAGTGAATCATCGAATCTTTGAACGCATCTTGCACTCTTTGGTTATTCCGGAGAGTATGCTTGTTTGAGTGTCACGAAACCCTCTCAACCCCGTTTTCTAGGCAACTGGAAAATAGCTTGGGT…
BENSINGTONIA SORBI	GI|32329409|GB|AY233343.1	ATCCTGCCAGGTAGTCATATGCTTGTCTCAAAGATTAAGCCATGCATGTCTAAGTATAAGCAAATCTATACTGTGAAACTGCGAACGGCTCATTAAATCAGTTATAATTTATTTGATGGTACCTTACTACATGGATAACTGTGGTAATTCTAGAGCTAATACATGCATAAAAGGCCCTTCACGGGGTTGTATTTATTAGATAAAAGACCAATGGCTTCGGCCTGTAGGTGAATCATGATAACTGCTCGAAGCGCATGGCCTTGTGCCGGTGCTGCATCATTCAAATACCTGCCCTATCAACTTTCGATGGTAGGATAGAGGCCTACCATGGTTGCGACGGGTAACGGGGAATTAGGGTTCGATTCCGGAGAGAGAGCCTGAGAAACGGCTCTCATAACT…
BENSINGTONIA SUBROSEA	GI|13160721|DBJ|AB038063.1	CTGCGGAAGGATCATTAGTGAAACACAAGAGTGCTCTTAATTGAGGCTCGTTTTAACTATCCATTAACACTTTGTGCATTTGAAAACACATCTTACCCTTTGGGCTTCGGTTCTTGGGTTCGATTTACACATAACCCCTTTGCTTTAAATGAGATGATGATGTTATAAATTGAAATATGAAAGTACAACTTTCAGCAACGGATTTCTTGGCTCTCGCATCGATGAAGAACGCAGCGAAATGCGATACGTAATGTGAATTGCAGAACTCAGTGAATCATCGAATTTTTGAACGCACCTTGCGCTCTTTAGTCATTCTGAAGAGCATGCTTGTTTGAGTGTCGCGAACTTCTCAACCCCGCCAAAGGCTTAATTGACTTTCGGTTGTTTGGGCTTGGATCA…
BENSINGTONIA THAILANDICA	GI|13366075|DBJ|AB040114.1	GCCAGTAGTCATATGCTTGTCTCAAAGATTAAGCCATGCATGTTCTAAGTATAAGCAAATCTATACTGTGAAACTGCGAACGGCTCATTAAATCAGTTATAGTTTATTTGATGGTACCTTACTACATGGATAACTGTGGTAATTCTAGAGCTAATACATGCATAAAAGGCCCTTCACGGGGTTGTATTTATTAGATAAAAGACCAATGGGCTTCGGCTCTACTGGTGAATCATGATAACTGCTCGAATCGCATGGCCTTGCGCCGGCGATGCTTCATTCAAATACCTGCCCTATCAGCTTTCGATGGTAGGATAGAGGCCTACCATGGCGATAACGGGTAACGGGGAGTTAGGGCTCGACTCCGGAGAGAGGGCCTGAGAAACGGCCCTCATAGCTAAG…
BENSINGTONIA YAMATOANA	GI|13160765|DBJ|AB038079.1	CTGCGGAAGGATCATTAGTGAATTTTAGGGTGCTCTTCCTCAGCTGTTTAACCGGCTGAGTGAAGAGGCCTGACCTCCACTCTCTAACACTGTGCACACTTCGGCATTGCGAACGCTGCTTGTCAGCTAGTAGCTTTGCGGCTTCATTTTTAACACTAGTCAAAGAATGTAAACAAAACCATAACAAAAAAAAACTTTCAACAACGGATCTCTTGGCTCTCGCATCGATGAAGAACGCAGCGAAATGTGATAAGTAATGTGAATTGCAGAATTCAGTGAATCATCGAATCTTTGAACGCACCTTGCGCTCTCTGGTATTCCGGAGAGCATGCCTGTTTGAGTGTCATGAACTCTTCAACCCACCGGTTCCTTGTTGGATCGAGTTGGTGTTTGGATTTT…
BENSINGTONIA YUCCICOLA	GI|13160724|DBJ|AB038064.1	CTGCGGAAGGATCATTAGTGAAACACAAGAGTGCTCTTTATTGAGGCTCGTTTTAACTATCCATTACACTTAGTGCACTTGAAAACACCTTCAAACTCGTTCATCCCTTTTAACGGGGATAACTCGTTTGATTGTATTTACTTTAACCCCTTTGAAATTTTAAACAAAGATGATGATGTATAACCATGAAATTTGAAAGAACAACTTTCAGCAACGGATTTCTTGGCTCTCGCATCGATGAAGAACGCAGCGAAATGCGATACGTAATGTGAATTGCAGAACTCAGTGAATCATCGAATTTTTGAACGCACCTTGCGCTCTCTAGTTATTCTGGAGAGCATGCTTGTTTGAGTGTCGCGAACCTCTCAACCCCGCCAAAGGCTTTATTGACTTTGGTTG…
BLASTOBOTRYS ADENINIVORANS	GI|171472111|GB|EU343811.1	CAAGGTTTCCGTAGGTGAACCTGCGGAAGGATCATTAACGAAATTGTCTTAGGACATTTTTATCCTTAACACCTGTGAACTATTGTAATTTTTTGCTTTGGTCCTTCGGGGCCAGAGGATTTAATCAAAACCTTTTATTATTAACCTGAGTCTGAAAATTGAAAAATTGAATTATTCAAAACTTTCAACAACGGATCTCTTGGTTCTCGCATCGATGAAGAACGCAGCGAACTGCGATAAGTAATGTGAATTGCAGAATTTTGTGAATCATCGAATCTTTGAACGCACATTGCGCCTTTTGGTATTCCAGAAGGCATACCTGTTTGAGAGTCATTTCTTCCTCAATCCTCGGATTGGTGTTGATTCGAGCGTTGCGAAACGCTGAGTCGAAAAGAATTG…
BLASTOBOTRYS ILLINOISENSIS	GI|116805704|GB|DQ898169.1	ACGAAATATTTCTGACACTCGTCGGAAAAAAATCATCTTACACCTGTGAAAAACGAATCTTTGCTTTGGCTTGGGTTAACACCCGAGCCAAAAGATCAAAACCATTAATTTTTAACCTGAGTCTGAGAAAGAAAAGAATAAATTATTCAAAACTTTCAGCAACGGATCTCTTGGTTCTCGCATCGATGAAGAACGCAGCGAAATGCGATACGTAATGTGAATTGCAGAATTGTGAATCATCGAATCTTTGAACGCACATTGCGCCTTTTGGTATTCCAAAAGGCATACCTGTTTGAGAGTCATTTCATTCTCAAAAACCTAGTTTTTGGTATTGGTCCTCGTCTTTCGCAAGAAAGTGGACTGAAATGAAATGGCAAAGCCTCGATTTTTTGTCAAAAG…
BLASTOBOTRYS MALAYSIENSIS	GI|116805705|GB|DQ898170.1	ACGAAATATTTCTGACATTCGTCGGAAAAAAATCATCTTACACCTGTGAAAATACGAATCTTTGCTTTGGCTTGGGTTATTTGACCTGAGCCAAAAGATCAAAACCTTACAATTTTAACCTGAGTCTGAGAAAGAAAAGAATAAATTATTCAAAACTTTCAGCAACGGATCTCTTGGTTCTCGCATCGATGAAGAACGCAGCGAAATGCGATACGTAATGTGAATTGCAGAATTGTGAATCATCGAATCTTTGAACGCACATTGCGCCTTTTGGTATTCCAAAAGGCATACCTGTTTGAGAGTCATTTCATTCTCAAAAACCTAGTTTTTGGTATTGGTCCTCATCTTTCGCAAGAAAGTGGACTGAAATGAAATGGCAAAGCCTCGATTTTTTGTCAA…
BLASTOBOTRYS MOKOENAII	GI|116805706|GB|DQ898171.1	ACGAAATATTTCTGACATTCGTCGGAAAAAAATCATCTTACACCTGTGAAAATACGAATCTTTGCTTTGGCTTGGGTTTTTCTGAACCTGAGCCAAAAGATCAAAACCTTACAATTTTAACCTGAGTCTGAGAAAGAAAAGAATAAATTATTCAAAACTTTCAGCAACGGATCTCTTGGTTCTCGCATCGATGAAGAACGCAGCGAAATGCGATACGTAATGTGAATTGCAGAATTGTGAATCATCGAATCTTTGAACGCACATTGCGCCTTTTGGTATTCCAAAAGGCATACCTGTTTGAGAGTCATTTCATTCTCAAAAACCTAGTTTTTGGTGTTGGTCCTCATCTTTCGCAAGAAAGTGGACTGAAATGAAATGGCAAAGCCTCGATTATTTGTC…
BLASTOBOTRYS NIVEA	GI|242253917|EMB|FM178346.1	ATGGTACACTTGCCGAAGCCTTAGCATCCTGAAAGGGTGGCTATCCAGGACGACTCTAAACAAGAATGAGATGGTCTTAAATGCTAGTCTTCTATTTTGAAGGCGACACTGCCAAATTGCGGGAACACCCTAAAGATCTTACCACCAAGCCGCTTGTGGAAACACAGCGGTGGCCGAGCTAATAGCCCTGGGTATGGTAAAAGTGTAAGATATGTCACAATGGGCAATCCGCAGCCAAGCTCTAAGTCTCTACTAGAGATATGAGTGCTGTTCACAGGCCAAATGGTAGTGGGTATTCTTTTTTAAGAGTGCTTAAGATATGGTCGGTCCGAACGTGAAAGCGTTTGGGTAAGTTTACCTAAGTGTGTGAAATCACTTAATAACAAGAAACGTTCCGTA…
BLASTOBOTRYS PROLIFERANS	GI|171472112|GB|EU343812.1	CAAGGTTTCCGTAGGTGAACCTGCGGAAGGATCATTAACGAATTTGATTTTTTCATTCATTTTTGTGAACTTTTGTTTATTTTGCTTTGGTGACTTTCGAGTCGCCAAAAGAAAAACTTTATAACCATTTGTCTAAAACTAAAAGATTTTAATTAAATTAAAACTTTCAGCAACGGATCTCTTGGTTCTCGCATCGATGAAGAACGCAGCGAAATGCGATACGTAATGTGAATTGCAGAATTTTGTGAATCATCGAATCTTTGAACGCACATTGCACCTTTTGGTATTCCAGAAGGTATGCCTGTTTGAGCGTCATTTCTCTCTCACTAACGTGGTTTTGTTGTATCTTTCCCTGGAAAGTGCAATGAAAGGAAATGGCAGTGCTCTTGAGTGGTACTC…
BLASTOBOTRYS SERPENTIS	GI|117956983|EMB|AM410670.1	GAACCTGCGGAAGGATCATTAACGAATTTGGTCTTTTGACCATTCTAATCCTTACACACCTGTGAATTTTTAAAATGTATTTTGCTTTGGCCAGCAATGGCCAGAGATTATAAAAACACCTATTTAAACCTGAGTCTGAAATTGAAAAATTTAATAAATCAAAACTTTCAACAACGGATCTCTTGGTTCTCGCATCGATGAAGAACGCAGCGAATTGCGATAAGTAATGTGAATTGCAGAATTTTGTGAATCATCGAATCTTTGAACGCACATTGCACCCTTTGGTATTCCAAAGGGTATACCTGTTTGAGCGTCATTTCTCTCTTAAACCCTCGGGTTTAGTGTTGAACTGATTTCTGTTTTTAACAGAAACAGTTTGAAATGAAATGGCAAGGCGAA…
BLASTOBOTRYS TERRESTRIS	GI|171472116|GB|EU343816.1	CAAGGTTTCCGTAGGTGAACCTGCGGAAGGATCATTCACAAGATTATATTTTATATTACTTTGTGGAACATTTGGTTGAATTTACATGTTTTATTACAAAAAATTAATTATAATTAAAAAAATAATTTTAAGAAAACCTCCAACAACGGATCTCTTGGTTCCCAGATCGATGAAGAGCGCAGCGAATTGCGAAATGTGATGTGTATTGCAGTGAATCATCAATTCTTGAACGCACATGGCACCCCTTTTAGGGGTATGCTTGTATGAGGGTGTTTAATATGAAATTGCTTTGGCTTTTTTTAAATAAATGGTTTTTCAAATTGTTACTAATAGACGAAAGAATCAGTGCAACAAGCTGTGTTGAATCTTTCATTAAATCTTTTAGTTAACTACTTTAAC…
BOTRYOZYMA MUCATILIS	GI|48237752|GB|AY598613.1	GGAAGTAAAAGTCGTAACAAGGTTTCCGTAGGTGAACCTGCGGAAGGATCATTACAGAAATGCTTTAAAAAGCATAAACACAGTGAACTTTTATGACTTATTTTGGTCAGGTTTTTCTATTTTGAAAGCCTGGCCAATGGTTTAAAACAAACAAGTTTTTATTTTATGATTAATTTTTAATTAAATATATATAAAGTCAGTTATTTAAACTTTTAAAAAATTTAAAATTTTAAAACTTTCAGCAACGGATCTCTTGGTTCTCGCATCGATGAAGAACGCAGCGAAATGCGATAAGTAATGTGAATTGCAGAATTCAGTGAATCATCGAATCTTTGAACGCACATTGCGCCCTTTGGTATTCCAAAGGGCATGCCTGTTTGAGCGTCAGTTCTCACTTAA…
BOTRYOZYMA NEMATODOPHILA	GI|48237745|GB|AY598606.1	GGAAGTAAAAGTCGTAACAAGGTTTCCGTAGGTGAACCTGCGGAAGGATCATTACAGAAATGCTTTAAAAAGCATAAACACAGTGAACTTTTATGACTTATTTTGGTCAGGTTTTTCTATTTTGAAAGCCTGGCCAATGGTTTAAAACAAACAAGTTTTTATTTTATGATTAATTTTTAATTAAATATATATAAAGTCAGTATTTAAACTTTTAAAAAATTTAAAATTTTAAAACTTTCAGCAACGGATCTCTTGGTTCTCGCATCGATGAAGAACGCAGCGAAATGCGATAAGTAATGTGAATTGCAGAATTCAGTGAATCATCGAATCTTTGAACGCACATTGCGCCCTTTGGTATTCCAAAGGGCATGCCTGTTTGAGCGTCAGTTCTCACTTAAA…
BRETTANOMYCES CUSTERSIANUS	GI|4191316|GB|AF043511.1	ATTAACGAAGCGAACACGAGGCGTCAGCCGAGTGCAAGCATTATACACATGTTTTCATTAGCATACAAACACAACAAACCAAAATTTATCAACACTTTATTAAAACTTTCAACAATGGATCTCTTGGTTCTCGCGTCGATGAAGAGCGCAGCGAATTGCGATAACTAATGTGAATTGCAGATTTTCGTGAATCATCGAGTTCTTGAACGCACATTGCGCCCCCTGGTATTCCGGGGGGCATGCCTGTTTGAGCGTCATTTCCTTCTAACTATACAGTAGTTGTGATGACGGCACCGCGTGCGGTCCGTCGAAGAGAATGACAGTTAACGGAGTAAGGTTTCGACCAGTCGTTGACTTTTATCTACGATTGACCTCAAA
BRETTANOMYCES NAARDENENSIS	GI|4191317|GB|AF043512.1	ATTAACGAAGTCGTGCTGGGCTGAGGTTGAAAGTTTACACTTTCTACTGCTTCCCGTGCACACTAACTATTACACCTGCTTCGAATCGAAGATAATTGGACGTTTCATTTTTGTGACGTCCCAAAAAAACACTTTAAATCTATATTTTATTGTCGAAATTACAAAAAGTTTAAAACTTTCAACAACGGATCTCTTGGTTCTCGCATCGATGAAGAGCGCAGCGAATTGCGATAACTAATGTGAATTGCAGATTTTCGTGAATCATCGAGTTCTTGAACGCACATTGCACCCCCTGGTATTCTGGGGGGTATTCCTGTTTGAGCGTCATTTCCTTCTCACGCAAGTGGTTTTGAAGATACCTCTCGTGGGGTTTCTTTCAAAGGAATTCTGAATTTAGTT…
BULLERA ARUNDINAERIAE	GI|23955554|GB|AF547662.1	AACCTGCGGAGGGATCATTAAGGATTGGCACGCAAGTGCTGTTCTCAATATCACACCTCACACCGTGCACTGTTATTGAAGGGGGATGTAGTAATACGTCCTTCTGACCATACCTATACAAGAAGTCTTGAACGTACAATATTATAACATAATATAACTTTCAACAACGGATCTCTTGGCTCTCGCATCGATGAAGAACGCAGCGAAATGCGATAAGTAATGTGAATTGCAGAATTCAGTGAATCATCGAATCTTTGAACGCACCTTGCACCTTTTGGTATTCCGAAAGGTATGCCTGTTTGAGTGTCTTAAACCTCTCACCTTTGACGGTTTTGTAATTGAACTGTTCAAATGCGTGGACATGGGCGCCTGCCTGGTGAACAACCGTATGGCTCGCCT…
BULLERA BEGONIAE	GI|44885859|DBJ|AB118874.1	ATCCTGCCAGTAGTCATATGCTTGTCTCAAAGATTAAGCCATGCATGTCTAAGTATAAACAAATTCATACTGTGAAACTGCGAATGGCTCATTAAATCAGTTATAGTTTATTTGATGGTATCTTGCTACATGGATAACTGTGGTAATTCTAGAGCTAATACATGCTGAAAAGCCCCGACTTCTGGAAGGGGTGTATTTATTAGATAAAAAACCAATGCCCTCGGGCTTGTGGTGATTCATAATAACTTGTCGAATCGCATGGCCTTGTGCCGGCGATGCTTCATTCAAATATCTGCCCTATCAACTTTCGATGGTAGGATAGAGGCCTACCATGGTATCAACGGGTAACGGGGAATTAGGGTTCGATTCCGGAGAGGGAGCCTGAGAAACGGCTACCAC…
BULLERA BONINENSIS	GI|7106494|DBJ|AB022934.1	GAGAATTTTGGATCAGCCGAAAGGCTTTTCCTAATACTTTATTCCATAAACACCTGTGCACCTTTTTTATTAGTTGTGATGTTAGCTACTAGCTGGTCAAACGGCGAACGCAACTTCATTTCTATACACATACAAACATATTAGTCTTTGAATGTAATATAAAATTGTAACAAAATACAACTTTCAACAACGGATCTCTTGGCTCTCGCATCGATGAAGAACGCAGCGAAATGCGATAAGTAATGTGAATTGCAGAATTCAGTGAATCATCGAATCTTTGAACGCAAATTGCGCCCTTTGGTATTCCGAAGGGCATGCCTGTTTGAGTGTCATATAGACTTCACCCAATCATTTTTCATTAAGTGGTTGTTAACGGTGCTTTGGACGTCTGCCATTAAC…
BULLERA COPROSMAENSIS	GI|18027710|GB|AF314985.1	TTAAATGCGAAGCCATCACTGGCCTAGCTTTATAATCCCTTATTACACCTGTGCACCTTATTGTCTTTGGACAATTTTAACAAACATCAGTGTAAAGAATGTAAACTATTATAATAAATACAACTTTTAACAACGGATCTCTTGGCTCTCGCATCGATGAAGAACGCAGCGAAATGCGATAAGTAATGTGAATTGCAGAATTCAGTGAATCATCGAATCTTTGAACGCACATTGCGCTCTTTGGTATTCCGAAGAGCATGCCTGTTTGAGTGTCATATAGACTCATCCTCTCGGGTTTCCGAGTTGGGTGCTTTGGACGTCTGCCATGCTTTGGCTCGTCTTAAATGTCTAAGTGGAATGCGTAATAAGTTTTCGCTCCCTCCACTCTAATACACTTTT…
BULLERA CYLINDRICA	GI|39983012|GB|AY487563.1	AACCTGCGGAAGGATCATTAGAGAATTTTTGGTTAGCTGCAAAGCTTTCCTAAAACCTTTATTCCATAAACACCTGTGCACCTTTTTCATGATGTCGTTAGTTACTAGTTTGCTTCGGTGAATGAACACAACTTCGTCTAACACTACAAACATATATAGTCTTTGAATGTAAAATAAATTGTAACAAAATACAACTTTCAACAACGGATCTCTTGGCTCTCGCATCGATGAAGAACGCAGCGAAATGCGATAAGTAATGTGAATTGCAGAATTCAGTGAATCATCGAATCTTTGAACGCAAATTGCGCCCTTTGGTATTCCGAAGGGCATGCCTGTTTGAGTGTCATATAGACTTCACCCAATCATTTTTTAATTAAAGTGGTTGTTAACGGTGCTTTG…
BULLERA DENDROPHILA	GI|20378504|GB|AF444443.1	TCCGTAGGTGAACCTGCGGAAGGATCAGTAGAGAAAACTGGTCTCACGACCCGATCTACCCCACACACACCTGTGAACTGTTTATAACGTCCTGACGGCCTTTAACCGGGTCCGACGGGCTACTTTACAAAACATCTGTAACAAGTCTTGAACGTCAATGTTATATCTTAACAAAAACAAAACTTTCAACAACGGATCTCTTGGCTCCCACATCGATGAAGAACGCAGCGAAATGCGATAAGTAATGTGAATTGCAGAATCAGTGAATCATCGAGTCTTTGAACGCAACTTGCGCCCTTTGGTATTCCGAAGGGCATGCCTGTTTGAGTGTCATGAAAACCTCAATCCCTCCGGTTTTTGTTAACCGGTTGGACTTGGATTTGGGTGTTGCCGCGGCTC…
BULLERA FORMOSANA	GI|44885858|DBJ|AB118873.1	TCCTGCCAGTAGTCATATGCTTGTCTCAAAGATTAAGCCATGCATGTCTAAGTATAAACAAATTCATACTGTGAAACTGCGAATGGCTCATTAAATCAGTTATAGTTTATTTGATGGTATCTTGCTACATGGATAACTGTGGTAATTCTAGAGCTAATACATGCTGAAAAGCCCCGACTTCTGGGAGGGGTGTATTTATTAGATAAAAAACCAATGGGTGCAAGCCCTGTTTGGTGATTCATAATAACTTGTCGAATCGCATGGCCTTGTGCCGGCGATGCTTCATTCAAATATCTGCCCTATCAACTTTCGATGGTAGGATAGAGGCCTACCATGGTATCAACGGGTAACGGGGAATTAGGGTTCGATTCCGGAGAGGGAGCCTGAGAAACGGCTACC…
BULLERA FORMOSENSIS	GI|55976943|GB|AY787859.1	TTGCCTCTGGCATTAAACTTTATCCACATACACCTGTGCATCGTTGAGTATGAGCAATCATACTTACTTTACAAACAACTGTGTAATGAACGTCATATTATTATAACATAATAAAACTTTCAACAACGGATCTCTTGGCTCTCGCATCGATGAAGAACGCAGCGAATTGCGATAAGTAATGTGAATTGCAGAATTCAGTGAATCATCGAATCTTTGAACGCATCTTGCGCCCTTTGGTATTCCGAAGGGCATGCCTGTTTGAGTGTCATGAAATCTCAACTACTAGGGTTTCCTAGTAAGCTTGGATTTGGGTGTCTGCCTTGCGAAAGGCTCACCTTAAAAGTGTTAGCGTGTCTAATCAGTGATATTGTCTGGCGTAATAAGTTTCGCTGGGCTAGC…
BULLERA GLOBISPORA	GI|20378468|GB|AF444407.1	TCCGTAGGTGAACCTGCGGAAGGATCATTATTGAATTTGATCTTCGGATCTCATACATAATAACACACTGTGAACCGTGGCTTCGGCCCAAACTTGAAGTCTAGAATGTAATATATCATAATAAAATACAACTTTTAACAACGGATCTCTTGGCTCTCGCATCGATGAAGAACGCAGCGAAATGCGATAAGTAATGTGAATTGCAGAATTCAGTGAATCATCGAATCTTTGAACGCACCTTGCGCCCTCTGGTATTCCGGAGGGCATGCCTGTTTGAGTGTCATGAACACCTCACCCCCTCGGGTTTCCGATCGGGTGGATTTGGGTGCTGCCAGTTACATGGCTCGCCTTAAAAGCATTAGCGGTTGTAGACTTAATAAGTTTCGTCTTGTCGACCGC…
BULLERA HANNAE	GI|20378547|GB|AF444486.1	TCCGTAGGTGAACCTGCGGAAGGATCATTAGAGATATTATAGATCTAAGCTTGGCTCTAATCAAGTCTTGCTTAGTGTCTAAAATCTAATAACCACTGTGAACCTGTCTTGTCAAGCTCTTTGGAGCCTGACTGAGCCATTACAAACATGTATAAGTGTAAATGAACGTAAACAAACATAACATAAAATAACTTTCAACAACGGATCTCTAGGCTCTCGCATCGATGAAGAACGCAGCGAAATGCGATAAGTAATGTGAATTGCAGAATTCAGTGAATCATCGAATCTTTGAACGCACCTTGCGCCTTTTGGTATTCCGAAAGGCATGCCTGTTTGAGTGTCATGAAATCATCAATCCCCATGGGTTTTTACTAGCCTGTGGTGTGTATTGGACGTGGG…
BULLERA HOABINHENSIS	GI|82940921|DBJ|AB110695.1	ATGATTGACCGAAAGGTCTTATCAACTATCCAACACCTCTTGTGAACCGTTGACCTCCGGGTCTATATACAAACATCAGTGTAATGAACGTCATGTTATTTTAACAAAAACAAAACTTTCAACAACGGATCTCTTGGCTCTCGCATCGATGAAGAACGCAGCGAAATGCGATAAGTAATGTGAATTGCAGAATTCAGTGAATCATCGAATCTTTGAACGCACCTTGCGCCTTTTGGTATTCCGAAAGGCATGCCTGTTTGAGTGTCATGAAATCTCAATCCCATCGGGTTTTACTACCCGGTGCTGGACTTGGACATGGGCGTCTGCCAGTCAAATGGCTCGCCTCAAATGACTTAGTGGGATCTCTACCTGACATCCGCGACAGACGTAATAAGTTTC…
BULLERA HUIAENSIS	GI|7106491|DBJ|AB022931.1	GAGAATTTTGGTTAGCTGCAAAGTTTCCTAAACCTTTATTCCATAAACACCTGTGCACCTTTTTTCATGATGTTGTTAGTTATTAGTCTCACGGCGAACGCAACTTCATCTAACACTACAAACATACATAGTCTTTGAATGTAATATAAATTGTAACAAAATACAACTTTCAACAACGGATCTCTTGGCTCTCGCATCGATGAAGAACGCAGCGAAATGCGATAAGTAATGTGAATTGCAGAATTCAGTGAATCATCGAATCTTTGAACGCAAATTGCGCCCTTTGGTATTCCGAAGAGCATGCCTGTTTGAGTGTCATATAGACTTCACCCAATCATTTTTCATTAAGTGGTTGTTAACGGTGCTTTGGACGTCTGCCATTAACCTTGGCTCGTCTTA…
BULLERA JAPONICA	GI|20378572|GB|AF444666.1	TCCGTAGGTGAACCTGCGGAAGGATCATTAATGATTGACCCTCTGGGTCTTATCTTAACATCCCTCACCTCTGTGAACCGTTTGACCTCCGGGTCTTACAAAAACCATAACAAACATCAGTGTAAAGAACGTCTTGTTATCTTAACAAAAACAAAACTTTCAACAACGGATCTCTTGGCTCTCGCATCGATGAAGAACGCAGCGAAATGCGATAAGTAATGTGAATTGCAGAATTCAGTGAATCATCGAATCTTTGAACGCACCTTGCGCCTTTTGGTATTCCGAAAGGCATGCCTGTTTGAGTGTCATGAAATCTCAATCCCATCTGGTTTATGACCGGGTGTTGGACTTGGACGTGGGCGCTGCCGGTCAAACGGCTCGCCTCAAATGACTTAGTGG…
BULLERA KOMAGATAE	GI|18027702|GB|AF314977.1	AACCTGCGGAAGGATCATTAGAGAATTTATGAGAGCTTCGTGCTTTCTAAAATACCCTATAAACCATAAACACCTGTGCACCTTTTTATTAGGAATCTGTTACCGTAGTTATTAATCTTTCGGGATGAACGCATGGCGACTTTTTCTTATACACACACAAACATTATAGTTTTGAATGTAATACAAATTGTAACAAAAATACAACTTTCAACAACGGATCTCTTGGCTCTCGCATCGATGAAGAACGCAGCGAAATGCGATAAGTAATGTGAATTGCAGAATTCAGTGAATCATCGAATCTTTGAACGCAAATTGCACCCTTTGGTATTCCGAAGGGTATGCCTGTTTGAGTGTCATATAGACCTTCACCCAATCATTTTTCATTAAGTGATTGTTTAC…
BULLERA KUNMINGENSIS	GI|15077400|GB|AF325171.1	AACCTGCGGAAGGATCATTAATAAATGTTGCTTCGGCAACTTTATAATCCTTTAACACCTGTGCATCTTGTCGCTCCGGCGATATTATACAAACAACAGTGTAAAGAATGTAATTTATTATAACAAATACAACTTTCAACAACGGATCTCTTGGCTCTCGCATCGATGAAGAACGCAGCGAAATGCGATAAGTAATGTGAATTGCAGAATTCAGTGAATCATCGAATCTTTGAACGCACATTGCGCCTTTTGGTATTCCGAAAGGCATGCCTGTTTGAGTGTCATATGACTTCTCATACCTAGTTTTCTATGTATGAGCTTTGGATGCTGCCAGCGATGGCTCGTCTTAAATGTCTAAGTGGAATGCGTAATAAGTTTTCGCTCCCTCCACTCTAATAA…
BULLERA LAGERSTROEMIAE	GI|32330750|GB|AY313033.1	GTAGTCATATGCTTGTCTCAAAGATTAAGCCATGCATGTCTAAGTATAAACAAATTCATACTGTGAAACTGCGAATGGCTCATTAAATCAGTTATAGTTTATTTGATGATATCTTGCTACATGGATAACTGTGGTAATTCTAGAGCTAATACATGCTGAAAAGCCCCGACTTCTGGAAGGGGTGTATTTATTAGATAAAAAACCAATGGGTGAAAGCCCTCCTTGGTGATTCATAATAACTTCTCAAATCGCATGGCCTTGTGCCGGCGATGCTTCATTCAAATATCTGCCCTATCAACTTTCGATGGTAGGATAGAGGCCTACCATGGTATCAACGGGTAACGGGGAATTAGGGTTCGATTCCGGAGAGGGAGCCTGAGAAACGGCTACCACATCCAA…
BULLERA MELASTOMAE	GI|44885857|DBJ|AB118872.1	TCCTGCCAGTAGTCATATGCTTGTCTCAAAGATTAAGCCATGCATGTCTAAGTATAAACAAATTCATACTGTGAAACTGCGAATGGCTCATTAAATCAGTTATAGTTTATTTGATGGTATCTTGCTACATGGATAACTGTGGTAATTCTAGAGCTAATACATGCTGAAAAGCCCCGACTTCTGGGAGGGGTGTATTTATTAGATAAAAAACCAATGGGTGCAAGCCCTGTTTGGTGATTCATAATAACTTGTCGAATCGCATGGCCTTGTGCCGGCGATGCTTCATTCAAATATCTGCCCTATCAACTTTCGATGGTAGGATAGAGGCCTACCATGGTATCAACGGGTAACGGGGAATTAGGGTTCGATTCCGGAGAGGGAGCCTGAGAAACGGCTACC…
BULLERA MIYAGIANA	GI|20378470|GB|AF444409.1	TCCGTAGGTGAACCTGCGGAAGGATCATTAGAGAGCCTTCGGGCATGACATTCAAAACCTGTGAACCGCCTCCGGGCACGCCTCCGGGCTTCAAACATGGTGTAACGAACGTCATCATTAGAAATAAAACACAACTTTCAACAATGGATCTCTTGGCTCTCGCATCGATGAAGAACGCAGCGAAATGCGATAAGTAATGTGAATTGCAGAATTCAGTGAATCATCGAATCTTTGAACGCACCTTGCACCCTCTGGTATTCCGGAGGGTATGCCTGTTTGAGTGTCATGAAGCATCAACCCCGACGGGAGACCGTCTCGGTTGGATTTGGGTGTCTGCCGTCCGCGGCTCGCCTTAAAAGCATTAGTGGTCTGGCCTTGACTCCGGCGTATTAGGTTCCG…
BULLERA MRAKII	GI|7106492|DBJ|AB022932.1	GAGAATTTTGGATTAGCTGAAAGGCTTTTTCCTAATACTTTATTCCATAAACACCTGTGCACCTTTTTTTATTAGTGTGATGTTAGCTACTAGCTGGTCAAACGGCGAACGCAAACTTCATTCTAGTATACACACACAAACATATTAGTCTTTGAATGTAATATAAATTGTAACAAAATACAACTTTCAACAACGGATCTCTTGGCTCTCGCATCGATGAAGAACGCAGCGAAATGCGATAAGTAATGTGAATTGCAGAATTCAGTGAATCATCGAATCTTTGAACGCAAATTGCGCCCTTTGGTATTCCGAAGGGCATGCCTGTTTGAGTGTCATATAGACTTCACCCAATCATTTTTTAATTAAAGTGGTTGTTAACGGTGCTTTGGACGTCTGCCA…
BULLERA NAKASEI	GI|39983014|GB|AY487565.1	AACCTGCGGAAGGATCATTAGAGAATTTTGGTCGGTCGCAAGACCTTCCTAAACCTTTATTCCATAAACACCTGTGCACCTTTTTTCTTGGATGTCGTTAGCTACTAGTTTACTTGTAAACGAACGCAACTTCGTCTGATACACTACAAACATAAATAGTCTTTGAATGTAATACAAATTGTAACAAAAATACAACTTTCAACAACGGATCTCTTGGCTCTCGCATCGATGAAGAACGCAGCGAAATGCGATAAGTAATGTGAATTGCAGAATTCAGTGAATCATCGAATCTTTGAACGCAAATTGCGCCCTTTGGTATTCCGAAGGGCATGCCTGTTTGAGTGTCATATAGACTTCACCCAATCATTTACTAGCTTAAGTGGTTGTTAACGGTGCTTT…
BULLERA ORYZAE	GI|18027711|GB|AF314986.1	TTAAATGCGAASCTCACGGCCTAGCTTTATAATCCCTTATTACACCTGTGCACCTTATTGTCTTCGGACAATTTACTACAAACATCAGTGTAACGAATGTAAAGTATTATAATCAATACAACTTTCAACAACGGATCTCTTGGCTCTCGCATCGATGAAGAACGCAGCGAAATGCGATAAGTAATGTGAATTGCAGAATTCAGTGAATCATCGAATCTTTGAACGCACATTGCGCCCTTTGGTATTCCGAAGGGCATGCCTGTTTGAGTGTCATATAGACTCACCTACTCGGGTTTCCGAACTAGGTGCTTTGGACGTTTGCCGCCTTCTGGCTCGTCTTAAATGTCTAAGTGGAATGCGTAATAAGTTTTCGCTCCCTCCACTCTAATTACACTTTAG…
BULLERA PANICI	GI|28274370|GB|AY188386.1	CCAGTAGTCATATGCTTGTCTCAAAGATTAAGCCATGCATGTCTAAGTATAAACAAATTCATACTGTGAAACTGCGAATGGCTCATTAAATCAGTTATAGTTTATTTGATGGTATCTTGCTACATGGATAACTGTGGTAATTCTAGAGCTAATACATGCTGAAAAGCCCCGACTTCTGGAAGGGGTGTATTTATTAGATAAAAAACCAATGCCTTCGGGCTTATGGTGATTCATAATAACTTGTCGAATCGCATGGCCTTGTGCCGGCGATGCTTCATTCAAATATCTGCCCTATCAACTTTCGATGGTAGGATAGAGGCCTACCATGGTATCAACGGGTAACGGGGAATTAGGGTTCGATTCCGGAGAGGGAGCCTGAGAAACGGCTACCACATCCAA…
BULLERA PENNISETICOLA	GI|20378532|GB|AF444471.1	TCCGTAGGTGAACCTGCGGAAGGATCATTAGAGATATAGCCGGATCAACCTGTTTAACAGCAGGAGTCTGGATTTTCTATAAACCTTTGTGAACCTGTCTCGTCAAGCTCTTTGGGGCTTGGCTGAGCCATTACAAACATGTATAAGTGTAAATGAACGTAAACAAAACATAATATAAAATAACTTTCAACAACGGATCTCTAGGCTCTCGCATCGATGAAGAACGCAGCGAAATGCGATAAGTAATGTGAATTGCAGAATTCAGTGAATCATCGAATCTTTGAACGCACCTTGCGCCTTTTGGTATTCCGAAAGGCATGCCTGTTTGAGTGTCATGAAATCATCAATCCCCATGGGTTTTTATTAACCTGTGGTGTGCATTGGATGTGGGTGTCTGCC…
BULLERA PSEUDOALBA	GI|20378460|GB|AF444399.1	TCCGTAGGTGAACCTGCGGAAGGATCATTAATGATTGACCGAAAGGTCTTATCAACTATCCAACACCTCTTGTGAACCGTTGACCTCCGGGTCTCAATTACAAACATCAGTGTAACGAACGTCTTGTTATCTTAACAAAAACAAAACTTTCAACAACGGATCTCTTGGCTCTCGCATCGATGAAGAACGCAGCGAAATGCGATAAGTAATGTGAATTGCAGAATTCAGTGAATCATCGAATCTTTGAACGCACCTTGCGCCTTTTGGTATTCCGAAAGGCATGCCTGTTTGAGTGTCATGAAATCTCAATCCCACCGGGTTTTACTATCCGGTGCTGGACTTGGACCTGGGCGTCTGCCACGCAAGTGGCTCGCCTCAAATGACTTAGTGGGATCTCCT…
BULLERA PSEUDOHUIAENSIS	GI|18027695|GB|AF314970.1	AACCTGCGGAAGGATCATTAGAGAATTTTGGTCAGCTGCAAAGTTCTCCTAATACTTTATTCCATAAACACCTGTGCACCTTTTTTCATGATGTTGTTTGCTATTAGTTTTCGGACGAACGCAACTTCATCTAAAACACTACAAACATATATAGTCTTTGAATGTAATATAAATTGTAATAAAATACAACTTTCAACAACGGATCTCTTGGCTCTCGCATCGATGAAGAACGCAGCGAAATGCGATAAGTAATGTGAATTGCAGAATTCAGTGAATCATCGAATCTTTGAACGCAAATTGCGCTCTTTGGTATTCCGAAGAGCATGCCTGTTTGAGTGTCATATAGACTTCACCCAATCATTTTTCATTAAGTGGTTGTTAACGGTGCTTTGGACGTCT…
BULLERA PSEUDOSCHIMICOLA	GI|18027704|GB|AF314979.1	AACCTGCGGAAGGATCATTAGAGAATTTATGAGAGCTTCGTGCTTTCTAAAATACCCTATAAACCATAAACACCTGTGCACCTTTTTTATTAGGAATCTGTTGCTATAGTTACTAGTCTCTTCGGGGACGAACGCATGGCGACCTTTTCTTATATACACACACAAACATTATAGTCTTGAATGTAATACAAAATTGTAACAAAAATACAACTTTCAACAACGGATCTCTTGGCTCTCGCATCGATGAAGAACGCAGCGAAATGCGATAAGTAATGTGAATTGCAGAATTCAGTGAATCATCGAATCTTTGAACGCAAATTGCACCCTTTGGTATTCCGAAGGGTATGCCTGTTTGAGTGTCATATAGACCTTCACCCGATCATTTTTCATTAAGTGATT…
BULLERA PSEUDOVARIABILIS	GI|25988419|GB|AF453288.1	AACCTGCGGAAGGATCATTAGAAATGTGCCGCGAGGCCTTATCTATTCACACACAACTGTGCACGCCCTCGGGCATAAACACTTTAACAGTAATGAATGTAACAAAGTTAACATAATACAACTTTCAACAACGGATCTCTAGGCTCTCGCATCGATGAAGAACGCAGCGAATTGCGAAAAGTAATGTGAATTGCAGAATTCAGTGAATCATCGAATCTTTGAACGCACCTTGCACCCTTTGGTATTCCGAAGGGTATGCCTGTCTGAGTGTCATTAGACCTTCTCTCTGGCGGTTTCTTGACCGTCATTGAGCTTTGGGATCGCCTCTGGCCTTCCTTAAATGCCTTAGTGTGACGAAACATCAGTTGTCTCCGTCTGCACTCTAAACCGCAGTCAATG…
BULLERA SAKAERATICA	GI|29367155|GB|AY217651.1	ACCTGCGGAAGGATCATTAGTGAACGGCCCTTTGTGGCCTTGGATCTATCCAAACCTCTGTGAACCGTGGCCTTTGGGCCGTAAAATTTTTACAAACTACAAGTCTAGAACGTTGAACTATTGTAACCAAAACATAACTTTCAACAACGGATCTCTTGGCTCTCGCATCGATGAAGAACGCAGCGAAATGCGATAAGTAATGTGAATTGCAGAACACAGTGAATCATCGAATCTTTGAACGCACCTTGCACCCTCTGGTATTCCGGAGGGTATGCCTGTTTGAGTGTCATGTAGACTCAACCTTCCGGGTTTATTGCCTGGCTGGTTGGACTTGGGCGTCTGCCGCTTTACCGCTGGCTCGCCTCAAATGCCTTAGTGACCTGCAAGGGGAACTGTGCC…
BULLERA SCHIMICOLA	GI|7106496|DBJ|AB022936.1	GAGAATTTATGAGAGCTTTGTGCTTTCTAAAATACCCTATAAACCATAAACACCTGTGCACCTTTTTTTTGATTAGGAAATTGTTGCTGTACTAGTCTTTTCGGGGACAAACGCATGGCGACCTTTTCTTATATCACACACACAAACATTATAGTCTTGAATGTAATACAAAATTGTAACAAAAATACAACTTTCAACAACGGATCTCTTGGCTCTCGCATCGATGAAGAACGCAGCGAAATGCGATAAGTAATGTGAATTGCAGAATTCAGTGAATCATCGAATCTTTGAACGCAAATTGCACCCTTTGGTATTCCGAAGGGTATGCCTGTTTGAGTGTCATATAGACCTTCACCCGATCATTTTTCACTAAGTGATTGTTTTTTGGTGCTTTGGACG…
BULLERA SETARIAE	GI|44885860|DBJ|AB118875.1	TCCTGCCAGTAGTCATATGCTTGTCTCAAAGATTAAGCCATGCATGTCTAAGTATAAACAAATTCATACTGTGAAACTGCGAATGGCTCATTAAATCAGTTATAGTTTATTTGATGGTAACTTGCTACATGGATAACTGTGGTAATTCTAGAGCTAATACATGCTGAAAAGCCCCGACTTCTGGGAGGGGTGTATTTATTAGATAAAAAACCGATGCCCTCGGGCTTCTGGTGATTCATAATAACTTGTCGAATCGCATGGCCTTGTGCCGGCGATGCTTCATTCAAATATCTGCCCTATCAACTTTCGATGGTAGGATAGAGGCCTACCATGGTATCAACGGGTAACGGGGAATTAGGGTTCGATTCCGGAGAGGGAGCCTGAGAAACGGCTACCACA…
BULLERA SIAMENSIS	GI|28274373|GB|AY188389.1	AGTCATATGCTTGTCTCAAAGATTAAGCCATGCATGTCTAAGTATAAACAAATTCATACTGTGAAACTGCGAATGGCTCATTAAATCAGTTATAGTTTATTTGATGGTATCTTGCTACATGGATAACTGTGGTAATTCTAGAGCTAATACATGCTGAAAAGCCCCGACTTCTGGGAGGGGTGTATTTATTAGATAAAAAACCAATGCCTTCGGGCTTGTGGTGATTCATAATAACTTGTCGAATCGCATGGCCTTGTGCCGGCGATGCTTCATTCAAATATCTGCCCTATCAACTTTCGATGGTAGGATAGAGGCCTACCATGGTATCAACGGGTAACGGGGAATTAGGGTTCGATTCCGGAGAGGGAGCCTGAGAAACGGCTACCACATCCAAGGAAG…
BULLERA UNICA	GI|20378502|GB|AF444441.1	TCCGTAGGTGAACCTGCGGAAGGATCATTAGTGATTGACCTTCGGGTCTTAATAACTATAATCTTCTACCTCTGTGAACCGTTGGTCTTCGGACCGATTCTTATAACAAACATCTGTGTAATGAACGTAACCTATATTAATCATATAAAACTTTTAACAACGGATCTCTTGGCTCTCGCATCGATGAAGAACGCAGCGAAATGCGATAAGTAATGTGAATTGCAGAATTCAGTGAATCATCGAATCTTTGAACGCACCTTGCGCCTTTTGGTATTCCGAAAGGCATGCCTGTTTGAGTGTCATGAAATATCAACCCCTCCTGGTTTCTGATCAGTGTTGGGCTTGGACTTGGGTGTCTGCCAGGACTTGTCCTGGCTCGCCTTAAATGACTTAGTGGGA…
BULLERA WALTII	GI|7106495|DBJ|AB022935.1	GAGAATTTTGGATTAGCTGCAGGCTTTTCCTTAACACTTTATTCCATAAACACCTGTGCACCTTTTTTNCGAGATGTTGTTAGTTACTAGTTTTCGGACGAACACGACTTCATCTTACACACTACAAACATAAATAGTCTTTGAATGTAATATAAATTGTAACAAAATACAACTTTCAACAACGGATCTCTTGGCTCTCGCATCGATGAAGAACGCAGCGAAATGCGATAAGTAATGTGAATTGCAGAATTCAGTGAATCATCGAATCTTTGAACGCAAATTGCGCCCTTTGGTATTCCGAAGAGCATGCCTGTTTGAGTGTCATATAGACTTCACCCAATCATTTTTTTTAATTAGAATGGTTGTTAACGGTGCTTTGGACGTCTGCCATTAACCTTG…
BULLERIBASIDIUM OBERJOCHENSE	GI|284810446|GB|GU327541.1	ATCTGGTTGATCCTGCCAGTAGTCATATGCTTGTCTCAAAGATTAAGCCATGCATGTCTAAGTATAAACAAATTCATACTGTGAAACTGCGAATGGCTCATTAAATCAGTTATAGTTTATTTGATGGTAACTTGCTACATGGATAACTGTGGTAATTCTAGAGCTAATACATGCTGAAAAGCCCCGACTTCTGGAAGGGGTGTATTTATTAGATAAAAAACCGATGCCTTCGGGCTTCTGGTGATTCATAATAACTCGTCGAATCGCATGGCCTTGTGCCGGCGATGCTTCATTCAAATATCTGCCCTATCAACTTTCGATGGTAGGATAGAGGCCTACCATGGTATCAACGGGTAACGGGGAATTAGGGTTCGATTCCGGAGAGGGAGCCTGAGAAAC…
BULLEROMYCES ALBUS	GI|20378429|GB|AF444368.1	TCCGTAGGTGAACCTGCGGAAGGATCATTAGTGATTGACCTCCGGGTCTTAATAACTATAATCTTCTACCTCTGTGAACCGTTGGTCTTCGGACCGATTCTTATAACAAACATCTGTGTAATGAACGTAACCTATATTAATCATATAAAACTTTTAACAACGGATCTCTTGGCTCTCGCATCGATGAAGAACGCAGCGAAATGCGATAAGTAATGTGAATTGCAGAATTCAGTGAATCATCGAATCTTTGAACGCACCTTGCGCCTTTTGGTATTCCGAAAGGCATGCCTGTTTGAGTGTCATGAAATATCAACCCCTCCTGGTTTCTGATCAGTGTTGGGCTTGGACTTGGGTGTCTGCCAGTTCGCTGGCTCGCCTTAAAAGAGTTAGTGGTAATAA…
CANDIDA AASERI	GI|350605245|GB|JN241688.1	GGTGAACCTGCGGAAGGATCATTACAGTTATTATATCTTGCCAGCGCTTAACTGCGCGGCGAGAATAACACCTTACACACAGTGATTTTTTTTAAAAGAACTATTGCTTTGGCTTGGCTAACGCTGGGCCAGAGGATTCAGTAAACTTCAATTTTTAATTGAATTGTTATTTTAATATTTTTGTCAATTTGTTTGATTAAATTCAAAATAATCTTCAAAACTTTCAACAACGGATCTCTTGGTTCTCGCATCGATGAAGAACGCAGCGAAATGCGATAAGTAATATGAATTGCAGATTTTCGTGAATCATCGAATCTTTGAACGCACATTGCGCCTTATGGTATTCCATAAGGCATGCCTGTTTGAGCGTCATTTCTCTCTCAAACCTTTGGGTTTGGT…
CANDIDA AFF. PHAYAONENSIS	CONSENSUS PYCC08 11/13/12 BECKMAN	GCGGAAGGATCATTACTGTGATTTATATCTTTCTACACATGCGTGAGCGCAACAAACACCTAAACATATGTAACGGATTAGTCAAACACAACACAAGAAATCGAAAACTTTCAACAACGGATCTCTTGGTTCTCGCATCGATGAAGAGCGCAGCGAAATGCGATACCTAGTGTGAATTGCAGCCATCGTGAATCATCGAGTTCTTGAACGCACATTGCGCCCCTTGGCATTCCAGGGGGCATGCCTGTTTGAGCGTCGTTTCCTTCTTGCGCAAGCAGAGATGGTGGGGGGCGTTATATATGCCGCCCGCTGAAAAGGAGCGATTGCGGACCGAGCGAACTAAAGTAGTTGCGCGCGGCCGCCGAACTTTTAGACATACTAACTAAGCTCGACCTCAAA…
CANDIDA AKABANENSIS	GI|156621264|GB|EU100744.1	AAAAAATATTATCACAATGTTTTTGAAACAACAACAAATTAATTTTCTTTTTTCAATCGTTTTTATAATAAAAACTTTCAACAACGGATCTCTTGGTTCTCGCATCGATGAAGAACGCAGCGAATTGCGATACGTAATATGACTTGCAGACGTGAATCATTGAATCTTTGAACGCACATTGCGCCTTGAGGTATTCCTCAAGGCATGCCTGTTTGAGCGTCGGCTCCTTTCAAACCCTAGGGTTTGGCTTTGCCTCCGAAATATTAGGATCTAATGCAATACGTTTCATTAATCCAAATTCTTCGCCCTCAAATCAGGTAAGACTACCCGCTGAACTTAAGCATATCAATAAGCGGAGGAAAAGAAACCAACAGGGATTGCCTCAGTAACGGCGAGTGA…
CANDIDA AMPHIXIAE	GI|169387760|GB|EU491501.1	TTTCCGTAGGTGAACCTGCGGAAGGATCATTACAGTATGTTTATGTTCTCAGGCCAGCGCTTAATTGCGCGGCGGAGAGCAGACAACCTTACACACTGTGTTTTTGTTTTTTGAAAACTTGCTTTGGCTTGGCTTAATTGTCGGGCCAGAGACCAACCTAAACTTCAAATTTTTTTGAATTGTTTTTTTAATTTGTTTGTCAATTTTGTTTGATTAATTTCAAAATAATCTTCAAAACTTTCAACAACGGATCTCTTGGTTCTCGCATCGATGAAGAACGCAGCGAAATGCGATAAGTAATATGAATTGCAGATTTTCGTGAATCATCGAATCTTTGAACGCACATTGCGCCCTCTGGTATTCCGGAGGGCATGCCTGTTTGAGCGTCATTTCTCTCTC…
CANDIDA APICOLA	GI|197130976|GB|EU926482.1	TAGGTGAACCTGCGGAAGGATCATTACTGAAGGCTACACGCCGACATTGTGAAACGCTCCTCGGAGCACTACTTGGGTGTCCACCTGGGCACCCAACGTTTAAACTCTTATGTTTATCTCTGACAACCAAGAAATTTAAAACTTTCAACAACGGATCTCTTGGTTCTCGCATCGATGAAGAACGCAGCAAAGCGCGATAGGTAATGCGAATTGCACACGTGAGTCATTGAATCTTTGAACGCACATTGCGCCATTAGGTTCTCCTAATGGCATGCTTGTTGGAGCGCCGATCTTTCTCTCATACTACTTAATTGTAGTACGAGGTTCTGCTCCTTTTAGGAGTCAAAAGAATGGAAGTGCACACGTTAGATAACTCTGTGCAGTTACTTACAATCTTTT…
CANDIDA ASPARAGI	GI|38569948|GB|AY450921.1	AACCTGCGGAAGGATCATTAAAGATACTTATTTACACACTGGATACGATATCTAAACAAAATCAATTTTTTTTCTTCAATACAACAAAAAAATCAAAACTTTCAACAACGGATCTCTTGGTTCTCGCATCGATGAAGAACGCAGCGAATTGCGATACGTAGTATGACTTGCAGACGTGAATCATCGAATCTTTGAACGCACATTGCGCCTCGAGGTATTCCTCGAGGCATGCCTGTTTGAGCGTCGGCCCCCCTCTAACCCCCGGGTTAGGTGTTGACACGAAATTCCAAGCGCAATCAATCTCATGTTTTTGATGACGCCCACCCATTTCGCCCTCAAATCAGGTAGGACTACCCGCTGAACTTAAGCATATCAATAAG
CANDIDA ATHENSENSIS	GI|49035746|GB|AY553846.1	TTTCCGTAGGTGAACCTGCGGAAGGATCATTACAGTATTCTTTTGCCAGCGCTTAACTGCGCGGCGAAAAACCTTACACACAGTGTCTTTTTGATACAGAACTCTTGCTTTGGTCTGGCCTAGAGATAGGTTGGGCCAGAGGTTTAAACAAACTCAATTTAAATTTTTTTATTAAACAGTCAAATTTTTGAATTAATCTTCAAAACTTTCAACAACGGATCTCTTGGTTCTCGCATCGATGAAGAACGCAGCGAAATGCGATAAGTAATATGAATTGCAGATTTTCGTGAATCATCGAATCTTTGAACGCACATTGCGCCCTTTGGTATTCCAAAGGGCATGCCTGTTTGAGCGTCATTTCTCTCTCAAACCCCCGGGTTTGGTATTGAGTGATACTCT…
CANDIDA ATLANTICA	GI|41411242|EMB|AJ539368.1	GGATCATTACAGTTATTATCGTCTGCCAGCGCTTAATTGCGCGGTGGGAAATAATCCTTACACACTGTGTTTTTTGTTATTACAAGAACCATTGCTTTGGCTTGGCTTAGAAATAAGTTGGGCCGAAGGTATACTAAAACTTCAATTTTTTTAATTGAATTGTTATTTAACTAATATTGTCAATTTGTTTGATTAATTTCAAAATAATCTTCAAAACTTTCAACAACGGATCTCTTGGTTCTCGCATCGATGAAGAACGCAGCGAAATGCGATAAGTAATATGAATTGCAGATTTTCGTGAATCATCGAATCTTTGAACGCACATTGCGCCCTCTGGTATTCCATAGGGCATGCCTGTTTGAGCGTCATTTCTCTCTCAAACCTTTGGGTTTGGTATTG…
CANDIDA ATMOSPHAERICA	GI|41411243|EMB|AJ539369.1	GGATCATTACAGTTATTATATTCTGCCAGCGCTTAGTTGCGCGGCGGGAAATAATCCTTACACACTGTGTTTTTTGTTATTACAAGAACCATTGCTTTGGCTTGGCTTAGAAATAAGTTGGGCCAGAGGTATACTAAAACTTCAATTTTTAATTGAATTGTTAACTAATTTTATTGTCAATTTGTTTGATTAAATTCAAAATAATCTTCAAAACTTTCAACAACGGATCTCTTGGTTCTCGCATCGATGAAGAACGCAGCGAAATGCGATAAGTAATATGAATTGCAGATTTTCGTGAATCATCGAATCTTTGAACGCACATTGCGCCCTCTGGTATTCCATAGGGCATGCCTGTTTGAGCGTCATTTCTCTCTCAAACCTCTGGGTTTGGTATTGAGT…
CANDIDA AURITA	GI|28949884|EMB|AJ549216.1	GGCCCGGTGAACCTGCGGAAGGATCATTATTGWATTGAACCTGGRGGCTGTTGCKGGGSATWCTGGMYCGCGTACAMATSTCCTGGATTAATTTGATATATTGCTTTGGTTTGGCTTAGAAATAAGTTGGGCCAGAGTACCAATTTAACAATTCTTTATTGAATATTTTTTTAATTTAACAGTCAAACAGTTTTTAATAATAATTTAAAACTTTCAACAACGGATCTCTTGGTTCTCGCATCGATGAAGAACGCAGCGAAATGCGATACGTAATATGAATTGCAGATTTTCGTGAATCATCGAATCTTTGAACGCACATTGCGCCCTTTGGTATTCCAAAGGGCATGCCTGTTTGAGCGTCATTTCTCTCTCAAATCCTTGGATTTGGTATTGAGTGAT…
CANDIDA BERTHETII	GI|269230986|DBJ|AB534175.1	GGAAGTACAAGTCGTAACAAGGTTTCCGTAGGTGAACCTGCGGAAGGATCATTAGATTTAGCTTTATTGCATTACACTTGATAGTACTGATATTCTCGCAAGAGCATAAACAACAAAAACTATTACAACCATGTCAACTAAGATTAATGTTAAAACTTTCAACAACGGATCTCTTGGTTCTCGCAACGATGAAGAACGCAGCGAAATGCGATACGTAATGCGATTTGCATTTTTTCGTGAGTCATCGAATCTTTGAACGCACATTGCGCTCTTTGGTATTCCAGAGAGCATGTCTGTTTGAGCGTCGTTTCCTTCTCAAACGCAAGTTTGGTGTTGGGCGGTGCGTGAGCTAGCCTGAAATAATGGTTGTGGAGGCGCTGTATTGTCTTCTGTAAAGTT…
CANDIDA BITUMINIPHILA	GI|117574571|GB|DQ911457.1	CTGAATGATAATTTCAAACACTTGTGAATTCAAAAATAATTTGTTTGGGTAGTTTGTTTGTTGTGCCCTTTTTTTGAAAAAAAAAACACACACACACACACAAATTGCCCAAAGATTTTTAAAAAACACTTTTAATTATTAAACCAATATCTGAGAAAATTTTAAAAAATAAATTAAAACTTTCAACAACGGATCTCTTGGTTCTCGCATCGATGAAGAACGCAGCAAAATGCGATAAGTAATGTGAATTGCAGAATTGTGAATCATCGAATCTTTGAACGCACATTGCGCCTTTTGGTATTCCAAAAGGCATGCCTGTTTGAGCGTCATTTCAACTTCAAAAACTTTATTGTTTTTTGGTATTGGAAATTCTGTTTTTTTCTCTTTTTTTAAGAGAAA…
CANDIDA BLANKII	GI|46517920|EMB|AJ697747.1	GGATCATTAGTGAACCTGCGGAAGGATCATTAACAATCTTATTCTTACTATTCGTGAACTTATGAATTGTTTGGGGGTTTTAAAAGTTTCGTGCTTTTTGGCCCCCAAGTTTAAAACCATTAAAACTGTTGACTGAAGAAAGATTTTAAATTCTTAAAACTTTCAACAACGGTATCTCTTGGTTCTCGCATCGATGAAGAACGCAGCGAAATGCGATACGTAATGTGAATTGCAGAATTGTGAATCATCGAATTTTTGAACGCACATTGCGCCTTGTGGTATTCCACAAGGCATGTCTGTTTGAGCGTCATTTCCTCTCATAAAACCTTTGGTTTTGTGTGTTGACCGATGCCTGTATTGGCATCGGTTGAAAAGGAATCGCAAGTCTTTCAAACGTTT…
CANDIDA BLATTARIAE	GI|260533842|GB|FJ715435.1	AAGGATCATTACTGATAGTTTTAGTTTGTTGCCTGCGCTTAGCTGCGCGGCGACGAACAAACACCTTACACACTGTGTTTTTGTTTTTTAAGAACTTGCTTTGGTTTGGCGTAAGCTGGGCCAAAGACTTTACACAAACTTCAATTGTAAAATTGAATTGTTTTTAATATTTTGTCAATTTTGTTTGATTAATTTCAAAATAATCTTCAAAACTTTCAACAACGGATCTCTTGGTTCTCGCATCGATGAAGAACGCAGCGAAATGCGATAAGTAATATGAATTGCAGATTTTCGTGAATCATCGAATCTTTGAACGCACATTGCGCCCTTTGGTATTCCAAAGGGCACGCCTGTTTGAGCGTCATTTCTCCTTCAAACCTTTGGGTTTGGTGTTGAGTG…
CANDIDA BOIDINII	GI|208473557|GB|FJ196791.1	TTCCGTAGGTGAACCTGCGGAAGGATCATTACAGAATCTCTTCTAAAGTTTTATTGTGAGTAATTATTCTAGCGCTGCTGAAATATTGCGTGCGCGGTTGGTTGCTTGTGATAATTCTTTGGGAAAACTCTATACACTTTGTTTTCTTATTAGAGACAAACTTGCTTTGGTCAGATGTGCGTAAAACCACGACTGATCAGAGATTAAATAAAACTCATTTTTGTTTTCGGACAAAAAACGTGTATTATTCATAGTCAAAACTTGAAGCTATTCTTTATTGAATTGCTGAACTAAACTTAAAACTTTCAACAACGGATCTCTTGGTTCTCGCATCGATGAAGAACGCAGCGAAGTGCGATAAGTAATGTGAATTGCAGATTTTCGTGAATCATCGAATCT…
CANDIDA BOLETICOLA	GI|336091950|GB|HQ623551.1	TTTTGCCAGCGCTTAATTGCGCGGCGAAAAACCTTACACACTATGTTTTTTTAATTTGAAACTTTTGCTTTGGTCTGGCTTAGAAATAGGTTGGGCCAAAGGTTTTAATTCAAACTTCAATATTTATATTGAATTGTTATTTTAATTTTATTGTCAATTTGTTGATTAAATTCAAAAATCTTCAAAACTTTCAACAACGGATCTCTTGGTTCTCGCATCGATGAAGAACGCAGCGAAATGCGATAAGTAATATGAATTGCAGATTTTCGTGAATCATCGAATCTTTGAACGCACATTGCGCCCTTTGGTATTCCAAAGGGCATGCCTGTTTGAGCGTCATTTCTCTCTCAAATCTTCGGATTTGGTTTTGAGTGATACTCTTAGTCAGACTAAGCGTTT…
CANDIDA BOREOCAROLINIENSIS	GI|117574562|GB|DQ911448.1	ACGAAAGTCGCAAGACTATCTATCCATTTACACCTGTGAACTTATTGGACTTTGCTTTGGTTGTTGTATTAGTGTAAAAGCTAATAGAATAGCCAGACTTTTTTCAAAAACACTTTTTTTTAAAAACATGTCTGAAAACAAAATACTAAAAGATCAAAACTTTCAACAACGGATCTCTTGGTTCTCGCATCGATGAAGAACGCAGCGAAACGCGATATGTAATGTGAATTGCAGAATTTTGTGAATCATCGAATCTTTGAACGCACATTGCGCCCTCTGGTACTCCGGAGGGCATACCTGTTTGAGCGTCATTTCTTTCTCAAACCTCGTGTTTGGTGTTGTTTGGCTACAGCGCAAGTTGTACTGGACGAAAGGAATTGGCAAGAGCAGTTCTGGGCC…
CANDIDA BRACARENSIS	GI|353742992|GB|JN882340.1	AAGGATCATTAAAGAAAAATGTTAATGGGGGTGGTACTGTGAGAGGCGTGTCTCTGGAACAATTGAGGATGGATGAGTCTGAGCCTGCGCTTAAGTGCGCGGCCTGGGTTTTGTCTGTGCGGGTTGTTCTACTTTCAAGGAGCATGTTTTCGAGCGTACCGTTTTCCACAACACTACACACAGTGGAGTAATCTATTGTTCTTTCTATTTTTCTTTGGGGGACGGTAAGTCTCCCGGGAGAAGCAAACACAAACAATTATTTTTATATTTACAAACTTTGTCAGAACTTAATTTCTCTTACGAGAAAATAACTTCAAAACTTTCAACAATGGATCTCTTGGTTCTCGCATCGATGAAGAACGCAGCGAAATGCGATACGTAATGTGAATTGCAGAATTC…
CANDIDA BUINENSIS	GI|335060595|GB|HQ283376.1	CCTCTACGATTGATGGCTTAGTGAGGCCTTCGGATTGGTTTAAAGAAGGAGGCAACTCCATCTTGTAACCGAAAAGTTGGACAAACTTGGTCATTTAGAGGAAGTAAAAGTCGTAACAAGGTTTCCGTAGGTGAACCTGCGGAAGGATCATTACTGACAGTTTTTTTCTATTACCAGCGCTTAGTTGCGCGGTGATGGATAAACAACCTTACACACTGTGTTTTTGTTTTTTTAAGAACTTGCTTTGGTTTGGCGAAAGCTGGGCCAAAGACTTTACACAAACTTCAATTGTTAAGATTGAATTGTTTTTTAATTTATTGTCAATTTTGTTTGATTAATTTCAAAATAATCTTCAAAACTTTCAACAACGGATCTCTTGGTTCTCGCATCGATGAAGAA…
CANDIDA CARPOPHILA	GI|251815147|EMB|FM199952.1	GGTTTAACAAAACACAATTTAATTATTTTTATTGATAGTCAAATTTTGAATTAATCTTCAAAACTTTCAACAACGGATCTCTTGGTTCTCGCATCGATGAAGAACGCAGCGAAATGCGATAAGTAATATGAATTGCAGATTTTCGTGAATCATCGAATCTTTGAACGCACATTGCGCCCTCTGGTATTCCAGAGGGCATGCCTGTTTGAGCGTCATTTCTCTCTCAAACCCCCGGGTTTGGTATTGAGTGATACTCTTAGTCGAACTAGGCGTTTGCTTGAAAAGTATTGGCATGGGTAGTACTGGATAGTGCTGTCGACCTCTCAATGTATTAGGTTTATCCAACTCGTTGAATGGTGTGGCGGGATATTTCTGGTATTGTTGGCCCGGCCTTACAAC…
CANDIDA CASTELLII	GI|31746854|GB|AY046196.1	TTGAATCTATACCTTTTTGAAAGGGGGTCTGCTCACTGGCCTGCGCTTAATTGCGCGGCTTTGTGGCCGGACTGGTTTTCGGACCAACTCTTTCGAAAAAACATACACACAGTGGAGTTTTTCTTCAACTTGCTTCTTTGGGGAGACTTTGTGCTTCCCAGAGGTAACAAACACAAACAATAGTGAAATCAGTGAGTCTAAACCTATGAAATTCAGAAATATTTAAAACTTTCAACAACGGATCTCTTGGTTCTCGCATCGATGAAGAACGCAGCGAAATGCGATACGTAATGTGAATTGCAGAATTCCGTGAATCATCGAATCTTTGAACGCACATTGCGCCTTTTGGTATTCCAGGAGGCATGCCTGTTTGAGCGTCATTTCCTTCTCAAACACCTA…
CANDIDA CASTRENSIS	GI|117574555|GB|DQ911441.1	ACGAGTAAAGTCTTCGGACTTTCTTATCCAAACACCTGTGAAATTATTTAATTTGCTTTGGGAATAGTATTATTCCCAACAATCAAAACCACTAAGTTGTCTTTTGTCTGATTGATTATTTAAAAATCAAAACTTTCAACAACGGATCTCTTGGTTCTCGCATCGATGAAGAACGCAGCGAAACGCGATATGTAATGTGAATTGCAGACTTTGTGAATCATCGAATCTTTGAACGCACATTGCGCCCTCTGGTATTCCGGAGGGCATACCTGTTTGAGCGTCAGTTCTCTCTCAAGAATTTTTTTATTTTTGGTATTGCTCGTACTTTTAGTTGAGTGAAATGAATTGGCAAGGCAGTTCTAGCTATCAACGTATTAGGTTTTACCATTTCGTTGGGAC…
CANDIDA CERAMBYCIDARUM	GI|223006681|GB|FJ623609.1	TTTCCGTAGGTGAACCTGCGGAAGGATCATTACAGTTAGTTTATGTTCTCTCAGCCTGCGCTTAATTGCGCGGCGAGGAACAGACAACCTTACACACTGTGTTTTTGTTTTTTTGAAACATTGCTTTGGCTTGGCTTAATTGTCGGGCCAAAGACCACACTAAACTTCAAATTATTTTGAATTGTTTTTTTAATTTGTTTTGTCAATTTTGTTTGATTAATTTCAAAAATAATCTTCAAAACTTTCAACAACGGATCTCTTGGTTCTCGCATCGATGAAGAACGCAGCGAAATGCGATAAGTAATATGAATTGCAGATTTTCGTGAATCATCGAATCTTTGAACGCACATTGCGCCCTCTGGTATTCCAGGGGGCATGCCTGTTTGAGCGTCATTTCTC…
CANDIDA COIPOMOENSIS	GI|342357334|GB|HQ999968.1	TAACAAGGTTTCCGTAGGTGAACCTGCGGAAGGATCATTACAGTATTAGTTTTACCTGCGCTTAATTGCGCGGTAAACAAATCTTACACACAGTGTTTTTCTTTATTAGAAACTTTTGCTTTGGTTTGGCTTAGAAATAAGTTGGGCCAGAGGTTTATAACTTCAATTTTTAATTGAATTGTTTATTTATTTAATTGTCAATTTGTTGATTAATTTCAAAAATCTTCAAAACTTTCAACAACGGATCTCTTGGTTCTCGCATCGATGAAGAACGCAGCGAAATGCGATAAGTAATATGAATTGCAGATTTTCGTGAATCATCGAATCTTTGAACGCACATTGCGCCCTTTGGTATTCCAAAGGGCATGCCTGTTTGAGCGTCATTTCTCTCTCAAACCT…
CANDIDA CONGLOBATA	GI|41411244|EMB|AJ539370.1	GGATCATTACAGTTATTAACTTCTGCCAGCGCTTAATTGCGCGGCGGGAACTAACCCTTACACACAGTGTTTTTTGTTATTACAAGAACTATTGCTTTGGCTTGGCTGAAAAGTTGGGCCAGAGGTTTATGTAAACTTCAATTTTTAATTGAATTGTTATTTTAATACAGTTGTCAATTTGTTTGATTAAATTCAAAATAGTCTTCAAAACTTTCAACAACGGATCTCTTGGTTCTCGCATCGATGAAGAACGCAGCGAAATGCGATAAGTAATATGAATTGCAGATTTTCGTGAATCATCGAATCTTTGAACGCACATTGCGCCCCTTGGTATTCCAGGGGGCATGCCTGTTTGAGCGTCATTTCTCTCTCAAACCTTTGGGTTTGGTATTGAGTGAT…
CANDIDA DENDRICA	GI|288804405|GB|GU246260.1	AGCTGGAGGGCAACTTCTAGCTGGAGCTGAGAACTTGGTCAAACTTGGTCATTTAGAGGAAGTACAAGTCGTAACAAGGTTTCCGTAGGTGAACCTGCGGAAGGATCATTAGATTTATTTTGCTTAATTGCAATAATTATACACATGTGAATTATGGAATCTCTCTCGCAAGAGCCTAAAACCAAAAAAAATATTTTTCAACCCAGTCAACTAAGATTTTAATGTTAAAACTTTCAACAACGGATCTCTTGGTTCTCGCAACGATGAAGAACGCAGCGAAATGCGATACGTAATGCGATTTGCATTTTTTCGTGAGTCATCAAATCTTTGAACGCACATTGCGCTCTTTGGTATTCCAGAGAGCATGTCTGTTTGAGCGTCGTTTCCTTCTCAAATTTA…
CANDIDA DENDRONEMA	GI|335060584|GB|HQ283365.1	AGTGAGGCCTTCGGATTGGTTTAAGGAAGGGGGCAACTCCATCCTGGAACCGAAAAGTTGTACAAACTTGGTCATTTAGAGGAAGTAAAAGTCGTAACAAGGTTTCCGTAGGTGAACCTGCGGAAGGATCATTACAGTTATTAATTCTCAGCCAGCGCTTAACTGCGCGGCGGGAACTAATCCTTACACACTGTGTTTTTTGTTATTACAAGAACCATTGCTTTGGCTTGGCTTGGAAACAGGTTGGGCCAGAGACTTGATAAACTTCAATATTTTATTGAATTGTTTTTTTAATATTATTGTCAATTTGTTTGATTAAATTCAAAATAATCTTCAAAACTTTCAACAACGGATCTCTTGGTTCTCGCATCGATGAAGAACGCAGCGAAATGCGATAAG…
CANDIDA DIDDENSIAE	GI|46370563|GB|AY580315.1	CAGTTATTAATTCTTTGCCAGCGCTTAATTGCGCGGCGGGAACTAATCCTTACACACTGTGTTTTTTGTTATTACAAGAACTATTGCTTTGGCTTGGCCTTCGGGTTGGGCCAGAGACTTGAATAAACTTCAATTTTTTATTGAATTGTTTTTTAAATTATTGTCAATTTGTTTGATTAAATTCAAAATAATCTTCAAAACTTTCAACAACGGATCTCTTGGTTCTCGCATCGATGAAGAACGCAGCGAAATGCGATAAGTAATATGAATTGCAGATTTTCGTGAATCATCGAATCTTTGAACGCACATTGCGCCCTTTGGTATTCCAAGGGGCATGCCTGTTTGAGCGTCATTTCTCTCTCAAACCTTTGGGTTTGGTATTGAGTGATACTCTTAGTC…
CANDIDA DIGBOIENSIS	GI|46517918|EMB|AJ697745.1	CTTCCGTAGGTGAACCTGCGGAAGGATCATTAGTGAACCTGCGGAAGGATCATTAACGAATTTTTGAATTTTAATATTCTTTCTATTCGTGAACTTTATGATTTGTTTGGGGATGAACCGAAAGGCGAATCCCCAAGTTTAAAAACCATTAAATTTGTTGACTGAAGTATATGAATATTAAATTCTTAAAACTTTCAACAACGGATCTCTTGGTTCTCGCATCGATGAAGAACGCAGCGAAATGCGATACGTAATGTGAATTGCAGAATTGTGAATCATCGAATTTTTGAACGCACATTGCACCTTTTGGTATTCCAAAAGGTATGTCTGTTTGAGCGTCATTTCTTCTCACTTCAACAATTGTTGTTGTGTGTTGACTGTTGCTTTTTCAAGCATCAG…
CANDIDA DIOSPYRI	GI|38569947|GB|AY450919.1	AACCTGCGGAAGGATCATTACTGTTATGTTTATGTCTCGCTGCCTGCGCTTAATTGCGCGGCGACAGACTAACAACCTTACACACTGTGTTTTTGTTTTTTGAAAACTTGCTTTGGTCTGGCGCGAGCTGGGCCAAAGACTCACACAAACTTCAATTGTAAAATTGAACTGTTTTTTAATTTATTATGTCAATTTTGTTTGATTAATTTCAAAATAATCTTCAAAACTTTCAACAACGGATCTCTTGGTTCTCGCATCGATGAAGAACGCAGCGAAATGCGATAAGTAATATGAATTGCAGATTTTCGTGAATCATCGAATCTTTGAACGCACATTGCGCCCTCTGGTATTCCAGGGGGCATGCCTGTTTGAGCGTCATTTCTCCTTCAAACCTTTGGG…
CANDIDA DIVERSA	GI|171472124|GB|EU343824.1	CAAGGTTACTGTAGGTGAACCTGCAGTAGGATCATTAAGGTGATTTTTAATCTACACTGCGTTTTTAGCAAACACACTAAACATATAATATTCAAACCAAGTTAAACGTTAAAACTTTCAACAACGGATCTCTTGGCTCTCGCACCGATGAAGAGCGCAGCGAAATGCGATAACTAATGTGAATTGCAGGCATCGTGAATCATCGAGTTCTTGAACGCACATTGCGCCCTGTGGTATTCCGCAGGGCATGCCTGTTTGAGCGTCGGTTCAATCTTTGAACTGGGCTTACGAAGAGTTTGTCTGAAATTGAAGCTCCCCAGCGCTACTACGTATCCGCAGGGAATAATCAATTCGACCTCAAATCAGGTAGGAGTACCCGCTGAACTTAAGCATATCAA
CANDIDA ELATERIDARUM	GI|208473538|GB|FJ196772.1	TTTCCGTAGGTGAACCTGCGGAAGGATCATTACAGTATTCTTTTGCCAGCGCTTAACTGCGCGGCGAAAAACCTTACACACAGTGTCTTTTTTGATACAGAACTCTTTCTTTGGTCTGGCCTAGAAATAGGCTGGGCCAGAGGCATACTAAAACTCAATTTAAAATTTTTTTAATTACTTTAGTCAATTTTGAATTTAATCTTCAAAACTTTCAACAACGGATCTCTTGGTTCTCGCATCGATGAAGAACGCAGCGAAATGCGATAAGTAATATGAATTGCAGATTTTCGTGAATCATCGAATCTTTGAACGCACATTGCGCCCTCTGGTATTCCAGAGGGCATGCCTGTTTGAGCGTCATTTCTCTCTCAAACCCCCGGGTTTGGTATTGAGTGATAC…
CANDIDA ENDOMYCHIDARUM	GI|223006682|GB|FJ623610.1	TTTCCGTAGGTGAACCTGCGGAAGGATCATTACAGTTAGTTTATGTTTCGAGCCTGCGCTTAAGTGCGCGGCCGGAGCAGACAACCTTACACACTGTGTTTTTGTTTTTTGAAACATTGCTTTGGCCTGGCGCAAGTCGGGCCAGAGACCAACCAAATTTCAAATTTATTTGAACTGTTTTTTTAATGCGATTGTCAATTTTGTTTGATTAATTTCAAAAATAATCTTCAAAACTTTCAACAACGGATCTCTTGGTTCTCGCATCGATGAAGAACGCAGCGAAATGCGATAAGTAATATGAATTGCAGATTTTCGTGAATCATCGAATCTTTGAACGCACATTGCGCCCTCTGGTATTCCGGGGGGCATGCCTGTTTGAGCGTCATTTCTCCCTCAAAC…
CANDIDA ENTOMOPHILA	GI|171472125|GB|EU343825.1	CAAGGTTTCCGTAGGTGAACCTGCGGAAGGATCATTAATATAAGAGGACACACGCTTTTTTAGAACACACACAAACAAGTAAGTCAACAACCAAATAAAAACTTTCAACAACGGATCTCTTGGTTCTCGCATCGATGAAGAACGCAGCGAAATGCGATACGTAATACGACTTGCAGCCTTCGTGAATCATTGAATCTTTGAACGCACATTGCCCCGTAAGGGATGCGTGGTTGAGCGTCGTTTCTCCCTCCGCAAGGGTGTTGGACGGACTGTGTCCGGCCCAAAAGCAGTACTAACGGAGACGCCTCGTTAGGACAGTGGACGTCGACCTCAGCCACGTAAGATTACCCGCTGAACTTAAGCATATCAATAAGCGGAGGAAAAGACAACCAACC
CANDIDA ERGATENSIS	GI|342357332|GB|HQ999966.1	GTAACAAGGTTTCCGTAGGTGAACCTGCGGAAGGATCATTATTGTATTAGTTTTACCTGCGCTTAATTGCGCGGTAGACAAACTTACACACAGTGTTTTTCTTTATTGAAACTATTGCTTTGGTCTGACTTAGAAATAAGCTGGGCCAGAGGTTTAAAACTTCAATTTTTAATTGAATTGTTTATTTATTTAATTGTCAATTTGTTGATTAAATTCAAAAATCTTCAAAACTTTCAACAACGGATCTCTTGGTTCTCGCATCGATGAAGAACGCAGCGAAATGCGATAAGTAATATGAATTGCAGATTTTCGTGAATCATCGAATCTTTGAACGCACATTGCGCCCTTTGGTATTCCAAAGGGCATGCCTGTTTGAGCGTCATTTCTCTCTCAAACCTT…
CANDIDA ETCHELLSII	GI|88759180|DBJ|AB196214.1	AAGGATCATTTTTGAAGGCTACACGCCGACATTGTGAAACGCCAGAAGCGCGCAAGCGTGGAAGGCACTGCTTGGGTGGAGCCTAGCTCTACCCAACTTTTAAACTTTTACCAATTTATCTGAAAACTTGAAAATTTAAAACTTTCAACAACGGATCTCTTGGTTCTCACATCGATGAAGAACGCAGCAAAGCGCGATATGTAATGCGAATTGCAGACGTGAGTCATTGAATCTTTGAACGCACATTGCGCTTCTAGGATCTCCTAGTAGCATGCTTGTTGGAGCGCCGAACTTTCTCTCTAATCTACTTCTTGTGGATTACGAGGTGTTGCTCCTTATTGGAGTCAAAGAAATGGAACAGCACACGTTAATAACTCTGTGCAGTAATATTTTTTATGG…
CANDIDA ETHANOLICA	GI|55925026|GB|AY790538.1	AACCTGCGGAAGGATCATTACTGTGATTATTGTTCCACACTGCGTGAGCGCACACAACACACAAACACGTATACTAGTTCAGGAGTTTTTATTTTAACACAAAACTTTCAACAACGGATCTCTTGGTTCTCGCATCGATGAAGAGCGCAGCGAAATGCGATACCTAGTGTGAATTGCAGCCATCGTGAATCATCGAGTTCTTGAACGCACATTGCGCCCGTCGGCATTCCGGCGGGCATGCCTGTCTGAGCGTCGTTTCCTTCTTGCAAGACGAGAGTTGCGCAGAGCTGGCCCGGCCACGGCCCCGCCGAAAAGAAACGAGGCCACGAGCGAACTAGAACAGGACGCTTGGGGTCTCCGAGCACTATGAGCTCGACCTCAGATCAGGTAGGAATACCC…
CANDIDA FERMENTICARENS	GI|171472129|GB|EU343829.1	CAAGGTTTCCGTAGGTGAACCTGCGGAAGGATCATTACAGTATTCTTTTTGCCAGCGCTTAATTGCGCGGCGAAAAAACCTTACACACTGTGTTTTTTTGTTACTGAAAAAACTTTGTTTTGGCTTGTCTCTAGAAATAGAGTTGGGCCAAAAGTTAACATAAACTTCAATTTATTTGAATTATTTATCTGAACTTAATAGTCACTTTGTTTGATTGATTTCAAAAAAATATTTAAAACTTTCAACAATGGATCTCTTGGTTCTCGCATCGATGAAGAACGCAGCGAAATGCGATAAGTAATATGAATTGCAGATTTTCGTGAATCATCGAATCTTTGAACGCACATTGCGCCCTTTGGTATTCCAGAGGGCATGCCTGTTTGAGCGTCATTTCTCTCT…
CANDIDA FLORIDENSIS	GI|117574556|GB|DQ911442.1	ACGAAAGTCGCAAGACTATCTATCCATTTACACCTGTGAACTTATTGGACTTTGCTTTGGTTGTGTTTTATTGTACAGTTTTTTTTGTATTATAAAACTGCAGCCAGACTTTTTTCAAAAACACCTTTTTTTTTTAAAAACATGTCTGAAAACAAAATACTAAAAGATCAAAACTTTCAACAACGGATCTCTTGGTTCTCGCATCGATGAAGAACGCAGCGAAACGCGATATGTAATGTGAATTGCAGAATTTTGTGAATCATCGAATCTTTGAACGCACATTGCGCCCTCTGGTACTCCGGAGGGCATACCTGTTTGAGCGTCATTTCTTTCTCAAACCTCGTGTTTGGTGTTGTTTGGCTACAACTTTTTAAGTTGTACTAGACGAAAGGAATTGGC…
CANDIDA FLOSCULORUM	GI|119699033|GB|EF137918.1	TAGGTGAACCTGCGGAAGGATCATTAAAAAAGAATTATTACACTGANTTTGATATCAAAGCAACAACAACCTTTTTTTTTTCAACGTTTTTATATCTAAAAACTTTCAACAACGGATCTCTTGGTTCTCGCATCGATGAAGAACGCAGCGAATTGCGATACGTAGTATGACTTGCAGACGTGAATCATCGAATCTTTGAACGCACATTGCGCCTTGAGGTATTCCTCAAGGCATGCCTGTTTGAGCGTCGGCTCCTTTCAAACCCCCCGGTTTGGCTTTGCCTCGAAATATCATGTTGTTTTGCAATACGTTACAAAACTTCTCCCCATTTCGCCCTCAAATCAGGTAGGACTACCCGCTGAACTTAAGCATATCAATAAGCGGAGGAAAAGAAACCAA…
CANDIDA FLUVIATILIS	GI|356578751|GB|HQ652068.1	GGTTTCCGTAGGTGAACCTGCGGAAGGATCATTACTGTATTCTAATTGCCTGCGCTTAATTGCGCGGCGATTAAACCTTACACACTATGTTTTTCTTTATTAGAAACTATTACTTTGGTTTGGCTAAGAAATTAGTTGGGCCAGAGGTTTATAAACTTCAATTTTTAATTGAATTGTTATTTAATACTTTGTCAATTTGTTGATTAAATTCAAACAATCTTCAAAACTTTCAACAACGGATCTCTTGGTTCTCGCATCGATGAAGAACGCAGCGAAATGCGATAAGTAATATGAATTGCAGATTTTCGTGAATCATCGAATCTTTGAACGCACATTGCGCCCTCTGGTATTCCAGAGGGCATGCCTGTTTGAGCGTCATTTCTCTCTCAAACCTTCGGG…
CANDIDA FRIEDRICHII	GI|335060596|GB|HQ283377.1	TCCTCTCGATTGATGGCTTAGTGAGGCCTTCGGATTGGTTTAAAGAAGGGGGCAACTCCATCTTGTAACCGAAAAGTTGGACAAACTTGGTCATTTAGAGGAAGTAAAAGTCGTAACAAGGTTTCCGTAGGTGAACCTGCGGAAGGATCATTACTGATAGTTTTAGTTTGTTGCCTGCGCTTAATTGCGCGGTGACAAGCAAACACCTTACACACTGTGTTTTTGTTTTATTGAAAACTTGCTTTGGTTTGGCGCAAGCTGGGCCAAAGACTTTACACAAACTTCAATTGCGAAATTGAATTGTTTTTAAATTTTTATTGTCAATTTTGTTTGATTAATTTCAAAATAATCTTCAAAACTTTCAACAACGGATCTCTTGGTTCTCGCATCGATGAAGAA…
CANDIDA FRUCTUS	GI|171472130|GB|EU343830.1	CAAGGTTTCCGTAGGTGAACCTGCGGAAGGATCATTAAAGATACTTATTACACACTGGATACGATACCAAAACTTACGAATCTTAATTTTTTTCAACTCTACCAAAAAAATCAAAACTTTCAACAACGGATCTCTTGGTTCTCGCATCGATGAAGAACGCAGCGAATTGCGATACGTAGTATGACTTGCAGACGTGAATCATCGAATCTTTGAACGCACATTGCGCCTCGAGGTATTCCTCGAGGCATGCCTGTTTGAGCGTCGGCCCCCCTCTAACCCGCCCGGTTAGGTGTTGACACGAAATCCCAAGCGCAATCAATCTCATGTTTTTGATGACGCCCACCCATTTCGCCCTCAAATCAGGTAGGACTACCCGCTGAACTTAAGCATATCAA
CANDIDA GELSEMII	GI|116272453|GB|DQ988046.1	TAGGTGAACCTGCGGAAGGATCATTAAAAAAAATACATACACACTTCTTAGGAACAAAAAACAAAATGTTTAACTTATCAAGAAACACAAAGAAAAAAAACTTTCAACAACGGATCTCTTGGTTCTCGCATCGATGAAGAACGCAGCGAATTGCGATACGTAATATGACTTGCAGACGTGAATCATTGAATTTTTGAACGCACATTGCGCCTTAAGGTATTCCTCAAGGCATGCGCGGATGAGCGATATTTACTCTCAAACCTCTGGTTTGGTCTTGCCCTCGGGGCTAAATATCAACTGGTGCTAAAATAAGTTTTAGAACCAACACCCCAAAATCCTCATCCCCGTAAGACTACCCGCTGAACTTAAGCATATCAATAAGCGGAGGAAAAGAAACCA…
CANDIDA GERMANICA	GI|335060585|GB|HQ283366.1	GCTTAGTGAGGCCTTCGGATTGGTTTAAGGAAGGGGGCAACTCCATCCTGGAACCGAAAAGTTGTACAAACTTGGTCATTTAGAGGAAGTAAAAGTCGTAACAAGGTTTCCGTAGGTGAACCTGCGGAAGGATCATTACAGTTATTAATTCCCTGCCAGCGCTTAATTGCGCGGCGGGAACTAATCCTTACACACTATGTTTTTTGTTATTACAAGAACCATTGCTTTGGCTTGGCTTGGAAACAGGTTGGGCCAGAGACTTGATTAAACTTCAATTTTTTATTGAATTGTTATTTTTAATATTATTGTCAATTTGTTTGATTAATTTCAAAATAATCTTCAAAACTTTCAACAACGGATCTCTTGGTTCTCGCATCGATGAAGAACGCAGCGAAATGC…
CANDIDA GLABRATA	GI|378925902|GB|JQ070075.1	TAATTGATTTGTCTGAGCTCGGAGAGAGACATCTCTGGGGAGGACCAGTGTAGACACTCAGGAGGCTCCTAAAATATTTTCTCTGCTGTGAATGCTATTTCTCCTGCCTGCGCTTAAGTGCGCGGTTGGTGGGTGTTCTGCAGTGGGGGGAGGGAGCCGACAAAGACCTGGGAGTGTGCGTGGATCTCTCTATTCCAAAGGAGGTGTTTTATCACACGACTCGACACTTTCTAATTACTACACACAGTGGAGTTTACTTTACTACTATTCTTTTGTTCGTTGGGGGAACGCTCTCTTTCGGGGGGGAGTTCTCCCAGTGGATGCAAACACAAACAAATATTTTTTTAAACTAATTCAGTCAACACAAGATTTCTTTTAGTAGAAAACAACTTCAAAACT…
CANDIDA GLAEBOSA	GI|205290104|GB|FJ153208.1	GCGCTTATTGCGCGGCGATAAACCTTACACAACGTGTTTTTTTATTATGAACTATTACTTTGGTTTGGCTAAGAAATTAGTTGAGCCAGAGGTGATTTAAACTTCAATTTTATTGAATTGTTATTTTAATTTATTGTCAATTTGTTGATTAAATTCAAAACAATCTTCAAAACTTTCAACAACGGATCTCTTGGTTCTCGCATCGATGAAGAACGCAGCGAAATGCGATAAGTAATATGAATTGCAGATTTTCGTGAATCATCGAATCTTTGAACGCACATTGCACCCTCTGGTATTCCAGAGGGTATGCCTGTTTGAGCGTCATTTCTCTCTCAAACCTTTGGGTTTGGTATTGAGTGATACTCTTAGTCGAACTAGGCGTTTGCTTGAAATATATTG…
CANDIDA GORGASII	GI|207560043|GB|FJ172252.1	ACAAGGTTTCCGTAGGTGAACCTGCGGAAGGATCATTACAGTTAGTTTATGTTCTCTCGGCCTGCGCTTAATTGCGCGGCGAGGAGCAGACAACCTTACACACTGTGTTTTTGTTTTTTGAAACATTGCTTTGGCTTGGCTTTATTGTCGGGCCAGAGACCACACTAAACTTCAAATTATTTTGAATTGTTTTTTAATTTGTTTGTCAATTTTGTTTGATTAATTTCAAAAATAATCTTCAAAACTTTCAACAACGGATCTCTTGGTTCTCGCATCGATGAAGAACGCAGCGAAATGCGATAAGTAATATGAATTGCAGATTTTCGTGAATCATCGAATCTTTGAACGCACATTGCGCCCTCTGGTATTCCGGAGGGCATGCCTGTTTGAGCGTCATTT…
CANDIDA GOTOI	GI|288804396|GB|GU246251.1	TGATGGTTTGGTGAGGCTTCCGGATTGGTCCAGGCACGAGGGCAACCTTGAGCTGGGACCGAAAAGCTAGTCAAACCTAATCATTTAGAGGAAGTAAAAGTCGTAACAAGGTTTCCGTAGGTGAACCTGCGGAAGGATCATTACAGTATTACATTACACACGCTTTTTTCTAGCACACACACAACAACCAATTCAGTCAACGAAACAATAATCAAAACTTTCAACAACGGATCTCTTGGTTCTCGCATCGATGAAGAACGCAGCGAAATGCGATAAGTAATATGACTTGCAGTTTTCGTGAATCATCGAATCTTTGAACGCACATTGCACCTAGGAGTATTCTCCTAGGTATGCCTGTTTGAGCGTCGTTTCACCCCTCAAACCGTCGGTTTGGTGTTG…
CANDIDA GRINBERGSII	GI|117574557|GB|DQ911443.1	ACGAGTAAAGTCGCAAGACTTTCTTTTCATCCAACACCTGTGAATATTTAAATATTTTTTGCTTTGGCAGTATTTCGGTACTGCCAACAATCAAAACCCAATTAATTTGTTTGTCTGAGTGTAGAATTTAAAAATTCAAAACTTTCAACAACGGATCTCTTGGTTCTCGCATCGATGAAGAACGCAGCGAAACGCGATATGTAATGTGAATTGCAGAATTTTGTGAATCATCGAATCTTTGAACGCACATTGCGCCCTCTGGTATTCCGGAGGGCATACCTGTTTGAGCGTCAGTTCATTCTCAAACTACATGTTTGGTATTGACTTGGTAGGCTGTTATTGCCTACGAGTTGAAATATATTGGCTAAGCATTCTTTAGTATTTTACAACGTATTAGGT…
CANDIDA HAEMULONII	GI|40737911|GB|AY500375.1	TCCGTAGGTGAACCTGCGGAAGGATCATTAAAATACTTTTCAAAACTTTGTTTTGAATTAAAAGCAACCACCGTTAAGTTCAAAAATCTAAAACAAAACTTTCAACAACGGATCTCTTGGTTCTCGCATCGATGAAGAACGCAGCGAATTGCGATACGTAGTATGACTTGCAGACGTGAATCATCGAATCTTTGAACGCATATTGCGCCTTGGGGCATTCCCCAAGGCATGCCTGTTTGAGCGTGATATCTTCTCACCGTTGGTGGATTTGTTTCTAAATATCATGCCACAGTGAAGTCTACGCTTTCACTGCTTTTTCCCCTCAAATCAGGTAGGACTACCCGCTGAACTTAAGCATATCAATAAGCGGAGGA
CANDIDA HAWAIIANA	GI|171472134|GB|EU343834.1	TTCCGTAGGTGAACCTGCGGAAGGATCATTAACAAAAATATTTATTACACTGATTATAACATCAAAAACAACCCAAATTTTTTTATTAATACTCAAGAAATCTTAAAGAAAAAAACTTTCAACAACGGATCTCTTGGTTCTCGCATCGATGAAGAACGCAGCGAATTGCGATACGTAATATGACTTGCAGACGTGAATCATTGAATTTTTGAACGCACATTGCGCCTTTTGGTATTCCAAAAGGCATGCCTGTTTGAGCGTCATTTACCCTCAATCCCCTCGGATTGGTCTTGGCCAACTTTCCAAATGGCCCAAAGTACAAATATTTTAATTCTAAGTTTTTAAAATAACTCCCCTCGACCTC
CANDIDA HOMILENTOMA	GI|288804406|GB|GU246261.1	CGCTACTACCGATTGAATGGTTTGGTGAGGCTTCCGGATTGACCCAGGCACGAGGGCAACCTTGAGCTGGGGTTGAAAAGCTAGTCAAACCTAATCATTTAGAGGAAGTAAAAGTCGTAACAAGGTTTCCGTAGGTGAACCTGCGGAAGGATCATTAAAAAATCTTTACCATACACACATGAGTATTTTATAACTTAACACACCGATTAATTAGTCAACACAAACATAACCTCAAAACTTTCAACAACGGATCTCTTGGTTCTCGCATCGATGAAGAACGCAGCGAAATGCGATAAGTAATATGAATTGCAGATTGTGAATCATCGAATCTTTGAACGCACATTGCACCGTGTGGCATTCCACACGGTATGCCTGTTTGAGCGTGGTTTCTCTCTCAGC…
CANDIDA HUMILIS	GI|31746832|GB|AY046174.1	AAGAAATGATTGGGGGAGCCCGCCTGCGCTTAGCTGCGCGGTGGCGTTCCACCTCTTACACACAGTGGAGTAATTACTTATTCTTGGGCCGAGCGTAAGCTCAGCTCGCCAAACACAAACAACTATTTTCTATTATACAATGTCATCAAATCTGCTTACGCAGTAACCAAAATATTCAAAACTTTCAACAACGGATCTCTTGGTTCTCGCATCGATGAAGAACGCAGCGAAATGCGATACGTAATGTGAATTGCAGAATTCCGTGAATCATCGAATCTTTGAACGCACATTGCGCCCCTTGGTATTCCAGGGGGCATGCCTGTTTGAGCGTCATTTCCTTCTCAAGCACCTGTGCTTGGTTGTGGGTGACACTCTCTCGAGTTAGCTTGAAATTGCTGG…
CANDIDA INCONSPICUA	GI|47496780|DBJ|AB179767.1	TCCGTAGGTGAACCTGCGGAAGGATCATTACTGTGATTTTAACATCTTTACACTGCGTGAGCGCACAACAACACCTAAACATGAATACTTACTAGTCACTAAGAAATCTAAAAGAAATAAAACTTTCAACAACGGATCTCTTGGTTCTCGCATCGATGAAGAGCGCAGCGAAATGCGATACCTAGTGTGAATTGCAGCCATCGTGAATCATCGAGTTCTTGAACGCACATTGCGCCCTCCGGCATTCCGGGGGGCATGCCTGTTTGAGCGTCGTTTCCTTCTTGCGCAAGCAGAGTTGGGGTTGTCACCTTTGGGTGGCTCCCCCGAAATGGAACGATTGCGGGCTAGAGAGCGAACTATAAAACGCGCGTTCTCCCCGCCGAACTTTTAATCAAGCTC…
CANDIDA INSECTALENS	GI|169668009|GB|EU364562.1	GTCGTAACAAGGTTTCCGTAGGTGAACCTGCGGAAGGATCATTACCGAAGCACCCACGAGCGCAGCGAGTGGGTGCGACAAACCAACCCTTAGCATGCAGTTTGCACCTTGCAGCTGCACCGCTTTTTGGGCCTCGCTTCGCGAGAAACACGTTGATTACCAATAAACAAATTAATTATTTAATTAGTCAAACCTTACTTTAAAACTCCCCCCAACGGATCTCTTGGTTCTCGCTCCGATGAAGAGCGCAGCGAATCGCGATAGCTAATGTGAATCGCATCCGTGAATCATCGAGTTCTTGAACGCACATTGCGCCCCTCGGGGCATGGGGTGAGGAGGGCGAACTTACTATGGAGTAATCGCTGCTTCGAAATAGATAGAGTGTCTTCATATTGAAAA…
CANDIDA INSECTORUM	GI|171472138|GB|EU343838.1	TGAACCTGCGGAAGGATCATTACAGTTAATTATTCTTGCCAGCGCTTAACTGCGCGGCGAGATATAATCTTACACACAGTGTTTTTTGTTATTACAAGAACTATTGCTTTGGCTTGGCCGCAAGGTTGGGCCAAAGGTTTATTAAACTTCAATTTTATTATTGAATTGTTATTTTAATGTTTTGTCAATTTGTTTGATTAAATTCAAAATAATCTTCAAAACTTTCAACAACGGATCTCTTGGTTCTCGCATCGATGAAGAACGCAGCGAAATGCGATAAGTAATATGAATTGCAGATTTTCGTGAATCATCGAATCTTTGAACGCACATTGCGCTCTTTGGTATTCCGAAGAGCATGCCTGTTTGAGCGTCATTTCTCTCTCAAACCGCAAGGTTTGG…
CANDIDA INTERMEDIA	GI|40737909|GB|AY500373.1	TCCGTAGGTGAACCTGCGGAAGGATCATTAAAATTAATTTATTACACTGTTTTTGAAGCAAACTTACTAATATATTATTTTTCAATTTCTTTTAAAAATCAAAACTTTCAACAACGGATCTCTTGGTTCTCGCATCGATGAAGAACGCAGCGAATTGCGATACGTATCATGACTTGCAGACGTGAATCATCAATCTTTGAACGCACATTGCGCCTTGAGGTATTCCTCAAGGCATGCCTGTTTGAGCGTCGGCTCCCTTCAAACCCCCGGGTTTGGTGTTGCCTTCCGAAATATCACAGTTGTCGCAATACGTTACTTCAACTTTATTCTTTCGCCCTCAAATCAGGTAGGACTACCCGCTGAACTTAAGCATATCAATAAGCGGAGGA
CANDIDA IPOMOEAE	GI|334980801|GB|HM156527.1	TATATTCTTTAGGATTGAAACTACCCAAAACCACATTTTATTTTATTCAACCCAAGTTTTCTTTAAAACTTTCAACAACGGATCTCTTGGTTCTCGTATCGATGAAGAACGTAGCGAATTACGATAAGTATCATGAGTTGCAGACGTGAATCATTAATTTTTGAACGCACATTGCACTTGATCCAGCATCAAGTATGGGGGAGTGAGAGAGTATTTCTTCGGCCACCTCCTTTTGGTTTGGGTGCCGGCTTATACCTCAAATAAATTTACTTTTTTTCCTCAC
CANDIDA KIPUKAE	GI|21435711|GB|AF514294.1	GAAACCTGCGGAAGGATCATTATTATACTACAAATAACTTTAGGGCAGTCCTCGTCAGAGGCACTGCAAAGTAGTCGACCCAACACTTTCTAGCAGTCCTCGTCAGAGGCACTGAAAGAGTAGTTTGGGTGGCAGTCTCAACCAAATAACTAATTTCTTAACCTAAAAACCAAAACTTTCAACAACGGATCTCTTGGTTCTCGCATCGATGAAGAACGCAGCGAATTGCGATAAGTATTACGACTTGCAGACGTGAATCATTAATTTTTGAACGCACATTGCGCCTTTTGGTATTCCAAAAGGCATGGGGGAGTGAGAGTATTTTCATCTCGGGTGAAATGTGGCGAGTTGCCTTTGGCACTGGCTCGCCGCGTGAGGCATCTCCGATGCCGACGCCTG…
CANDIDA LESSEPSII	GI|223006684|GB|FJ623612.1	TTTCCGTAGGTGAACCTGCGGAAGGATCATTACAGTTAGTTTATGTTCTCTCAGCCTGCGCTTAACTGCGCGGCGAGGAGCAGACAACCTTACACACTGTGTTTTTGTTTTTTTGAAACATTGCTTTGGCTTGGCTTCATTGTCGGGCCAGAGACCAACCTAAACTTCAGATTTATATTTGAATTGTTTTTTAATATTTTTGTCAATTTTGTTTGATTAATTTCAAAATAATCTTCAAAACTTTCAACGACGGATCTCTTGGTTCTCGCATCGATGAAGAACGCAGCGAAATGCGATAAGTAATATGAATTGCAGATTTTCGTGAATCATCGAATCTTTGAACGCACATTGCGCCCTCTGGTATTCCGGAGGGCATGCCTGTTTGAGCGTCATTTCTCT…
CANDIDA LIGNOHABITANS	GI|117574558|GB|DQ911444.1	ACGAGTAAAGTCGCAAGACTTTCTTTCATCCAACACCTGTGAATTTAAATTTTATCTTGCTTTGGCTGGACAGTTAAATGTTCGGCCAACAATCAAAACCTAATAATTTGTTGTCTGAGTGAAGAATATTAAAATTCAAAACTTTCAACAACGGATCTCTTGGTTCTCGCATCGATGAAGAACGCAGCGAAACGCGATATGTAATGTGAATTGCAGAATTTTGTGAATCATCGAATCTTTGAACGCACATTGCGCCCTCTGGTATTCCGGAGGGCATACTTGTTTGAGCGTCATTTCTTTCTCAAACTTTATGTTTGGTGTTGACTCGCTACAATGAAAATTGTATGAGTTGAAATACATTGGCTAAGCATTTCAATTTAGTATTTTACAACGTATTAG…
CANDIDA LITSAEAE	GI|171472114|GB|EU343814.1	CAAGGTTTCCGTAGGTGAACCTGCGGAAGGATCATTAACGAACAAACATACACACTTTTTTTTAGCACACACAAACGAATTAGTAAAGTCAACACTTTGAAAATCAAAACTTTCAACAACGGATCTCTTGGTTCTCGCATCGATGAAGAACGCAGCGAAATGCGATACGTAGTATGACTTGCAGTTTTCGTGAATCATCGAATCTTTGAACGCACATTGCGCCTCGTGGCATTCCACGAGGCATGCCGGCCTGAGCGTCGTTTCCCTCTCACAACTGCTTGTGGTGTTGGGCAGCACGGCGTGCGCTCGAAAGACATGGAGCCAACGTTCTAAACGTCGTTGGGCTTTCATCAATTTCGACCTCAGGGTGGTAGGATTACCCGCTGAACTTAAGCATAT…
CANDIDA MARILANDICA	GI|117574559|GB|DQ911445.1	ACGAAGCTGTCGAAAGACACTTTATACATCCAACACCTGTGAACCACAATTGACATTTGCTTTGGCTGGGTTTTTTTTTCATCTTATCAGATCAGATCAGATAAGATGGATTATGATCTGGCCAAAGGATTTTAAAACTCCTATTTTATTATAAACACGTCTGATTAATTTAAAAAAGAAAATTTAAAACTTTCAACAACGGATCTCTTGGTTCTCGCATCGATGAAGAACGCAGCGAATTGCGATAAGTAATGTGAATTGCAGAATTGTGAATCATCGAATCTTTGAACGCACATTGCACCCTCTGGTATTCCGGAGGGTATACCTGTTTGAGCGTCAGTTCATTCTCAAACCTTGTGTTTGGTATTGATCTGCATGCAGAACGTCAAATATTTTGCA…
CANDIDA MARIONENSIS	GI|117574566|GB|DQ911452.1	ACGAGTTTGGAATTTTATTATTCCTTTCTTTCATCCAACACCTGTGAATTTTAACAAAAACTTTGCTTTGGCTTTTTGGAAACAGAAAGCCAACAATCAAAACCTATTATAATTTGTTGTCTGAGTATATGAATATAAAAATTCAAAACTTTCAACAACGGATCTCTTGGTTCTCGCATCGATGAAGAACGCAGCGAAACGCGATATGTAATGTGAATTGCAGAATTTTGTGAATCATCGAATCTTTGAACGCACATTGCGCCCTCTGGTATTCCGGAGGGCATACCTGTTTGAGCGTCATTTCTTTCTCAAACTTTATGTTTGGTGTTGACTTGATACACATTTTATATGTGTATGAGTTGAAATACATTGGCTAAGCATTTCTAGTATTTTAACAAC…
CANDIDA MEMBRANIFACIENS	GI|38488361|EMB|AJ606465.1	CTGCGGAAGGATCATTACTGATAGTTTTAGTTTGTTGCCTGCGCTTAATTGCGCGGCGACAAGCAAACACCTTACACACTGTGTTTTTGTTTTATTGAAAACTTGCTTTGGTTTGGCGAAAGCTGGGCCAAAGACTTACACAAACTTCAATTGCGAAATTGAATTGTTTTAAATTTTTATTGTCAATTTTGTTTGATTAATTTCAAAATAATCTTCAAAACTTTCAACAACGGATCTCTTGGTTCTCGCATCGATGAAGAACGCAGCGAAATGCGATAAGTAATATGAATTGCAGATTTTCGTGAATCATCGAATCTTTGAACGCACATTGCGCCCTTTGGTATTCCAAAGGGCATGCCTGTTTGAGCGTCATTTCTCCTTCAAACCTTTGGGTTTGGT…
CANDIDA MICHAELII	GI|223006680|GB|FJ623608.1	TTTCCGTAGGTGAACCTGCGGAAGGATCATTACAGTTAGTTTATGTTCTCTCTGCCTGCGCTTAATTGCGCGGCGAGGAACAGACAACCTTACACACTGTGTTTTTGTTTTTTTGAAACATTGCTTTGGCCTGGCTTCATTGTCGGGCCAGAGACCACACTAAACTTCAAATTTTTTTGAATTGTTTTTTTAATTTGTTTGTCAATTTTGTTTGATTAATTTCAAAAATAATCTTCAAAACTTTCAACAACGGATCTCTTGGTTCTCGCATCGATGAAGAACGCAGCGAAATGCGATAAGTAATATGAATTGCAGATTTTCGTGAATCATCGAATCTTTGAACGCACATTGCGCCCTCTGGTATTCCAGAGGGCATGCCTGTTTGAGCGTCATTTCTCT…
CANDIDA MILLERI	GI|27903564|GB|AY188851.1	CGGAAGGATCATTAAAGAAATGATTGGGGGAGCCCGCCTGCGCTTAGCTGCGCGGTGGCGTTCCACCTCTTACACACAGTGGAGTAATTACTTATTCTTGGGCTGAGCGAAAGCTCTGCTCGCCAAACACAAACAACTATTTTTTATTATACAATGTCATCAAATCTGCTTACGCAGTAACCAAAATATTCAAAACTTTCAACAACGGATCTCTTGGTTCTCGCATCGATGAAGAACGCAGCGAAATGCGATACGTAATGTGAATTGCAGAATTCCGTGAATCATCGAATCTTTGAACGCACATTGCGCCCCTTGGTATTCCAGGGGGCATGCCTGTTTGAGCGTCATTTCCTTCTCAAGCACCTGTGCTTGGTTGTGGGTGACACTCTCTCGAGTTAG…
CANDIDA MOGII	CONSENSUS PYCC08_11/13/12 BECKMAN	CCTGCGGAAGGATCATTACTGAAAAACAAAAAACTTGTTTTTGTTTGAACAAACTTAACCAAACATTTTATTTTGCATTCTACGAATGAAAATCTATAAAACTTTCAACAACGGATCTCTTGGTTCTCGCACCGATGAAGAACGCAGCGAAATGCGATACGTAGTATGACTTGCAGACGTGAATCATCGAATCTTTGAACGCACCTTGCGCCCTGGTCATGCCAGGGCATGCCTGTTTGAGCGGAGTTCTTCTCAAACCTTACGGTTTGGTTTTGAAGACTTAAATATAGCTGCTGTATAATTAAACTAATACAGATTCTATTCCCTCAAATCAGGTAGGATTACCCGCTGAACTTAAGCATATCAATA
CANDIDA MOLENDINOLEI	GI|355336877|GB|JN688668.1	GCGCTTACTGCGCGGCGATAAACCTTACACACTTTGTTTTTATTATTAAAGACACCATTGCTTTGGTGGATGGGGGTAAAAGCTCGTCTGCCAGAGGTTTAACCAAAACTCTAACTTAAAAACTTGATTTTTTAAATTGTCATTTTTGAAATTTGTCTGATTAACTTCGGATGAAACAAATATTCAAAACTTTCAACAACGGATCTCTTGGTTCTCGCATCGATGAAGAACGCAGCGAATTGCGATAAGTATTGTGAATTGCAGAATTTCGTGAATCATCGAATCTTTGAACGCACATTGCACCCTGTGGTATTCCACAGGGTATGCCTGTTTGAGCGTCATTTCTCTCTCAAAACGCAAGTTTTGGTGTTGAGTGATACTCGGGTTAAATGGCTTGAG…
CANDIDA MONTANA	GI|288804402|GB|GU246257.1	GAAACTAGTCAAACTTGGTCCTCTAGAGGAAGTAAAAGTCGTAACAAGGTTTCCGTAGGTGAACCTGCGGAAGGATCATTACAGTTAAGTTTAGCGCAAGCTAGCTTTTATACCCTTGAATATTTTATTAAATTGGGCTTTTCAAGCCTCACAAACACAACTAAATTTTTATTTAAATCACACGATAACATAATTATCAAAACTTTCAACAACGGATCTCTAGGTTCTCGCAACGATGAAGAACGCAGCGAATTGCGATACGTATTGTGAATTGCAGATTTTCGTGAATCATCGAATCTTTGAACGCACATTGCGCCCTGTGGTATTCCACAGGGCATGCCTGTTTGAGCGTCGTTTCCTTCTCAAGCCGCGAGGTTTGGTGTTGGGCATGGCGGCAGC…
CANDIDA MUCIFERA	GI|32127509|EMB|AJ508572.1	AAACCAACAGGGATTGCCTCAGTAACGGCGAGCGAAGCGGCAAAAGCTCAAATTTGAAATCTGGCGTCGTGTCGGCGTCCGAGTTGTAATTTGAAGATGGCAACTTTGGGAATGGCTCTCGCATATGTTCCTTGGAACAGGACGTCATAGAGGGTGAGAACCCCGTTCATGGCGAGATGACCCAGTCCTATGTAAAGTGCTTTCTAAGAGTCGAGTTGTTTGGGAATGCAGCTCTAAGTGGGTGGTAAATTCCATCTAAGGCTAAATATTGGCGAGAGACCGATAGCGAACAAGTACAGTGATGGAAAGATGAAAAGAACTTTGAAAAGAGAGTGAAAAAGTACGTGAAATTGTTGAAAGGGAAGGGCTTGAAGTCAGACATGGTATTCAGTGATCAAC…
CANDIDA MUSAE	GI|41411823|EMB|AJ539376.1	GAGAGATCATTAAAGATACTTACGCACACTGGATACGATACCAAAACTTACGAATCTTAATTTTTTTCAACTCTACCAAAAAAATCAAAACTTTCAACAACGGATCTCTTGGTTCTCGCATCGATGAAGAACGCAGCGAATTGCGATACGTAGTATGACTTGCAGACGTGAATCATCGAATCTTTGAACGCACATTGCGCCTCGAGGTATTCCTCGAGGCATGCCTGTTTGAGCGTCGGCCCCCCTCTAACCCGCCCGGTTAGGTGTTGACACGAAATCCCAAGCGCAATCAATCTCATGTTTTTGATGACGCCCACCCATTTCGCCCTCAAATCAGGTAGAGACTACCCGCTGAACTTAA
CANDIDA NAEODENDRA	GI|46370564|GB|AY580316.1	CAGTTATTAATTCCATGCCAGCGCTTAATTGCGCGGCGGGAACTAATCCTTACACACTGTGTTTTCTTAGTTGTAAACATTGCTTTGGCTTGGCCGCAAGGTTGGGCCAGAGAACATTAACTTCAATATTTTATTGAATTGTTTTTTAAACAGTTGTCAATTTGTTTGATTAAATTCAAAATAATCTTCAAAACTTTCAACAACGGATCTCTTGGTTCTCGCATCGATGAAGAACGCAGCGAAATGCGATAAGTAATATGAATTGCAGATTTTCGTGAATCATCGAATCTTTGAACGCACATTGCGCCCCTTGGTATTCCAGGGGGCATGCCTGTTTGAGCGTCATTTCTCTCTCAAACCCTTGGGTTTGGTGTTGAGTGATACTCTTTGGAGTTTACT…
CANDIDA NEOMEXICANA	GI|117574561|GB|DQ911447.1	ACGAGTAAAGTCGCAAGACTTTCTTTTCATCCAACACCTGTGAATTTTAAAAATTATTTATTTTGCTTTGGCAGTTTTTACAAGCTGCCAACAAACAAATCAAAACCTTTTTTATTTTAAATTTTGTCTGAATGTGATTTTTTTAAATAAAAAATTCAAAACTTTCAACAACGGATCTCTTGGTTCTCGCATCGATGAAGAACGCAGCGAAACGCGATATGTAATGTGAATTGCAGAATTTTGTGAATCATCGAATCTTTGAACGCACATTGCGCCCTCTGGTATTCCGGAGGGCATACCTGTTTGAGCGTCAGTTCATTCTCAAACATTATGTTTGGTATTGACTCGATTAACATTATTTTGGTGTTAATGAGTTGAAATATATTGGCTAAGCATTCT…
CANDIDA NIVARIENSIS	GI|353742993|GB|JN882341.1	AAGGATCATTAAAGAAAATATTTGTTGGAGCGAGCTCATCCTGGTTAGTTTCGGGGGGTGCTGCAGCTGCCTGCGCTTAAGTGCGCGGCGGAGGCGGTGCTTTTTCTGAAGCTAGCTAATTCAAAGGGAGGAGTTTGTATCTTTCAACTTTACACACAGTGGAGTAATCTTACTTTATTGTTCTTATTTTCTTTGGGACAGCTCTTTTTGGGCGTCCCGGGAGAAGCAAACACAAACAATTATTTTATATTCTACTTTGTCAAAACCAAATTCTCTGTTGAGAAATAACTTCAAAACTTTCAACAATGGATCTCTTGGTTCTCGCATCGATGAAGAACGCAGCGAAATGCGATACGTAATGTGAATTGCAGAATTCCGTGAATCATCGAATCTTTGAAC…
CANDIDA NORVEGICA	GI|145617279|GB|DQ249194.2	GATCATTATTATTGGAGTTCTGCGCAGCGATGCGCAGAACTTTCCTTCTACCCTTGTGTATTTATGCGAGATTGCTTTGGCTAGCGATAGCCGGAGACTACAACCAAACTAATTTTTTTACAATGCTGTCACACAACAACATAATATTTAAAACTTTCAACAACGGATCTCTTGGTTCTCGCAACGATGAAGAACGCAGCGAATTGCGATACGTATTGTGAATTGCAGATTTTCGTGAATCATCGAATCTTTGAACGCACATTGCACCCTGTGGTATTCCACAGGGTATGCCTGTTTGAGCGTCATTTCCTTCTCAAGCGTGAGCTTGGTGTTGGCGGAGGTCTTTCGAGGCCCCGCTGAAATACGCAGGGGGTGCGTGGAAACGAGCTTTCTCTCTAC…
CANDIDA NOVAKII	GI|117574563|GB|DQ911449.1	ACGAGTAAAGCTGTAAAAAGGCTTTCTTTTCATCCAACACCTGTGAACACAAAACAAATTTGCTTTGGCGAATCGTAAAAACATTCGCCAACAATCAAAATCTATTAATTTGTTGTCTGAGTGAAGAATATTAAAATTCAAAACTTTCAACAACGGATCTCTTGGTTCTCGCATCGATGAAGAACGCAGCGAAACGCGATATGTAATGTGAATTGCAGAATTTTGTGAATCATCGAATCTTTGAACGCACATTGCGCCCTCTGGTATTCCGGAGGGCATACCTGTTTGAGCGTCAGTTCCTTCTCAAACTTTATGTTTGGTGTTGACTAGCTACGTTTCTTTTTTTTTGAAGCGTATTGGTTGAAATACATTGGCTGAGCATTCTTTAGTATTTACAAC…
CANDIDA OLEOPHILA	GI|325149470|GB|HQ876045.1	GTTTCCGTAGGTGAACCTGCGGAAGGATCATTACAGTATTCTTTTGCCAGCGCTTAATTGCGCGGCGAAAAACCTTACACACTATGTTTTTTTAATTTGAAACTATTGCTTTGGTCTGGCTTAGAAATAGGTTGGGCCAAAGGTTTTATCAAAACTTCAATATTTATTATTGAATTGTTATTTTAATTTTATTGTCAATTTGTTGATTAATATCAAAAATCTTCAAAACTTTCAACAACGGATCTCTTGGTTCTCGCATCGATGAAGAACGCAGCGAAATGCGATAAGTAATATGAATTGCAGATTTTCGTGAATCATCGAATCTTTGAACGCACATTGCGCCCTTTGGTATTCCAAAGGGCATGCCTGTTTGAGCGTCATTTCTCTCTCAAATCTTCG…
CANDIDA ONTARIOENSIS	GI|288804407|GB|GU246262.1	ATCCTCTACGATTGATGGTTTGGTGAGGCTTCCGGATTGGACTCAGCACGAGGGCAACCTTGAGCGGAGGCCGAAAAGCTAGTCAAACCTAATCATTTAGAGGAAGTAAAAGTCGTAACAAGGTTTCCGTAGGTGAACCTGCGGAAGGATCATTAACATTTATTGTACACACTATTTTTTTAGCAACACACACAACAAGCAGTAAAGTCAACACACCAAAGTCAAAACTTTCAACAACGGATCTCTTGGTTCTCGCATCGATGAAGAACGCAGCGAAATGCGATACGTAGTATGACTTGCAGTTTTCGTGAATCATCGAATCTTTGAACGCACATTGCGCCTCGTGGCATTCCACGAGGCATGCCTGTCTGAGCGTCGTTTTCCCCTCACGCAAGTGGT…
CANDIDA PALMIOLEOPHILA	GI|4210553|DBJ|AB016583.1	CTGTATTCTAATTGCCAGCGCTTAATTGCGCGGCGATTAAACCTTACACACAATGTTTTTCTTTATTAGAAACTATTGCTTTGGCTTGGCTAAGAAATTAGTCGGGCCAGAGGTTTACACAAACTTCAATTTTTAATTGAATTGTTATTTAATACTTTGTCAATTTGTTGATTAAATTCAAACAATCTTCAAAACTTTCAACAACGGATCTCTTGGTTCTCGCATCGATGAAGAACGCAGCGAAATGCGATAAGTAATATGAATTGCAGATTTTCGTGAATCATCGAATCTTTGAACGCACATTGCGCCCTCTGGTATTCCAGAGGGCATGCCTGTTTGAGCGTCATTTCTCTCTCAAACCCTTGGGTTTGGTATTGAGTGATACTCTTAGTCGAACTA…
CANDIDA PALUDIGENA	GI|117574565|GB|DQ911451.1	ACGAGTAAAGTCCTTCGGGACTTTCTTATCCAAACACCTGTGAAAATTAATTTTTGCTTTGGGAATTTAATTATTCCCAACAATCAAAACCACTAAGTTGTCTTTTGTCTGAATGATTATTTAAAAATCAAAACTTTCAACAACGGATCTCTTGGTTCTCGCATCGATGAAGAACGCAGCGAAACGCGATATGTAATGTGAATTGCAGACTTTGTGAATCATCGAATCTTTGAACGCACATTGCGCCCTCTGGTATTCCGGAGGGCATACCTGTTTGAGCGTCAGTTCTCTCTCAAAAAAGATTTTATTTTTTTTGGTATTGCTCGTACTTTTCTTAAGTTGAGTGAAATGAATTGGCAAGGCAGTTTTCTAGCTATCAACGTATTAGGTTTTACCATT…
CANDIDA PARAPSILOSIS	GI|205290117|GB|FJ153210.1	GCTTAACTGCATTTTTTCTTACACATGTGTTTTTCTTTTTTTGAAAACTTTGCTTTGGTAGGCCTTCTATATGGGGCCTGCCAGAGATTAAACTCAACCAAATTTTATTTAATGTCAACCGATTATTTAATAGTCAAAACTTTCAACAACGGATCTCTTGGTTCTCGCATCGATGAAGAACGCAGCGAAATGCGATAAGTAATATGAATTGCAGATATTCGTGAATCATCGAATCTTTGAACGCACATTGCGCCCTTTGGTATTCCAAAGGGCATGCCTGTTTGAGCGTCATTTCTCCCTCAAACCCTCGGGTTTGGTGTTGAGCGATACGCTGGGTTTGCTTGAAAGAAAGGCGGAGTATAAACTAATGGATAGGTTTTTTCCACTCATTGGTACAAA…
CANDIDA PARARUGOSA	GI|16507079|GB|AF421856.1	TCCGTAGGTGAACCTGCGGAAGGATCATTATAGATTTATTGATACTTTGTGAAACAAATGATAAGCTTTATGCGAAATACTTTTTATTAATTTAGTCTAATACGAAAAAAATCAAAACCTTTAACAATGGATCTCTTGGTTCTCGTATCGATGAAGAACGCAGCAAAGCGCGATAGATAATGTGAATTGCAGACGTGAATCATTGAGTTTTTGAACGCACATTGCACCTCTTTGGAGGTATACTTGTGTGAGCGTCATTTTTTCTCCACATATATATTAGTGGGTAATGGTTCACTATATGGACTGAAAAAGATTATACACAGTTGTTAGACACAAGCTGTGGAAAATTATCAAATTTTGACCTCATATCAAGTAAGATCACCCGCTGAACTTAAGCAT…
CANDIDA PETROHUENSIS	GI|46452253|GB|AY585213.1	ACGAATGTATCGCAAGATACAAAAACTTCAAACACCTGTGAACTTTTTAAACATTGCTTTGCCGAAGATATTTTAATATTCTCGGCAAAAGATTTTATCAAAACCTTTTAATTTTGTCTGAAAAATAATTATAAAATTATTAAAACTTTCAACAACGGATCTCTTGGTTCTCGCATCGATGAAGAACGCAGCGAAACGCGATATGTAATGTGAATTGCAGAATTTTGTGAATCATCGAATCTTTGAACGCACATTGCGCCCTCTGGTATTCCGGAGGGCATATCTGTTTGAGCGTCATTTCTTTCTCAAATCAATAGATTTGGTTTTTGAATATTGTATTTTTATTTTTTTGAAAATACATAATTTGAAATGAATTGGCAACAGCAATTGGATGCTATA…
CANDIDA PINICOLA	GI|117574567|GB|DQ911453.1	ACGAGTAAAAGGATCTTCCTTTTCGAATCCCAACACCTGTGAATTTTAATTTATTTTATTATAAATTGCTTTGGCAGTTATTTATTATTAATTTAATAACTGCCAACAATCAAAACCTATTATATTAATTTGTCTGATATTTTTTTTGAAATTAAAATAATCAAAACTTTCAACAACGGATCTCTTGGTTCTCGCATCGATGAAGAACGCAGCGAAACGCGATATGTAATGTGAATTGCAGAATTTTGTGAATCATCGAATCTTTGAACGCACATTGCGCCCTCTGGTATTCCGGAGGGCATACCTGTTTGAGCGTCAGTTCATTCTCAAACTTAATGTTTGGTATTGGCTTGATTAGGTAATATCTTACCTAATGAGTTGAAATATATTGGCTAAGCA…
CANDIDA POLYSORBOPHILA	GI|117574573|GB|DQ911459.1	CTGAATGATAATTTCAACACTTGTGAATTATAAATTAATTTGTTTGGGTGTTTTTCGAAAGAGAAATGCCCAAAGATTTTTTAAAAAACACTTATTTTAAACCAATATCTGAGAAAATTTTAATAAATAAATTAAAACTTTCAACAACGGATCTCTTGGTTCTCGCATCGATGAAGAACGCAGCAAAATGCGATAAGTAATGTGAATTGCAGAATTGTGAATCATCGAATCTTTGAACGCACATTGCGCCTTTTGGAATTCCGAAAGGCATGCCTGTTTGAGCGTCATTTCAACTTCAACTTTATTGTTGGTATTGGAAAGTCTAGTCATAAATTTTTGTGGTTGGTTTTCTGAAAATTATTGGTGAATCTTGTTTCAAGGCCAAATAAAACGTATTAG…
CANDIDA PSEUDOGLAEBOSA	GI|356578749|GB|HQ652066.1	GGTTTCCGTAGGTGAACCTGCGGAAGGATCATTACAGTATTCTATTGCCTGCGCTTAATTGCGCGGCGATAAACCTTACACAACGTGTTTTTTTAATATAAACTATTACTTTGGTTTGGCTAAGAAATTAGTTGAGCCAGAGGTGATTTAAACTTCAATTTTATTGAATTGTTATTTTAATTTTATGTCAATTTGTTGATTAAATTCAAAACAATCTTCAAAACTTTCAACAACGGATCTCTTGGTTCTCGCATCGATGAAGAACGCAGCGAAATGCGATAAGTAATATGAATTGCAGATTTTCGTGAATCATCGAATCTTTGAACGCACATTGCACCCTCTGGTATTCCAGAGGGTATGCCTGTTTGAGCGTCATTTCTCTCTCAAACCTTTGGGTTT…
CANDIDA PSEUDORHAGII	GI|288804395|GB|GU246250.1	GAATGGTTTGGTGAGGCTTCCGGATTGGTCCAGGCACGAGGGCAACCTTGAGCTGGGACCGAAAAGCTAGTCAAACCTAATCATTTAGAGGAAGTAAAAGTCGTAACAAGGTTTCCGTAGGTGAACCTGCGGAAGGATCATTACAGTTAAACATTTACACACGCTTTTTTTTTTAGCACACACACAACAACTTATATTAGTCAACAACAACAAAATAATCAAAACTTTCAACAACGGATCTCTTGGTTCTCGCATCGATGAAGAACGCAGCGAAATGCGATAAGTAATATGACTTGCAGTTTTCGTGAATCATCGAATCTTTGAACGCACATTGCACCTAGGGGCATTCTCCTAGGTATGCCTGTTTGAGCGTCGTTTCACCCTCAAGCCTTCGGGCTT…
CANDIDA QINLINGENSIS	GI|38569946|GB|AY450917.1	AACCTGCGGAAGGATCATTACATTTAGGCCTGCGCAGCGATGCGCGGGCTCTTTCTACACCATTGGTTATTAAAGCTAATTTGTTTTGGAGGTAAAACTCCAAAAGTTAAACTAAAAATAATTTTTTCTTATAAAACTTAGTCACCACAATTACTAAATATCAAAACTTTCAACAACGGATCTCTTGGTTCTCGCAACGATGAAGAACGCAGCGAATTGCGATACGTATTGTGAATTGCAGATTTTCGTGAATCATCGAATCTTTGAACGCACATTGCGCCCTGTGGTATTCCACAGGGCATGCCTGTTTGAGCGTCATTTCCCTCTTAAACTGCAAGGTTTAGTGTTGGGCCAGGCTGCGGCCGGCCTGAAATAGCAAGGGGTGTGTATATATATCTC…
CANDIDA QUERCITRUSA	GI|83722169|EMB|AM158924.1	TGGAAGTAAAAGTCGTAACAAGGTTTCCGTAGGTGAACCTGCGGAAGGATCATTACAGTATTCTTTTGCCAGCGCTTAATTGCGCGGCGAAAAACCTTACACACAGTGATTTCTTTCTTTGAAAACATTGCTTTGGTCTGGCGCAAGTTGGGCCAAAGGTTTATTAAACTTCAATTTTATATTGAACTGTTATTTTAACTAAAGTCAATTTGTTGATTAAATTCAAAAATCTTCAAAACTTTCAACAACGGATCTCTTGGTTCTCGCATCGATGAAGAACGCAGCGAATTGCGATAAGTAATATGAATTGCAGATTTTCGTGAATCATCGAATCTTTGAACGCACATTGCGCCCTTTGGTATTCCAAAGGGCATGCCTGTTTGAGCGTCATTTCTCTCT…
CANDIDA RHAGII	GI|288804394|GB|GU246249.1	GCCCGTCGCTACTACCGATTGAATGGTTTGGTGAGGCTTCCGGATTGGTCCAGGCACGAGGGCAACCTTGAGCTGGGACCGAAAAGCTAGTCAAACCTAATCATTTAGAGGAAGTAAAAGTCGTAACAAGGTTTCCGTAGGTGAACCTGCGGAAGGATCATTACAGTTAAACATATACACACGCTTTTTTTCTAGCACACACACACAACAACTTACATCAGTCAACAACAACAAAATAATCAAAACTTTCAACAACGGATCTCTTGGTTCTCGCATCGATGAAGAACGCAGCGAAATGCGATAAGTAATATGACTTGCAGTTTTCGTGAATCATCGAATCTTTGAACGCACATTGCACCTAGGGGTATTCTCCTAGGTATGCCTGTTTGAGCGTCGTTT…
CANDIDA RUGOSA	GI|46361592|GB|AY533550.1	TCCGTAGGTGAACCTGCGGAAGGATCATTACAACAACAATACAACTTTGTGTCTGAACAATAACTTCAAGTACCGATCATCAAATTGTTAAAACAAAACTTTCAACAACGGATCTCTAGGTTCTCGCATCGATGAAGAACGCAGC
CANDIDA SAITOANA	GI|356578750|GB|HQ652067.1	GGTTTCCGTAGGTGAACCTGCGGAAGGATCATTACAGTATTCTATTGCCTGCGCTTAATTGCGCGGCGATAAACCTTACACAACGTGTTTTTTTATTATGAACTATTACTTTGGTCTGGCTAAGAAATTAGTTGGGCCAGAGGTGATTTAAACTTCAATTTTATTGAATTGTTATTTTAATTTTTGTCAATTTGTTGATTAAATTCAAAACAATCTTCAAAACTTTCAACAACGGATCTCTTGGTTCTCGCATCGATGAAGAACGCAGCGAAATGCGATAAGTAATATGAATTGCAGATTTTCGTGAATCATCGAATCTTTGAACGCACATTGCACCCTCTGGTATTCCAGAGGGTATGCCTGTTTGAGCGTCATTTCTCTCTCAAACCCTCGGGTTTG…
CANDIDA SALMANTICENSIS	GI|171472149|GB|EU343849.1	TGACCTGCGGAGGATCATTATTGAATCTATTCTTTTTACAGTGAACATTATTTGTGTAAATTTTTTAACAGCAAACCTTGAAATTTTTTGCAAGTTTTAATCTTAAAACTTTCAGCAACGGATCTCTTGGTTCTCGCATCGATGAAGAACGCAGCGAAACGCGATATGTAATGTGAATTGCAGTGGATCATCGAATTTTCGAACGCACATTGCGCCTTCCTTCGGAAGGCATACCTGTTTGAGTGTTATATCTCTTCTTAAAATTCTATTTTATGTTGAGGAATGGTACACATTTCTTGAAAGGCATTGGCAAGTGTTCTAGTATTTCACTTTGTCGCCCATACAATATGTTATTTTGACCTCAAATCAGGTAAGACTACCCGCTGAACTTAAGCATAT…
CANDIDA SANTAMARIAE	GI|44894001|GB|AY542869.1	CAGTATTCTTTTGCCAGCGCTTAATTGCGCGGCGAAAAACCTTACACACTTGTTTTTCTTATTTGAAACTATTGCTTTGGTCTGTCTTAGAAATAAGTTGGGCCAAAGGTTTACACCAAACTTCAATATTTATATTGAATTGTTATTTTAATTATTTGTCAATTTGTTGATTAAATTCAAAAATCTTCAAAACTTTCAACAACGGATCTCTTGGTTCTCGCATCGATGAAGAACGCAGCGAAATGCGATAAGTAATATGAATTGCAGATTTTCGTGAATCATCGAATCTTTGAACGCACATTGCGCCCTTTGGTATTCCAAAGGGCATGCCTGTTTGAGCGTCATTTCTCTCTCAAATCTTCGGATTTGGTTTTGAGTGATACTCTTAGTCAGACTAAG…
CANDIDA SCHATAVII	GI|45686201|GB|AY569006.1	CAGTATTCTTTTGCCAGCGCTTAATTGCGCGGCGAAAAACCTTTCACACTATGTTTTTTATTAATTTGAAACTCTTGCTTTGGTCTGGCTTAGAAATAAGTTGGGCCAAAGGATATACCAAACTTCAATTTTTTAATTGAATTGTTATTTTAATTATTTTGTCAATTTGTTGATTAAATTCAAAAAATCTTCAAAACTTTCAACAACGGATCTCTTGGTTCTCGCATCGATGAAGAACGCAGCGAAATGCGATAAGTAATATGAATTGCAGATTTTCGTGAATCATCGAATCTTTGAACGCACATTGCGCCCTTTGGTATTCCAAAGGGCATGCCTGTTTGAGCGTCATTTCTCTCTCAAATCTTCGGATTTGGTTTTGAGTGATACTCTTAGTCGAAC…
CANDIDA SHEHATAE VAR. SHEHATAE	GI|356578745|GB|HQ652062.1	GTTTCCGTAGGTGAACCTGCGGAAGGATCATTACAGTATTCTTTTTGCCAGCGCTTAACTGCGCGGCGAAAAAACCTTACACACAGTGTTTTCTTTATTAGAAACTATTGCTTTGGTCTGGCTTAGAAATAAGTTGGGCCAGAGGTTAACCAAACTTCAATTTTATTATTGAATTGTTATTTTATTTAATTTGTCAATTTGTTGATTAAATTCAAAAAATCTTCAAAACTTTCAACAACGGATCTCTTGGTTCTCGCATCGATGAAGAACGCAGCGAAATGCGATAAGTAATATGAATTGCAGATTTTCGTGAATCATCGAATCTTTGAACGCACATTGCGCCCTTTGGTATTCCAGAGGGCATGCCTGTTTGAGCGTCATTTCTCTCTCAAGCCCTCG…
CANDIDA SILVATICA	GI|171472155|GB|EU343855.1	CATTACAGAAGATTCGACACAAACCATTAAATTGGTTTGCGTCGAATCGACTTACAAACGCTGGTCTTTTTCAGACCGTGCGAAACACTGTGTTTTCACAAAACTCCNAAAAAAAAATATTTAAATGTTTTTGTCAATTACAAGAAATCTTAAAAACTTTCAACAACGGATCTCTTGGTTCTCGCATCGATGAAGAGCGCAGCGAATTGCGATAACTAATGTGAATTGCAGATTTTCGTGAATCATCGAGTTCTTGAACGCACATTGCACCCTCTGGTATTCCGGAGGGTATGCCNGTTTGAGCGTCATTTCCTTCTCAAGACACACCCCTCCGAGGGAGGGAGAGTCTTGGTATTGGAAAGTCTTTCAGACTTTTTGAAACACAAGTTTGGTTTTTTT…
CANDIDA SMITHSONII	GI|207560040|GB|FJ172249.1	CAAGGTTTCCGTAGGTGAATCTGCGGAAGGATCATTACAGTATTCTTTTGCCAGCGCTTAACTGCGCGGCGAAAAACCTTACACACAGTGTCTTTTTGATACAGAACTCTTGCTTTGGTCTGGCCTAGAGATAGGTTGGGCCAGAGGTTTAACAAAACTCAATTTAAACATTTTTATTATTAGTCAAATTTTGAATTAATCTTCAAAACTTTCAACAACGGATCTCTTGGTTCTCGCATCGATGAAGAACGCAGCGAAATGCGATAAGTAATATGAATTGCAGATTTTCGTGAATCATCGAATCTTTGAACGCACATTGCGCCCTCTGGTATTCCAGAGGGCATGCCTGTTTGAGCGTCATTTCTCTCTCAAACCCCCGGGTTTGGTATTGAGTGATAC…
CANDIDA SOLANI	GI|334980776|GB|HM156501.1	CACTTGTTTATCAGTGCTATTGCTTTGTCGTTTTATGCGGCAGAGATTACAAACTCCTAAGTTTTACTACTTATTTTAACCTAGTCATGAAATTTTACTAAAAATAAAAATATTCAAAACTTTCAACAACGGATCTCTTGGTTCTCGCAACGATGAAGAACGCAGCGAAATGCGATACGTAATATGAATTGCAGGTTTTCGTGAATCATCGAATCTTTGAACGCACATTGCGCCTTTTGGTATTCCAGAAGGCATGCCTGTTTGAGCGTCATTTCTTTCTCAGCATCTCACTTTATGTGATGGCTGGTATTGAGTGGTACTCTTTGCAGGGTTAACTTGAAATAAGCGTAGCGCGAGCGGTGACCGCCGATCTTGCCGAGATAATGTATTAGGTTCTGC…
CANDIDA SOPHIAE-REGINAE	GI|356578756|GB|HQ652073.1	GGTTTCCGTAGGTGAACCTGCGGAAGGATCATTATTGTTTTATTTTCCAGTGCTTAACTGCGCAGGAAAAACAAAAATCTTTCACACCTGTTTTACTTAATTTGATATATTGCTTTGGTTTGGCTTAGAAATAAGCTGGGCCAGAGGTTTTAAACTAACATTCTTTATTGAATATTTTTATTTTTAATTTTACCAGTCAATAGTTTTTTAATTAATAATTTAAAACTTTCAACAACGGATCTCTTGGTTCTCGCATCGATGAAGAACGCAGCGAAATGCGATACGTAATATGAATTGCAGATTTTCGTGAATCATCGAATCTTTGAACGCACATTGCGCCCTTTGGTATTCCAAAGGGCATGCCTGTTTGAGCGTCATTTCTCTCTCAAATCCTTGGAT…
CANDIDA TAMMANIENSIS	GI|335060594|GB|HQ283375.1	TGAGGCCTTCGGATTGGTTTAAAGAAGGGGGCAACTCCATCTTGTAACCGAAAAGTTGGACAAACTTGGTCATTTAGAGGAAGTAAAAGTCGTAACAAGGTTTCCGTAGGTGAACCTGCGGAAGGATCATTACAGTTAGTTTAGTTCTCTCTGCCTGCGCTTAACTGCGCGGCGAGGAACACAAACACCTTACACACTGTGTTTTTGTTTTTTATGAAACATTGCTTTGGCTTGGCCGCAAGGTTGGGCCAAAGATTTACCTAAACTTCAATTTTTTATTGAATTGTTTTTTAATGCGATTGTCAATTTTGTTTGATTAATTTCAAAATAATCTTCAAAACTTTCAACAACGGATCTCTTGGTTCTCGCATCGATGAAGAACGCAGCGAAATGCGATAA…
CANDIDA TARTARIVORANS	CONSENSUS PYCC08 11/13/12 BECKMAN	GCGGAAGGATCATTATTGAATCTTTATATTTATTACCGTGAACTACTAGTGAAAACTTTTTTTTAAACCAGAAATTTATTGACTATTGTTTTGAAAAATTAAATCTCAAAACTTTCAGCAACGGATCTCTTGGTTCTCGCATCGATGAAGAACGCAGCGAAACGCGATATGTAATGTGAATTGCAGTTGATCATCGAATTTTTGAACGCACATTGCGCCTATTGTACTTGTACATTAGGCATACCTGTTTGAGTGTTTTTACTTCTTACAATGTTGAGGTTTGTGTTTCATTCCTCGAAAGATATTGACGATAGCGTTCTAGAGATTCGCTATTCGATAACTATACATTTTTTTTAAACCTCAAATCAGGTAAGACTACCCGCTGAACTTAAGCATAT
CANDIDA TEMNOCHILAE	GI|223006683|GB|FJ623611.1	TTTCCGTAGGTGAACCTGCGGAAGGATCATTACAGTATTCTTTTGCCAGCGCTTAATTGCGCGGCGAAAAACCTTACACACAGTGTTTTTTGTTTTAAAACTATTGCTTTGGCTTGGCTTAGAAATAGGTTGGGCCAAAGGTTTACCAAACTTCAATTTTATTGAATTGTTTTTAAATGTTTGTCAATTTGTTGATTAAATTCAAAAATCTTCAAAACTTTCAACAACGGATCTCTTGGTTCTCGCATCGATGAAGAACGCAGCGAAATGCGATAAGTAATATGAATTGCAGATTTTCGTGAATCATCGAATCTTTGAACGCACATTGCGCCCCTTGGTATTCCAGGGGGCATGCCTGTTTGAGCGTCATTTCTCTCTCAAACCTCAGGGTTTGGTATT…
CANDIDA TENUIS	GI|335060590|GB|HQ283371.1	CGTAACAAGGTTTCCGTAGGTGAACCTGCGGAAGGATCATTACAGTTATTAATTTTTGCCAGCGCTTAACTGCGCGGCGAAAACTAATCCTTACACACTGTGTTTTTTGTTATTACAAGAACCATTGCTTTGGCTTGGCCGCAAGGTTGGGCCAGAGGACACATAAACTTCAATTTTATTGAATTGTTAATTTTAATTATTTGTCAATTTGTTTGATTAATTTCAAAATAATCTTCAAAACTTTCAACAACGGATCTCTTGGTTCTCGCATCGATGAAGAACGCAGCGAAATGCGATAAGTAATATGAATTGCAGATTTTCGTGAATCATCGAATCTTTGAACGCACATTGCGCCCTCTGGTATTCCGGGGGGCATGCCTGTTTGAGCGTCATTTCTCT…
CANDIDA TEPAE	GI|45686199|GB|AY569004.1	ACGAATGTATCGCAAGATACAAAAATTCAAAACACCTGTGAATTTATTTAAACATTGCTTGCCGGAGAATTTATATTTTATATATTTTTTCCGGCAATGATTTTATCAAAACCTTTTTTTTATTGTCTGAAAAATAATATACAAATTATTAAAACTTTCAACAACGGATCTCTTGGTTCTCGCATCGATGAAGAACGCAGCGAAACGCGATATGTAATGTGAATTGCAGAATTTTGTGAATCATCGAATCTTTGAACGCACATTGCGCCCTCTGGTATTCCGGAGGGCATATCTGTTTGAGCGTCATTTCTTTCTCAAATCAATAGATTTGGTTTTTGAATATTGTATTTTTAATACATAATTTGAAATGAATTGGCAAGAGCAATTGGATGCTATAAC…
CANDIDA THAIMUEANGENSIS	GI|208473549|GB|FJ196783.1	TTCCGTAGGTGAACCTGCGGAAGGATCATTACTGTGAATACATTCTACACTGCGTGAGCGCACACAACACATAAACGGGAGTACCAGGTGGTCAAAGAAATCTAATAGAAAACTTTCAACAACGGATCTCTTGGTTCTCGCATCGATGAAGAGCGCAGCGAAATGCGATACCTAGTGTGAATTGCAGCCATCGTGAATCATCGAGTTCTTGAACGCACATTGCGCCCGTCGGCATTCCGGCGGGCATGCCTGTCTGAGCGTCGTTTCCTTCTTGCGCAAGCAGAGATGACCGAGCCCCGGCCCGGTTGAAACGGAACGTTGCGGGTGTGAGCGAACTATGTTGGGACGCTCGTGCCGCCGAGACTTTTACAAGCTCGACCTCAGATCAGGTAGGAATAC…
CANDIDA TRYPODENDRONI	GI|205290128|GB|FJ153212.1	GCGCTTAATTGCGCGGTGGAGAATAACCCATACACACAGTGTTTTTTGTTTATTACAAGAACTATTGCTTTGGCTTGGCGCAAGTCGGGCCAGAGGTTACTACGTAAACTTCAATTTTTATTGAATTGTTATTTTAATAAGTTGTCAATTTGTTTGATTAAATTCAAAAATAATCTTCAAAACTTTCAACAACGGATCTCTTGGTTCTCGCATCGATGAAGAACGCAGCGAAATGCGATAAGTAATATGAATTGCAGATTTTCGTGAATCATCGAATCTTTGAACGCACATTGCGCCCTTTGGTATTCCAAAGGGCATGCCTGTTTGAGCGTCATTTCTCTCTCAAACCCTTGGGTTTGGTATTGAGTGATACTCTTAGTCTTACTAGGCGTTTGCTTG…
CANDIDA VERSATILIS	GI|88759190|DBJ|AB196225.1	CTGAGACAATTATCACATTTCTGTGAACCTTCTCATTGTGTTTTGGCGGGGCGCTTTTATAGCAAGCCGCCAATCATACAAAACTCAACCATTATTATTTATTCAGATTAACTATAAATTATACAAGCTTCAACGACGGATCTCTTGGTTCTCGCATCGATGAAGAACGCAGCAAAGCGCGATAGGTAATGCGAATTGCAGACGTGAGTCATTGAATCTTTGAACGCACATTGCGCTGTTAGGTTCTCCTAACAGCATGCCTGTGCGAGCGTCTATCTTTCTCACCAATGGTGGTTGCTGACGCTATGCAGAGTGTCGAAAAGAATGGAGATGTACACGTTAGTGAAACTTGTACACCAAGCTTTCTTTAAAAGACCTCGTATCAGGCAAGACTACCCG…
CANDIDA ZEYLANOIDES	GI|9716402|GB|AF218976.1	GCATCGATGAAGAACGCAGCGAAATGCGATAAGTAATATGAATTGCAGATTTTCGTGAATCATCGAATCTTTGAACGCACATTGCGCCCTATGGTATTCCATAGGGCATGCCTGTTTGAGCGTCATTTCTCTCTCAAATCTTCGGATTTGGTTTTGAGTGATACTCTTAGTCAGACTAAGCGTTTGCTTGAAATGTATTGGCATGAGTGGTACTAGATAGTGCTGAACTGTTTCAATGTATTAGGTTTATCCAACTCGTTGACCAGTATAGTATTTGTTTATTACACAGGCTCGGCCTTACAACAACAAACAAAGTTTGACCTCAAATCAGGTAGGACTACCCGCTGAACTTAAGCATATCAATAAGCGGAGGA
CHIONOSPHAERA APOBASIDIALIS_x000B_	GI|20452325|GB|AF444599.1	TCCGTAGGTGAACCTGCGGAAGGATCATTAAAGAATTTGACGGGGGGAGTCCCTTCTGCGGTTTAACCCGCGGGAGAAGGCCCTCTACCAATTTACCTTTACACACTATCGTGCACTTGTCCCTTTTTTTACCACACCCTTTATGCATTACCAACGGTTTTTGTAACAAGTGATAATTGAAAGTACAACTTTCAGCAATGGATCTCTTGGCTTCCGCATCGATGAAGAACGCAGCGAATTGCGAAATGTAATGTGAATTGCAGAATTCCAGTGAATCATCGAGTCTTTGAACGCACCTTGCGCCTTGGGGTTTTCCTCAAGGCACGTTTGTTGGAGTGTCTCGTAACCTCTCAACCCCCGTTGCGCAAGCAGCGAGCTCGGGTTGGATCATGGGGGCTT…
CITEROMYCES MATRITENSIS	GI|336377170|GB|JN016712.1	CAGTGATATCTTTCTTTCCTTAGCCAAAGAGCTGCCTGCGCTTGACTGCGCGGCGGTCTCGAGGCTTTGGGACGGAGGGGGATTAATTTCTCTCTTTACACACCTTTGCTTTTGTTTTTACAGGCACTTTTGCTTTGGTCAGCTTTCTGTAAAAGGACGAGCTGGCCAGAGACCAACCAAACTCACATTAGTTTCTGTTTTGTCATTTTTAATACAGTCAAACCTAAGAAATCTCATAACGAGGTTGAATTTAATCTAATTAAAACTTTCAACAACGGATCTCTTGGTTCTCGCATCGATGAAGAACGCAGCGAAATGCGATACGTAATGTGAATTGCAGATATTCGTGAATCATTGAATCTTTGAACGCACCTTGCGCCCTTTGGTATTCCAGAGGGC…
CITEROMYCES SIAMENSIS	GI|336377173|GB|JN016715.1	CAGTGATACTTTTTTTTTGTCTTGCTTCTGCTGCCTGCGCTTAACTGCGCGGCAAAAGGGGGCTTGACGGAAAAGGGAGGGAAATGTTTTTTTGTTTCTCTTCTCCCTTTTTACACACCTTTGCTTTTTTATTTTTACAGGCACATTTGCTTTGGTCGGTTAAAGGCGTAAAAACCTTTGTTTTTCTGCCGGCCAGAGGTCTTACCAAACTCAGATTAGTTTCTGTTTTGTTTTTTCTTTTAGTCAGCTTTAACCAGAAATCTTGAAAAAGGTTTTTTTTTTTAATTAATCAATTAAAACTTTCAACAACGGATCTCTTGGTTCTCGCATCGATGAAGAACGCAGCGAAATGCGATACGTAATGTGAATTGCAGATATTCGTGAATCATTGAATCTTTG…
CLAVISPORA LUSITANIAE	GI|334980792|GB|HM156518.1	CACACTGTTTTTGCGAACAAAAAAATAAATCTTTTATTCGAATTTCTTAATATCAAAACTTTCAACAACGGATCTCTTGGTTCTCGCATCGATGAAGAACGCAGCGAATTGCGATACGTAGTATGACTTGCAGACGTGAATCATCGAATCTTTGAACGCACATTGCGCCTCGAGGCATTCCTCGAGGCATGCCTGTTTGAGCGTCGCATCCCCTCTAACCCCCGGTTAGGCGTTGCTCCGAAATATCAACCGCGCTGTCAAACACGTTTACAGCACGACATTTCGCCCTCAAA
COLACOGLOEA PENIOPHORAE	GI|20452317|GB|AF444591.1	TCCGTAGGTGAACCTGCGGAAGGATCATTAATGAATACAAGGACGCTCTTTTCATCAAAGAGGTCCGACCTTCATTATTCTACCCTGTGCACTATTTTATATTCGGCAGACAGTAGCTTGTCCCTTTGGGGCTTGCGGACCCTGCTGGATTCACCTTTTAAACACTACAAAGTTAAAGAATGTTACAATTTATAACCAAGAAAAACTTTCAACAACGGATCTCTTGGCTCTCGCATCGATGAAGAACGCAGCGAAACGCGATATGTAATGTGAATTGCAGAATTCAGTGAATCATCGAATCTTTGAACGCATCTTGCGCTTGCTGGTATTCCGGCAAGCATGCCTGTTTGAGTGTCATGAACTCCTCAACCCTTCAATTCCTAGTTGAATTGTGAGGTG…
CRYPTOCOCCUS AERIUS	GI|7262460|DBJ|AB032666.1	GTTTCCGTAGGTGAACCTGCGGAAGGATCATTAGTGAATTAAACATGCTTGGTGTCTTCGCTTCGGCAAGGCCCTTGCTTAACTCACATCCCAACACCTGTGAACTGTAAGGCGCATGACTAGGTTCGCCCAAGTCATCGTCTGCCCTTTTTAACAAACAATTAATGTAACAAACGTAGTCTTATTATAACCTAATAAAACTTTCAACAACGGATCTCTTGGCTCTCGCATCGATGAAGAACGCAGCGAAATGCGATAAGTAATGTGAATTGCAGAATTCAGTGAATCATCGAATCTTTGAACGCACCTTGCGCTCTTTGGTATTCCGAAGAGCATGCCTGTTTGAGTGTCATGAAAATATCAACCTTGACTTGGGTTTTGTGCTCTAGTCTCGGCTTG…
CRYPTOCOCCUS ALBIDUS VAR. OVALIS	GI|13386613|GB|AF145329.2	TCCGTAGGTGAACCTGCGGAAGGATCATTAATGATTGACCGTCTGTCGAGCTTGCTCACAGGCACATCATATCCATAACACCTGTGCACTTGTCGGATGGCTTAGTGAAGACCGCAAGGTTGGATCTATCCATCTACTTTACATAACAATTCTGTAACAAATGTAGTCTTATTATAACATAATAAAACTTTCAACAACGGATCTCTTGGCTCTCGCATCGATGAAGAACGCAGCGAAATGCGATAAGTAATGTGAATTGCAGAATTCAGTGAATCATCGAATCTTTGAACGCACCTTGCGCTCCTTGGTATTCCGAGGAGCATGCCTGTTTGAGTGTCATGAAAACCCTCAACCCTAGATTGGTTAATACCTTTCTTTGGTTTGGATTTGGACGTTTGC…
CRYPTOCOCCUS ALLANTOINIVORANS	GI|32307451|GB|AY315664.1	GCCTCCGGCCGCCCACATACAAACATCAGTGTAATGAACGTCCATTTGTGATTAAGAAACATAAACAAACTTTCAACAACGATCTCTTGGCTCTCGCATCGATGAAGAACGCAGCGAAATGCGATAAGTAATGTGATTGCAGAATTCAGTGAATCATCGAATCTTTGAACGCACCTTGCGCCTTTGTACTCCGAAGGGCATGCCTGTTGGAGTGTCGTGAAATCTCAATCCCCCCTGGGTTTATGACCCGGGCTTGGGGACTTGGATTTGGGTGTCTGCCGTTCACGCGGCTCGCCTGGAACAGCTCAAGTGGGAATCGTGTCCGCATCAAGTTCAGACGTAATAAGTTTCGTCTGATCCGGTCGGACTCGGGGCCGCTCACAACCACGACCACGTCCC…
CRYPTOCOCCUS AMYLOLENTUS	GI|20378367|GB|AF444306.1	TCCGTAGGTGAACCTGCGGAAGGATCAGTAGAGAATAACGGACTTCGGTCCATATATCTACCCATCTACACCTGTGAACCGTATTTGTGCTTCGGCACGTTTTACACAAACTTCTAAATGTAATGAATGTAAACTATTATAACAATAATAAAACTTTCAACAACGGATCTCTTGGCTTCCACATCGATGAAGAACGCAGCGAAATGCGATAAGTAATGTGAATTGCAGAATTCAGTGAATCATCGAGTCTTTGAACGCAACTTGCGCCCTTTGGTATTCCGAAGGGCATGCCTGTTTGAGAGTCATGAACATCTCAATCCTTCGGGTTTATGACCTGTTGGCATTGGATTTGGGTGTTTGCCGCGACCTGCAAAGGACGTCGGCTCGCCTTAAATGTGT…
CRYPTOCOCCUS ANEMOCHOREIUS	GI|110934971|GB|DQ830986.1	CAAGGTTTCCGTAGGTGAACCTGCGGAAGGATCATTAATGATTGACCGAAAGGTCTTATCAACTATCCAACCACCTCTGTGAACCGTTGACCTCCGGGTCTACTATACAAACATCAGTGTAACGAACGTCTTGTTATCTTAACAAAAATAAAACTTTTAACAACGGATCTCTTGGCTCTCGCATCGATGAAGAACGCAGCGAAATGCGATAAGTAATGTGAATTGCAGAATTCAGTGAATCATCGAATCTTTGAACGCACCTTGCGCCTTTTGGTATTCCGAAAGGCATGCCTGTTTGAGTGTCATGAAATCTCAATCCCATCGGGTTTTATTACCCGGTGCTGGACTTGGACATGGGTGTCTGCCAGTCAAATGGCTCACCTTAAATGACTTAGTGGG…
CRYPTOCOCCUS ANTARCTICUS VAR. ANTARCTICUS	GI|7262464|DBJ|AB032670.1	GTTTCCGTAGGTGAACCTGCGGAAGGATCATTAATGATTGTATGCCTGTCGAGCTTGCTCACAGGATTTTACTCATATCCATAACACCTGTGCACTTGTCGGATGGCTTAGTGAAGACCGCAAGGTTGGAACTATCCATCTACTTTACATAACAATCCTGTAACAAATGTAGTCTTATTATAACATAATAAAACTTTCAACAACGGATCTCTTGGCTCTCGCATCGATGAAGAACGCAGCGAAATGCGATAAGTAATGTGAATTGCAGAATTCAGTGAATCATCGAATCTTTGAACGCACCTTGCGCTCCTTGGTATTCCGAGGAGCATGCCTGTTTGAGTGTCATGAAAACCCTCAACCTTAGATTGGTTATTTGACCTTTCTTTGGCTTGGATTTGG…
CRYPTOCOCCUS ARBORIFORMIS	GI|106879090|DBJ|AB260936.1	GGAAGTAAAAGTCGTAACAAGGTTTCCGTAGGGAACCTGCGGAAGGATCATTAGTGAATGCCTTTGTGCCAATAAACTATATCCACCTTACACCTGTGAACTGTTGATTGACCTCGGTTGATTAATTTTACAAACATTGTGTAATGAACGTCATGTTATAAAACAAAAATAACTTTCAACAACGGATCTCTTGGCTCTCGCATCGATGAAGAACGCAGCGAAATGCGATAAGTAATGTGAATTGCAGAATTCAGTGAATCATCGAATCTTTGAACGCAACTTGCGCTCTCTGGTATTCCGGAGAGCATGCCTGTTTGAGTGTCATGAAATCTCAACCATTAGGGTTTCTTAATGGCTTGGATTTGGGTGTTGCCAGTTTCGCACTGGCTCACCTCAAAG…
CRYPTOCOCCUS ARRABIDENSIS	GI|41615387|GB|AF444362.2	TCCGTAGGTGAACCTGCGGAAGGATCATTAGTGAATTCAAATTTCTCCTCTCGGGGAGTGCAGCATGGGCCCTCGTGCCCATGTTGTGGAATACACATCCTTAACACCTGTGAACTGTCTGTCAAGAACAAAGCTTCGGCTTTGGACTTGTACACTTTACCAAACTTACTCTGTAAAAAATGTCATCTTATTATAAACTTAATAAAACTTTTAACAACGGATCTCTTGGCTCTCGCATCGATGAAGAACGCAGCGAAATGCGATAAGTAATGTGAATTGCAGAATTCAGTGAATCATCGAATCTTTGAACGCAAATTGCGCTCCTTGGTATTCCGAGGAGCATGCCTGTTTGAGTGTCATGAAATCATCCACCCTGACTTTTGGTTAATTCCTTGGTCT…
CRYPTOCOCCUS AUREUS	GI|7576340|DBJ|AB035045.1	TTGATTGGTCGAAAGACCTTATCAGATTCTACCACCTCTGTGAACTGTTGACCTCCGGGTCTACAATCAAACATCAGTGTAACGAACGTAAGAGTATCTTAACGAAACAAAACTTTTAACAACGGATCTCTTGGCTCTCGCATCGATGAAGAACGCAGCGAAATGCGATAAGTAATGTGAATTGCAGAATTCAGTGAATCATCGAATCTTTGAACGCACCTTGCGCCTTTTGGTATTCCGAAAGGCATGCCTGTTTCAGTGTCATGAAATCTCAATCCTCCTAGGTTTTTGACCTGGTTGGACTTGGACATGGGCGTCTGCCAGCAATGGCTCGCCTTAAATGACTTAGTGGAACATCCCACATCAGTGTTAGACGTAATAAGTTTCGTCTCTCCTTGT…
CRYPTOCOCCUS BESTIOLAE	GI|223047809|GB|FJ534873.1	TAGGTGAACCTGCGGAAGGATCATTAGAGAAAACTGGGTTCGACTTCGGTCTGCCCGATCTACCCCACACACACCTGTGAACCGTTTATATTGGAGTCTCAACGGCCTTTAACCGGGCTGGCGGGCTCCTACTTTACAAAACATCTGTAACAAGTCTTGAACGTCTATAGTTATATTTTAACAAAAATAAAACTTTCAACAACGGATCTCTTGGCTCCCACATCGATGAAGAACGCAGCGAAATGCGATAAGTAATGTGAATTGCAGAATCAGTGAATCATCGAGTCTTTGAACGCAACTTGCGCCCTTTGGTATTCCGAAGGGCATGCCTGTTTGAGTGTCATGAAAACCTCAATCCCTCCGGTTTTAACCGACCGGTTGGACTTGGATCTGGGTGCT…
CRYPTOCOCCUS BHUTANENSIS	GI|6164658|GB|AF145317.1	TCCGTAGGTGAACCTGCGGAAGGATCATTAATGATTGTAATCCTGTCGAGCTTGCTCACAGGATCTTACTCATATCCATAACACCTGTGCACTTGTCGGATGGCTTAGTGAAGACCGCAAGGTTGGAACTATCCATCTACTTTACATAACAATTCTGTAACAAATGTAGTCTTATTATAACATAATAAAACTTTCAACAACGGATCTCTTGGCTCTCGCATCGATGAAGAACGCAGCGAAATGCGATAAGTAATGTGAATTGCAGAATTCAGTGAATCATCGAATCTTTGAACGCACCTTGCGCTCCTTGGTATTCCGAGGAGCATGCCTGTTTGAGTGTCATGAAAACCCTCAACCTTAGATTGGTTATTTGACCTTTCTTTGGTTTGGATTTGGACG…
CRYPTOCOCCUS BROMELIARUM	GI|166236929|GB|EU386359.1	TGTCTATTCCACACACACCGTGAACCGTTTTGGAGCCCTCCAGGGGGTTCCAGACAAAACATACCAAAAACAATGTGTAATGAATGTAACATAATCGTAACAAAACAAAACTTTCAACAACGGATCTCTTGGCTCTCGCATCGATGAAGAACGCAGCGAAATGCGATAAGTAATGTGAATTGCAGAATTCAGTGAATCATCGAATCTTTGAACGCACCTTGCGCCTCTTGGTATTCCGAGAGGCATGCCTGTTTGAGTGTCTTATAAAATCAATCCCCACGGGTTTCTTGACCTGGCGGTGGACTTGGGACTTGGGGCGTCTGCCGTTCACACGGCTCGCCTTAAAGATGTTAGTGGGACAAGTTGCCTACGGCTTGACGTAATAAGTTTCGTCAGACC…
CRYPTOCOCCUS CARNESCENS	GI|7576345|DBJ|AB035050.1	ATAATGCTCTCTGGCTTCGGTCAGTTGAGTTCAAATGAGTGCCTTCTCTTCGGAGTTGGCCATCCATACACACCGTGAACTGTGGCTTCGGCCATCACAAACTGTTAGTAATGAATGTAATATCATAACAAAAACAAAACTTTTAACAACGGATCTCTTGGCTCTCGCATCGATGAAGAACGCAGCGAAATGCGATAAGTAATGTGAATTGCAGAATTCAGTGAATCATCGAATCTTTGAACGCACCTTGCGCCCTTTGGTATTCCGAAGGGCATGCCTGTTTGAGTGTCATGAAACCTCACCCCACTTGGGTTTTTGCCTGAGCGGTGGTGTATTGGGTGTTGCCTTGCCAAAGGCTCGCCTTAAAAACATAAGCACCTTGGATGTAATACGTTTCAT…
CRYPTOCOCCUS CHERNOVII	GI|20378415|GB|AF444354.1	TCCGTAGGTGAACCTGCGGAAGGATCATTATTGAATTCAAATCATCTGTGGCTTCGGTCCGGATGTGCCAACAGGTAACACTGTTGGTAATTCTATCCATAACACCTGTGAACTGTTGGATGCTTGCATCCACTTTTATACTAAACATTATTGTAACAAATGTAGTCTTATTATAACATAATAAAACTTTTAACAACGGATCTCTTGGCTCTCGCATCGATGAAGAACGCAGCGAAATGCGATAAGTAATGTGAATTGCAGAATTCAGTGAATCATCGAATCTTTGAACGCACCTTGCGCTCCTTGGTATTCCGAGGAGCATGCCTGTTTGAGTGTCATGAAACTCTCAAACCCAAGTTTTGGATTTCGATCCATGCTTGAGTTTGGATTTGGATGTTT…
CRYPTOCOCCUS CURVATUS	GI|8698557|DBJ|AB035574.1	GTGATTTGCCTTCGGGCTAAACTATATCCATAACACCTGTGAACTGTTGATTGACTTCGGTCAATATTTTTACAAACATTGTGTAATGAACGTCATGTTATAATAACAAATATAACTTTCAACAACGGATCTCTTGGCTCTCGCATCGATGAAGAACGCAGCGAAATGCGATAAGTAATGTGAATTGCAGAATTCAGTGAATCATCGAATCTTTGAACGCAACTTGCGCTCTCTGGTATTCCGGAGAGCATGCCTGTTTGAGTGTCATGAAATCTCAACCATTAGGGTTTCTTAATGGCTTGGATTTGGACGTTTGCCAGTCAAATGGCTCGTCTTAAAAGAGTTAGTGAATTTAACATTTGTCTTCTGGCGTAATAAGTTTCGCTGGGCTGATAGTGT…
CRYPTOCOCCUS CYLINDRICUS	GI|20378421|GB|AF444360.1	TCCGTAGGTGAACCTGCGGAAGGATCATTAGTGAATACAAACGCCTGGGTGTCTCTGCTTCGGCAAGCCCCTCGCACCCTTCACATCCATAACACCTGTGCACCGTAAGATGACTCTAAGGCTTCGGCCCCTGGGTTGTCTGACCTTTTTCACAAACAAATTATATGTAACAAATGTAGTCTTATTATAACAAAATAAAACTTTCAACAACGGATCTCTTGGCTCACACATCGATGAAGAACGCAGCGAAACGCGATAGGTAATGTGAATTGCAGAATTCAGTGAATCATCGAATCTTTGAACGCATCTTGCGCTTGCTGGTATTCCGGCAAGCATGCCTGTTTGAGTGTCATGAAACTTATCAACCGTGACTTGGGTTTAGGCCCCTGGCTCGGCTTG…
CRYPTOCOCCUS DASZEWSKAE	GI|8698563|DBJ|AB035580.1	GTGATTGCCGAAAGGCTTAAACTACATCCACATACACCTGTGCACTGTTGATTGATTCTCACGAATCGATTATTTTACAAACATTGTGTAAAGAACGTCATGTTATAATAACAAATATAACTTTCAACAACGGATCTCTTGGCTCTCGCATCGATGAAGAACGCAGCGAAATGCGATAAGTAATGTGAATTGCAGAATTTAGTGAATCATCGAATCTTTGAACGCAACTTGCGCTCTCTGGTATTCCGGAGAGCATGCCTGTTTGAGTGTCATGAAATCTCAACCATTAGGGTTTCTTAATGGCTTGGATTTGGGTGTTGCTACCTAGTAGCTCGCCTTAAAAGAGTTAGCGAGTTTAGCAATGTCGTCTGGCGTAATAAGTTTCGCTGGGTTAGACTT…
CRYPTOCOCCUS DEJECTICOLA	GI|223047810|GB|FJ534874.1	TAGGTGAACCTGCGGAAGGATCATTAGAGAAAACTGGATCTCCGGATCCGATCTACCCACACACACCTGTGAAACCGTTTATATGCCCGACGGCCGCGAGGCCCGAAGGCTACTTTACAAAACATCTTATATATGTCACGAACGTCTGAGTTATATTTTAACAAAAAATAAAACTTTCAACAACGGATCTCTTGGCTCCCACATCGATGAAGAACGCAGCGAAATGCGATAAGTAATGTGAATTGCAGAATCAGTGAATCATCGAGTCTTTGAACGCACCTTGCGCCCTTTGGTATTCCGAAGGGCATGCCTGTTTGAGTGTCATGAAAACCTCAATCCCTCCGGTTTTCACGAACCGGTTGGACTTGGACTTGGGTGTTGCCGCGGCTCGCGCCGTCG…
CRYPTOCOCCUS DIMENNAE	GI|161339324|GB|EU266559.1	GGTTCACAGTGTATATTATGTGTATAGCCCGCCGGACTCAATCATTATCTTTCCTCGTAGGTGAACCTGCGGAAGGATCATTATTGAATTCGGCCTTTTGGCCTTATACACATAATATACACTGTGAACCGTGGCTTCGGCCCAAACTTGAAGTCTCGAATGTAATATATCATAACAAAATACAACTTTTAACAACGGATCTCTTGGCTCTCGCATCGATGAAGAACGCAGCGAAATGCGATAAGTAATGTGAATTGCAGAATTCAGTGAATCATCGAATCTTTGAACGCACCTTGCGCCCTCTGGTATTCCGGAGGGCATGCCTGTTTGAGTGTCATGAACACCTCACCCCCTCGGGTTTCCGATCGGGTGGATTTGGGTGCTGCCAGTTACATGGCT…
CRYPTOCOCCUS FAGI	GI|68303945|GB|DQ054534.1	TCCGTAGGTGAACCTGCGGAAGGATCATTAGAGATGTGCGCAAGCACTTTTCCCTTCTTACACCTGTGCACCGTTTGGTCTTCGGACCTTACACAATACATGTAGTCATGAACGTAAATTATTATAATCTAATAAAACTTTTAACAACGGATCTCTTGGCTCTCGCATCGATGAAGAACGCAGCGAAATGCGGATAAGTAATGTGAATTGCAGAATTCAGTGAATCATCGAATCTTTGAACGCATCTTGCGCCCTTTGGTATTCCGAAGGGCATGCCTGTTTGAGTGTCGTGAAAATCTCTTCCCATCGGGTTTCCGATGACGAAGGACTTGGGCGTTGCCAGTCATATGGCTCGCCTTAAAGGTCTCAGTGGTTCAGAAGATTGAATCTGGCGTAATA…
CRYPTOCOCCUS FILICATUS	GI|168811911|GB|EU433985.1	TCCGTAGGTGAACCTGCGGAAGGATCATTAGTGAAACAAACGCTTGGGTGTCTCTGCTTCGGCAAGCCCCTCGCACCCTTCACATCCATAACACCTGTGCACTGTAAGATGACTCTCTGGACTTCGGTCCTTGGGTTGTCTGACCTTTTTACAAACTATTATATGTAACAAATGTAGTCTTATTATAACAAAATAAAACTTTCAACAACGGATCTCTTGGCTCACACATCGATGAAGAACGCAGCGAAACGCGATAGGTAATGTGAATTGCAGAATTCAGTGAATCATCGAATCTTTGAACGCATCTTGCGCTTGCTGGTATTCCGGCAAGCATGCCTGTTTGAGTGTCATGAAAATTATCAACCATGACTTGGGTTTAGGCCCTTGTTCTTGGCTTGG…
CRYPTOCOCCUS FLAVESCENS	GI|7576341|DBJ|AB035046.1	TTGATTGGTCGAAAGACCTTATCAGATTCTACCACCTCTGTGAACCGTTGACCTCCGGGTTAATAATCAAACATCAGTGTAACGAACGTAAGAGTATCTTAATTAAACAAAACTTTTAACAACGGATCTCTTGGCTCTCGCATCGATGAAGAACGCAGCGAAATGCGATAAGTAATGTGAATTGCAGAATTCAGTGAATCATCGAATCTTTGAACGCACCTTGCGCCTTTTGGTATTCCGAAAGGCATGCCTGTTTCAGTGTCATGAAATCTCAATCTAATATGTTTTCTGAACATGTTAGGCTTGGACTTGGGTGTCTGCCAGCAATGGCTCACCTCAAATGACTTAGTGGAACATCCCACATCAGTGTTAGACGTAATAAGTTTCGTCTCTCCTTGT…
CRYPTOCOCCUS FLAVUS	GI|20378399|GB|AF444338.1	TCCGTAGGTGAACCTGCGGAAGGATCATTAGTGAATGCCCTCACGGGCTTAACTATCCAACCAACCTCTGTGAACTGTCGCCCTCGGGCGCTTCTATAACAAACTATAACTGTCATGAACGTCGTATACAAAAACAAACACAACTTTCAACAACGGATCTCTTGGCTCTCGCATCGATGAAGAACGCAGCGAAATGCGATAAGTAATGTGAATTGCAGAATTCAGTGAATCATCGAATCTTTGAACGCACCTTGCGCCCTCTGGTATTCCGGAGGGCATGCCTGTTTGAGTGTCATGTAGACTCAACCCCCCTGGTTTATGATCGGGAAGGGTTGGATGTGGGCGCTGCCGATCCCCGGCTCGCCTTAAATGTCTTAGCGGCTCAGAAGCCCCGACCTA…
CRYPTOCOCCUS FOLIICOLA	GI|45477869|GB|AY557600.1	TCCGTAGGTGAACCTGCGGAAGGATCATTAATGATGCCCTCGAAGTCTTTGGACTGGTAGGGTTTGTGTCGGTCTCTTCGGAGTCGACCTTATCTCACACACCGTGAACTGTGGCTTCGGCCATTTACACAAACTGTTAGTAATGAATGTAATATCATAACAAACATAAAACTTTTAACAACGGATCTCTTGGCTCTCGCATCGATGAAGAACGCAGCGAAATGCGATAAGTAATGTGAATTGCAGAATTCAGTGAATCATCGAATCTTTGAACGCACCTTGCGCCCTTTGGTATTCCGAAGGGCATGCCTGTTTGAGTGTCATGAAACCTCACCCCACTTGGGTTTTTGCCCGAGCGGTGGTGGATTGGGTGTTTGCCGTCACTGGCTCACCTTAAAA…
CRYPTOCOCCUS FRAGICOLA	GI|17827005|DBJ|AB035588.2	AGTCATATGCTTGTCTCAAAGATTAAGCCATGCATGTCTAAGTATAAACAAATTCATACTGTGAAACTGCGAATGGCTCATTAAATCAGTTATAGTTTATTTGATGGTATCTTGCTACATGGATAACTGTGGTAATTCTAGAGCTAATACATGCTTAAAAGCCCCGACTTCTGGAAGGGGTGTATTTATTAGATAAAAAACCAATGGGTGCAAGCCCTCCTTGGTGATTCATAATAACTTCTCGAATCGCATGGCCTTGCGCCGGCGATGCTTCATTCAAATATCTGCCCTATCAACTTTCGATGGTAGGATAGAGGCCTACCATGGTATCAACGGGTAACGGGGAATTAGGGTTCGATTCCGGAGAGGGAGCCTGAGAAACGGCTACCACATCCAAGG…
CRYPTOCOCCUS FRIEDMANNII	GI|7262468|DBJ|AB032674.1	GTTTCCGTAGGTGAACCTGCGGAAGGATCATTAATGAATACAGATGCCTGTCGAGCTTGCTCACGGGCTTTCTATCATATCCATAACACCTGTGCACTTGTTGGATGTTCTAGAGACGTAGGGTTAAACCTGAAGTCAATAGTCATCCACTTACACTAAACAATAATGTAACAAATGTAGTCTTATTATAACAAAATAAAACTTTCAACAACGGATCTCTTGGCTCTCGCATCGATGAAGAACGCAGCGAAATGCGATAAGTAATGTGAATTGCAGAATTCAGTGAATCATCGAATCTTTGAACGCACCTTGCGCTCCTTGGTATTCCGAGGAGCATGCCTGTTTGAGTGTCATGAAAACCCTCAACCTTAGATTGGTTATTTGACCTTTCTTTGGCTT…
CRYPTOCOCCUS GASTRICUS	GI|161339327|GB|EU266562.1	TCCGTAGGTGAACCTGCGGAAGGATCATTAATGTATTCTGAGTAGGCTCTGCCTCTCACCCTTCATATCCATAAACACCTGTGCACAGTCGGACCCTTGAGTCTTTCGGGACTCCCGGTGTCTTGACGATCTTATCAAACAACAATGTAACCAATGTAATCATTATTATAACATAATAAAACTTTTAACAACGGATCTCTTGGCTCTCGCATCGATGAAGAACGCAGCGAAATGCGATAAGTAATGTGAATTGCAGAATTCAGTGAATCATCGAATCTTTGAACGCACCTTGCACTCTTTGGTATTCCGAAGAGTATGCCTGTTTGAGTGTCATGAAATCTTCAACCATTCTGTTGGGTGTTTACGCCTGGCGGTTTGGATTGGACTTGGGTGTTTGTC…
CRYPTOCOCCUS GATTII	GI|20378505|GB|AF444444.1	TCCGTAGGTGAACCTGCGGAAGGATCAGTAGAGAATACTGGGCTTCGGTCCATTTATCTACCCATCTACACCTGTGAACTGTTTATGTGCTTCGGCACGTTTTACACAAACTTCTAAATGTAATGAATGTAATCTTATTATAACAATAATAAAACTTTCAACAACGGATCTCTTGGCTTCCACATCGATGAAGAACGCAGCGAAATGCGATAAGTAATGTGAATTGCAGAATTCAGTGAATCATCGAGTCTTTGAACGCAACTTGCGCCCTTTGGTATTCCGAAGGGCATGCCTGTTTGAGAGTCATGAAAATCTCAATCCCTCGGGTTTTATTACCTGTTGGACTTGGATTTGGGTGTTTGCCGCGACCTGCAAAGGACGTCGGCTCGCCTTAAATGT…
CRYPTOCOCCUS GILVESCENS	GI|7262498|DBJ|AB032678.1	GTTTCCGTAGGTGAACCTGCGGAAGGATCATTAATGAATTCTGAGTAGGCTCTGCCTCTCACCCTTCATATCCATAAACACCTGTGCACAGTCGGACCCTTGAGTCTTTCGGGACTCCTGGTGTCTTGACGATCTTATCAAACAACAATGTAACCAATGTAATCATTATTATAACATAATAAAACTTTTAACAACGGATCTCTTGGCTCTCGCATCGATGAAGAACGCAGCGAAATGCGATAAGTAATGTGAATTGCAGAATTCAGTGAATCATCGAATCTTTGAACGCACCTTGCACTCTTTGGTATTCCGAAGAGTATGCCTGTTTGAGTGTCATGAAATCTTCAACCATTCTGTTGGGTGTTTACGCCTGGCGGTTTGGATTGGACTTGGGTGTTT…
CRYPTOCOCCUS HAGLERORUM	GI|55976941|GB|AY787857.1	TGGTCATTTAGAGGAAGTAAAAGTCGTAACAAGGTTTCCGTAGGTGAACCTGCGGAAGGATCATTAGTGAATGGCCTCTGTGCCGACAACTATATCCAACTACACCTGTGAACTTGTTGATTGACCTCTTCTTGAGGTTGATTGATTTTACAAACAATGTGTAATGAACGTCATGTTATTATAACAAACAATAAATATTAGCAACGGATCTCTTGGCTCTCGCATCGATGAAGAACGCAGCGAAATGCGATAAGTAATGTGAATTGCAGAATTCAGTGAATCATCGAATCTTTGAACGCAACTTGCGCTCTCCGGTATTCCGGAGAGCATGCCTGTTTGAGTGTTAAGAAAACTCAGTCATGAGGTGTTTTTTATAACCTCTTGATCTGGATTTGGGTG…
CRYPTOCOCCUS HEIMAEYENSIS	GI|324435714|GB|HQ875391.1	TCCGTAGGTGAACCTGCGGAAGGATCATTAATGATGCCCTCGAAGTCTTTGGACTGGTAGGGTTTGTGTCGGTCTCTTCGGAGTCGACCTTATCTCACACACCGTGAACTGTGGCTTCGGCCATTTACACAAACTGTTAGTAATGAATGTAACATCATAACAAACATAAAACTTTTAACAACGGATCTCTTGGCTCTCGCATCGATGAAGAACGCAGCGAAATGCGATAAGTAATGTGAATTGCAGAATTCAGTGAATCATCGAATCTTTGAACGCACCTTGCGCCCTTTGGTATTCCGAAGGGCATGCCTGTTTGAGTGTCATGAAACCTCACCCCACTTGGGTTTTTGCCCGAGCGGTGGTGGATTGGGCGTCTGCCGTTAATGGCTCGCCTGAAAA…
CRYPTOCOCCUS HEVEANENSIS	GI|20378362|GB|AF444301.1	TCCGTAGGTGAACCTGCGGAAGGATCAGTAGAGAAAAACTGGTCTAACGACCCGATCTACCCCACACACACCTGTGAACATGTTGTTAACGCCCGACGGCCTCGCGGCCGGAGGCTACTTTACAAAACGTCTTATAGTGTCCTGAACGTGATGTTATATCTTAACAAAACAAAACTTTCAACAACGGATCTCTTGGCTCCCACATCGATGAAGAACGCAGCGAAATGCGATAAGTAATGTGAATTGCAGAATCAGTGAATCATCGAGTCTTTGAACGCAACTTGCGCCCTTTGGTATTCCGAAGGGCATGCCTGTTTGAGTGTCATGAAAACCTCAATCCCTCGGGTTTCTTAGTGAACCCGTTGGACTTGGATCTGGGCGTCTGCCGCGACCCTCTGG…
CRYPTOCOCCUS HUEMPII	GI|20378383|GB|AF444322.1	TCCGTAGGTGAACCTGCGGAAGGATCACTAGTGATTTAAATACTTGTTAGAGTCTCGCAAGAGCTCTTCAAGTCCCTTCACATCCACATACACCCTGTGCTCTTGGCTGCTCTTTGGAAACCGCAAGGTGGAATCGAGTAGTTCAACCCCCCTTTTTAATTAAACTCAGTATAATGAATGTAAACAAGTTTTAATAAACATAATAAAACTTTCAACAACGGATCTCTTGGCTCTCGCATCGATGAAGAACGCAGCGAAATGCGATAAGTAATGTGAATTGCAGAATTCAGTGAATCATCGAATCTTTGAACGCACCTTGCGCTCCTTGGTATTCCGAGGAGCATGCCTGTTTGAGTGTCATAAAACTCTCAACTCCTAATGGTTTTTTCGGAAACTGTT…
CRYPTOCOCCUS HUMICOLA	GI|8698555|DBJ|AB035572.1	GTGATGGCCCTTAGTGGCTAAAAACTATATCCCAAACACCTGTGAACTGTTGAATCGCGTCTTCGGATGTGATTCTTTTACAAACATTGTGTAATGAACGTCATAACATTATAAACAATACAACTTTCAACAACGGATCTCTTGGCTCTCGCATCGATGAAGAACGCAGCGAAATGCGATAAGTAATGTGAATTGCAGAATTCAGTGAATCATCGAATCTTTGAACGCAACTTGCGCTCTCTGGTATTCCGGAGAGCATGCCTGTTTGAGTGTCATGATCTCTCAACCAATAGGGTTTCTTATTGGCTTGGATCTGGGTGTTGCCAGCTTTGTCTGGCTCGCCTTAAAGGAGTTAGCGAGTAAAGCTCTGTCGTCTGGCGTAATAAGTTTCGCTGGTGT…
CRYPTOCOCCUS KEELUNGENSIS	GI|148607458|GB|EF621565.1	CTTCCGTAGGTGAACCTGCGGAAGGATCATTAGAGAATAAACCCGGGGTTGGTGGTCGACGTCGCGAGACTAGACCCTACCCTTTATTCATCCACACACCTGTGCACTGTAGAGCCGAAGAGTCTTTATTGACTCGACGGTTCGCCCTTTTATACAAACATCAGTAGTCCTAAACGTAACGTCTTATTATAACCTAATAAAACTTTCAACAACGGATCTCTTGGCTCTCGCATCGATGAAGAACGCAGCGAAATGCGATAAGTAATGTGAATTGCAGAATTCAGTGAATCATCGAATCTTTGAACGCACCTTGCGCCCTTTGGTATTCCGAAGAGCATGCCTGTTTGAGTGTCATGAAACTATCAACCACGACTTGGTTTACTCCTCGTCTTGGCTTGG…
CRYPTOCOCCUS LAURENTII	GI|205290144|GB|FJ153214.1	CTTATCTCTATATCCCTCACCTCTGTGAACTGTGGACCTCCGGGTCTGTCTTAACAAACATCAGTGTAATGAACGTATAAATCATTAAACAAAACAAAACTTTCAACAACGGATCTCTTGGCTCTCGCATCGATGAAGAACGCAGCGAAATGCGATAAGTAATGTGAATTGCAGAATTCAGTGAATCATCGAATCTTTGAACGCACCTTGCGCCTTTTGGTATTCCGAAAGGCATGCCTGTTTGAGTGTCATGAAATCTCAATCCCCCCGGGTTTATGATCTGGTCGGGACTTGGACATGGGCGTCTGCCGGTCACACGGCTCGCCTCAAATGACTTAGTGGATCTCTCTGCATCCGTGACAGACGTAATAAGTTTCGTCTTGTCCCTTGCGTACGAGT…
CRYPTOCOCCUS LIQUEFACIENS	GI|20378406|GB|AF444345.1	TCCGTAGGTGAACCTGCGGAAGGATCATTAATGATTAACTGTCTGTCGAGCTTGCTCACAGACTTATCATATCCATAACACCTGTGCACTTGTCGGATGGCTTAGTGAAGACCGCAAGGTTGGAACTATCCATCTACTTTACATAACAATTTAGTAACAAATGTAGTCTTATTATAACATAATAAAACTTTCAACAACGGATCTCTTGGCTCTCGCATCGATGAAGAACGCAGCGAAATGCGATAAGTAATGTGAATTGCAGAATTCAGTGAATCATCGAATCTTTGAACGCACCTTGCGCTCCCTGGTATTCCGGGGAGCATGCCTGTTTGAGTGTCATGAAAACCCTCAACCTTAGATTGGTTAACACCTTTCTTTGGCTTGGATTTGGACGTTTGC…
CRYPTOCOCCUS LONGUS	GI|8698560|DBJ|AB035577.1	GTGATAAAACTATTATCTTAACACCTGTGAACTGTGAACCGAAAGGTTCTTCCAAACATTGTGTAATGAACGTAATACATTATAAACAATACAACTTTCAACAACGGATCTCTTGGCTCTCGCATCGATGAAGAACGCAGCGAAATGCGATAAGTAATGTGAATTGCAGAATTCAGTGAATCATCGAATCTTTGAACGCAACTTGCGCTCTCTGGTATTCCGGAGAGCATGCCTGTTTGAGTGTCATGATCTCTCAACCAATAGAGTTTTCTATTGGCTTGGATCTGGGTGCTGCGAAACAATCGCTCACCTTAAAGGAGTTAGCAACTAAGCGATGTCGTCCGACGTAATAAGTTTCGTCTGGTAATTCGACTGAGCCAATTGCTTCTAATTGTCTTT…
CRYPTOCOCCUS LUTEOLUS	GI|20378384|GB|AF444323.1	TCCGTAGGTGAACCTGCGGAAGGATCATTATTAAACGTTACTTCGGTAACTTAATATCCTTAACACCTGTGCATCTTGTCGCTCCGGCGATATTATACAAACATCAGTGTAAAGAATGTATTATATTATAACAAATACAACTTTCAACAACGGATCTCTTGGCTCTCGCATCGATGAAGAACGCAGCGAAATGCGATAAGTAATGTGAATTGCAGAATTCAGTGAATCATCGAATCTTTGAACGCACATTGCGCCTTTTGGTATTCCGAAAGGCATGCCTGTTTGAGTGTCATAAAAACTCTCATACCTAGTTTTCTATGTATGAGCTTTGGACGCTGCCATCCGTGGCTCGTCTTAAATGACTAAGTGGAATGCGTAATAAGTTTTCGCTCCCTCCAC…
CRYPTOCOCCUS MAGNUS	GI|6118490|GB|AF190008.1	TCCGTAGGTGAACCTGCGGAAGGATCATTAATGAATTTAGATTGAACCATAGGCGAAAGCCAGTGGTTCTTCTTTCATATCCATAACACCTGTGCACTGTTGGATGCTTGCATCCACTTTTAAACTAAACATTATTGTAACAAATGTAGTCTTATTATAACATAATAAAACTTTCAACAACGGATCTCTTGGCTCTCGCATCGATGAAGAACGCAGCGAAATGCGATAAGTAATGTGAATTGCAGAATTCAGTGAATCATCGAATCTTTGAACGCACCTTGCGCTCCTTGGTATTCCGAGGAGCATGCCTGTTTGAGTGTCATGAAACCCTCAAACCCAAGTTTTGGATTTCGATCCATGCTTGAGTTTGGATTTGGATGTTTGCCGGTGATGAACCGA…
CRYPTOCOCCUS MUSCI	GI|8698562|DBJ|AB035579.1	GTGATTGGCCTTAGTGCCTAAAAACTATATCCCAAACACCTGTGAACTGTTGAATTGCGTCTTCGGATGCGGTTCTTTTACAAACATTGTGTAATGAACGTCATAACATTATAAACAATACAACTTTCAACAACGGATCTCTTGGCTCTCGCATCGATGAAGAACGCAGCGAAATGCGATAAGTAATGTGAATTGCAGAATTCAGTGAATCATCGAATCTTTGAACGCAACTTGCGCTCTCTGGTATTCCGGAGAGCATGCCTGTTTGAGTGTCATGATCTCTCAACCAATAGGGTTTCTTATTGGCTTGGATCTGGGTGCTGCCAGCTTGTCTGGCTCGCCTTAAAGGAGTTAGCGAGTATAGCAATGTCGTCTGGCGTAATAAGTTTCGCTGGGTTG…
CRYPTOCOCCUS NEMOROSUS	GI|28194269|GB|AF472628.1	AAGGATCATTAATGATTGACCGAAAGGTCTTATCTTAACATCCCTCACCTCTGTGAACCGTTTGACCTCCGGGTCTAACAAACTATACAAACATCAGTGTAATGAACGTCAAGTTATTTTAACAAAAACAAAACTTTCAACAACGGATCTCTTGGCTCTCGCATCGATGAAGAACGCAGCGAAATGCGATAAGTAATGTGAATTGCAGAATTCAGTGAATCATCGAATCTTTGAACGCACCTTGCGCCTTTTGGTATTCCGAAAGGCATGCCTGTTTGAGTGTCATGAAATCTCAATCCCATCTGGTTTATGATCAGTTGGGACTTGGACATGGGCGCTGCCGGTTACACGGCTCGCCTCAAATGACTTAGTGGGATCGCTAGCATCCGTGACAGACGT…
CRYPTOCOCCUS NYARROWII	GI|10514320|GB|AY006481.1	TCCGTAGGTGAACCTGCGGAAGGATCATTAGTGAATTGAGCTGGCTTCGGCCGCTCTGATCTATACACACCTGTGAACTGTTGGCCTCCGGGTCTTTAACTACAACTGTGACGAACGTAAATTATTATAATCAATAAAACTTTTAACAACGGATCTCTTGGCTCTCGCATCGATGAAGAACGCAGCGAAATGCGATAAGTAATGTGAATTGCAGAATTCAGTGAATCATCGAATCTTTGAACGCACCTTGCGCCCGTTGGTATTCCGACGGGCATGCCTGTTTGAGTGTCGTGAACAACCTCAACCTTGATTGGTTTTACCATCAAGGCTTGGACTTGGGTGTTGCTGCTGCAAAGTGGCTCGCCTTAAAACCATTAGCTGGACTTGTCAATGACTTGG…
CRYPTOCOCCUS OEIRENSIS	GI|20378410|GB|AF444349.1	TCCGTAGGTGAACCTGCGGAAGGATCATTAATGATTATAATCGTACTGTTCACGCAGTATGTGGGGTGGTGACTTCGGTCCCGCTCATTCATATCCATAACACCTGTGCACTGTTGGATGCTTGCATCCACTTTTAAACTAAACATTATTGTAACAAATGTAGTCTTATTATAACATAATAAAACTTTCAACAACGGATCTCTTGGCTCTCGCATCGATGAAGAACGCAGCGAAATGCGATAAGTAATGTGAATTGCAGAATTCAGTGAATCATCGAATCTTTGAACGCACCTTGCGCTCCTTGGTATTCCGAGGAGCATGCCTGTTTGAGTGTCATGAAACCCTCAAACCCAAGTTTTGGATTTCGGTCCATGCTTGAGTTTGGATTTGGACGTTTGC…
CRYPTOCOCCUS PARAFLAVUS	GI|40287887|GB|AY395800.1	AAGGATCATTAGTGAACGCCTCACGGGCTTAACTATCCAACCAACCTCTGTGAACCGTCGCCCTCGGGCGCTTATAACAAACTATAACAGTCATGAACGTAGTATACAAAAACTAAACACAACTTTCAACAACGGATCTCTTGGCTCTCGCATCGATGAAGAACGCAGCGAAATGCGATAAGTAATGTGAATTGCAGAATTCAGTGAATCATCGAATCTTTGAACGCACCTTGCGCCCTTTGGTATTCCGAAGGGCATGCCTGTTTGAGTGTCATGTAGACTCAACCTCCCCGGTTTATGATCGGGACGGGTTGGGATATGGGGCGCTGCCGATTGCCGGCTCGCCTTAAATGTCTTAGCGGGCTCAGAAGCCCCGACCTAGCGTAATAAGTTTCGCTG…
CRYPTOCOCCUS PENEAUS	GI|7576342|DBJ|AB035047.1	ATGATGCCGACATTCAATGTTGGTTGGGTCTTCGGACTCTCTTCTATACACCGTGAACTGTGGCTTCGGCCATTACAAACTGTTAGTAATGAATGTAATATCATAACAAACATAAAACTTTTAACAACGGATCTCTTGGCTCTCGCATCGATGAAGAACGCAGCGAAATGCGATAAGTAATGTGAATTGCAGAATTCAGTGAATCATCGAATCTTTGAACGCACCTTGCGCCCTTTGGTATTCCGAAGGGCATGCCTGTTTGAGTGTCATGAAACCTCACCCCACTTGGGTTTTTGCCTGAGCGGTGGTGGATTGGGTGTTTGCCTTTGTTGGCTCGCCTGAAATGCATAAGCGCCTTGGATGTAATACGTTTCATCCTTTTGGGTGGCTTCTAACCCC…
CRYPTOCOCCUS PERNICIOSUS	GI|28194268|GB|AF472627.1	AAGGATCATTAATGATTGACCGAAAGGTCGTATCTTAACATCCCTCACCTCTGTGAACCGTTTGACCTCCGGGTCTAACAAACTATACAAACATCAGTGTAACGAACGTCTTGTTATCTTAACAAAAACAAAACTTTCAACAACGGATCTCTTGGCTCTCGCATCGATGAAGAACGCAGCGAAATGCGATAAGTAATGTGAATTGCAGAATTCAGTGAATCATCGAATCTTTGAACGCACCTTGCGCCTTTTGGTATTCCGAAAGGCATGCCTGTTTGAGTGTCATGAAATCTCAACCCCACCTGGTTTATGATCAGTTGGGGCTTGGACATGGGCGTCTGCCGGTTACACGGCTCGCCTCAAATGACTTAGTGGGATCGCTAGCATCCGTGACAGACG…
CRYPTOCOCCUS PHENOLICUS	GI|20378412|GB|AF444351.1	TCCGTAGGTGAACCTGCGGAAGGATCATTAGTGAATTAAACATGCTTGGTGTCTTCGCTTCGGCAAGGCCCTTGCTTAAATCACATCCTAACACCTGTGAACTGTAAGACGTATGATGAGGTCTTTGGCCAAGTCATCGTCTGCCCTTTTTTAACAAACAATTAATGTAACAAACGTAGTCTTATTATAACCTAATAAAACTTTCAACAACGGATCTCTTGGCTCTCGCATCGATGAAGAACGCAGCGAAATGCGATAAGTAATGTGAATTGCAGAATTCAGTGAATCATCGAATCTTTGAACGCACCTTGCGCTCTTTGGTATTCCGAAGAGCATGCCTGTTTGAGTGTCATGAAAATATCAACCTTGACTTGGGTTTTGTGCTCTAGTCTTGGCTTG…
CRYPTOCOCCUS PINUS	GI|151384842|GB|EF672246.1	TCCGTAGGTGAACCTGCGGAAGGATCAGTAGAGAAAACTGGATCTTCGGATCCGATCTACCCCACACACACCTGTGAACCGTTTATATGTCTGACGGCTTCGGCCCGAAGGCTACTTTACAAAACATCTGTAACAAGTCATGAACGTCATTAGTTATATTTTAACAAAAATAAAACTTTCAACAACGGATCTCTTGGCTCCCACATCGATGAAGAACGCAGCGAAATGCGATAAGTAATGTGAATTGCAGAATCAGTGAATCATCGAGTCTTTGAACGCACCTTGCGCCCTTTGGTATTCCGAAGGGCATGCCTGTTTGAGTGTCATGAAAACCTCAATCCCTCCGGTTTTTAATGAACCGGTTGGACTTGGATTTGGGTGTTGCCGCGGCTCGCGCCG…
CRYPTOCOCCUS PODZOLICUS	GI|8698559|DBJ|AB035576.1	GTGAACGCCCTCACGGGCTTATAACTATTCCAAACCTCTGTGAACCGTGCCCTTCGGGGCTATTTTACAAACATGGTGTAATGAACGTCATATATCATAACAAAACAAAACTTTCAACAACGGATCTCTTGGCTCTCGCATCGATGAAGAACGCAGCGAAATGCGATAAGTAATGTGAATTGCAGAATTCAGTGAATCATCGAATCTTTGAACGCACCTTGCGCCCTCTGGTATTCCGGAGGGCATGCCTGTTTGAGTGTCATGTAGACTCAATCCCTCGGGTTTCCGAGGAGATTGGACTTGGGTGTTGCCGCTCTGCCGGCTCGCCTTAAAAGACTTAGCGGGATAGCACCGTAGTCGGCGTAATAAGTTTCGTCGGTGAAGGTTGTGATGACTGCT…
CRYPTOCOCCUS PSEUDOLONGUS	GI|14020863|DBJ|AB051048.1	GTGATAAAACTATTATCTTAACACCTGTGAACTGTGAACCGAAAGGTTCTTCCAAACATTGTGTAATGAACGTAATACATTATAAACAATACAACTTTCAACAACGGATCTCTTGGCTCTCGCATCGATGAAGAACGCAGCGAAATGCGATAAGTAATGTGAATTGCAGAATTCAGTGAATCATCGAATCTTTGAACGCAACTTGCGCTCTCTGGTATTCCGGAGAGCATGCCTGTTTGAGTGTCATGATCTCTCAACCAATAGAGTTTTCTATTGGCTTGGATCTGGGTGTTGCGAGCGATCGCTCACCTTAAAGGAGTTAGCATATAGCATGTCGTTTGGCGTAATAAGTTTCGCTTAGTAAATCGACAAGGCTTTGCTTCTAATCGTCTTTTGACT…
CRYPTOCOCCUS RAJASTHANENSIS	GI|95140220|EMB|AM262325.1	TCCGTAGGTGAACCTGCGGAAGGATCATTAAAGATTGGCCGAAAGGCCTTATCATTATATCCCTCACCTCTGTGAACTGTGGACCCTCGGGTCTATTTTACAAACATCAGTGTAATGAACGTATATAACATTAACAAAACAAAACTTTCAACAACGGATCTCTTGGCTCTCGCATCGATGAAGAACGCAGCGAAATGCGATAAGTAATGTGAATTGCAGAATTCAGTGAATCATCGAATCTTTGAACGCACCTTGCGCCTTTTGGTATTCCGAAAGGCATGCCTGTTTGAGTGTCATGAAATCTCAATCCCCTCGGGTTTATGATCTGGGTCGGGACTTGGACTTGGGCGTCTGCCGGTTACACGGCTCGCCTCAAATGACTAAGTGGATCTCTCTGCA…
CRYPTOCOCCUS RAMIREZGOMEZIANUS	GI|8698561|DBJ|AB035578.1	GTGATTGGCCTTAGTGCCTAAAAACTATATCCCAAACACCTGTGAACTGTTGAACCGAAAGGTTCTTTTACAAACATTGTGTAATGAACGTCATAACATTATAAACAATACAACTTTCAACAACGGATCTCTTGGCTCTCGCATCGATGAAGAACGCAGCGAAATGCGATAAGTAATGTGAATTGCAGAATTCAGTGAATCATCGAATCTTTGAACGCAACTTGCGCTCTCTGGTATTCCGGAGAGCATGCCTGTTTGAGTGTCATGATCTCTCAACCAATAGGGTTTCTTATTGGCTTGGATCTGGGTGCTGCCAGCTTGTCTGGCTCGCCTTAAAGGAGTTAGCGAGTATAGCAATGTCGTCTGGCGTAATAAGTTTCGCTGGGTTGACGTGTGAAG…
CRYPTOCOCCUS RANDHAWAI	GI|58865215|EMB|AJ876528.1	TCCGTAGGTGAACCTGCGGAAGGATCATTAATGAATGCAGATTCCTGTCGAGCTTGCTCACGGGATTTCATCATATCCATAACACCTGTGCACTTGTCGGATGGTTTAGAGACAACCCTAGTGGTTCGATCTATCCATCTACTTTACACTAAACAATTCTGTAACAAATGTAGTCTTATTATAACATAATAAAACTTTCAACAACGGATCTCTTGGCTCTCGCATCGATGAAGAACGCAGCGAAATGCGATAAGTAATGTGAATTGCAGAATTCAGTGAATCATCGAATCTTTGAACGCACCTTGCGCTCCTTGGTATTCCGAGGAGCATGCCTGTTTGAGTGTCATGAAAACCCTCAACCTTAGATTGGTTATTTGACCTTTCTTTGGCTTGGATTTG…
CRYPTOCOCCUS SAITOI	GI|20378433|GB|AF444372.1	TCCGTAGGTGAACCTGCGGAAGGATCATTAATGCAATACAGATGCCTGTCGAGCTTGCTCACGGGTTTTCTATCATATCCATAACACCTGTGCACTTGTTGGATGTTCTAAAGACGTAGGCTTAAAGCTGAAGTCAATAGTCATCCACTTACACTAAACAATAATGTAACAAATGTAGTCTTATTATAACATAATAAAACTTTCAACAACGGATCTCTTGGCTCTCGCATCGATGAAGAACGCAGCGAAATGCGATAAGTAATGTGAATTGCAGAATTCAGTGAATCATCGAATCTTTGAACGCACCTTGCGCTCCTTGGTATTCCGAGGAGCATGCCTGTTTGAGTGTCATGAAAACCCTCAACCTTAGATTGGTTATTTGACCTTTCTTTGGCTTGG…
CRYPTOCOCCUS SHIVAJII	GI|260161740|EMB|FM212571.1	GAGAAAACTGGGTCGCAAGACCCGATCTACCCCACACACACCTGTGAACCGTTTATATGTCCGAAGGCCTCGGCCCGAGGGCTACTTTACAAAACATCTTTATACAAGTCTCGAACGTCATGTTAAATCTTAACAAAAACAAAACTTTCAACAACGGATCTCTTGGCTCCCACATCGATGAAGAACGCAGCGAAATGCGATAAGTAATGTGAATTGCAGAATCAGTGAATCATCGAGTCTTTGAACGCACCTTGCGCCCTTTGGTATTCCGAAGGGCATGCCTGTTTGAGTGTCATGAAAACCTCAATCCCTCGGGTTTTAACTAACCCGTTGGACTTGGATTTGGGTGTTGCCGCGGCTCGCGCCGTCGGCTCGCCTTAAAAGTGTTAGTGGGACGAT…
CRYPTOCOCCUS SILVICOLA	GI|62183964|GB|AY898956.1	TCCGTAGGTGAACCTGCGGAAGGATCATTAGTGAATACAAACGCTTGGGTGTCTCTGCTTCGGCAAGCCCCTCGCACCCTTCACATCCATAACACCTGTGCACTGTAAGATGACTCTCTGGGCCTCGGTCCTTGGGTCGTCTGACCTTTTTACAAACAATTATATGTAACAAATGTAGTCTTATTATAACAAAATAAAACTTTCAACAACGGATCTCTTGGCTCACACATCGATGAAGAACGCAGCGAAACGCGATAGGTAATGTGAATTGCAGAATTCAGTGAATCATCGAATCTTTGAACGCATCTTGCGCTTGCTGGTATTCCGGCAAGCATGCCTGTTTGAGTGTCATGAAAATTATCAACCATGACTTGGGTTTAGGCCCTCGTTCACGGCTTG…
CRYPTOCOCCUS SPENCERMARTINSIAE	GI|166159397|GB|EU249514.1	TTCCCTTAGTGAACCTGCGGAAGGATCATTAGTGATTGGCGAAAGCCTTTACCTTTCATACACCTGTGCACCGTGGTCTTCGGACCTTTTACAAACAAATAGTTAAGAACGTAAAACATTATAATAAATAAAACTTTTAACAACGGATCTCTTGGCTCTCGCATCGATGAAGAACGCAGCGAAATGCGATAAGTAATGTGAATTGCAGAATTCAGTGAATCATCGAATCTTTGAACGCACCTTGCGCCCTTTGGTATTCCGAAGGGCATGCCTGTTTGAGTGTCATGAATCATCAATCCTCGAGGTCTCTCTTGGATTGGAGTTGGGTGTTGCCGATCTCGGCTCGCCTTAAAGATGTTAGCAGACACGATGGTGATGTCGACGTGATACGTTTCGTCG…
CRYPTOCOCCUS TAEANENSIS	GI|51234339|GB|AY686645.1	TTTCCGTAGGTGAACCTGCGGAAGGATCATTATTGATTGACCTTTGGGTCTTATCTTAACATCCCATACCTCTGTGAACCGTTTGACCTCCGGGTCTTACAACTATACAAACATCAGTGTAAAGAACGTCATGTTATTTTAACAAAACAAAACTTTCAACAACGGATCTCTTGGCTCTCGCATCGATGAAGAACGCAGCGAAATGCGATAAGTAATGTGAATTGCAGAATTCAGTGAATCATCGAATCTTTGAACGCACCTTGCGCCTTTTGGTATTCCGAAAGGCATGCCTGTTTGAGTGTCATGAAATCTCAATCCCATCTGGTTTATGACCAGGTGTTGGACTTGGACATGGGTGTCTGCCAGTCACATGGCTCACCTTAAATGACTTAGTGGGAT…
CRYPTOCOCCUS TAIBAIENSIS	GI|45477870|GB|AY557601.1	TCCGTAGGTGAACCTGCGGAAGGATCATTAATGATGCCCTCGACGTCTTTGTTGACTGGTAGGGTTTGGGTCTGGTCTTTTTGACCGACTCTTCATCTAACACACCGTGAACTGTGGCTTCGGCCATTTTATAAACTATCAGTAATGAATGTATTATCATAACAATAATAAAACTTTCAACAACGGATCTCTTGGCTCTCGCATCGATGAAGAACGCAGCGAAATGCGATAAGTAATGTGAATTGCAGAATTCAGTGAATCATCGAATCTTTGAACGCACCTTGCGCCTCTTGGTATTCCGAGAGGTATGCCTGTTTGAGTGTCATGAAACCTCACCCCCTCTGGGTTTTTTGCCTAGTCGGTGGTGGATTGGGCGTCTGCCGTTAATGGCTCGCCTGA…
CRYPTOCOCCUS TEPHRENSIS VAR. TEPHRENSIS	GI|62868653|GB|DQ000318.1	ACACCGCCTGTCGCTACTACCGATTGAATGGCTTAGTGAGATTTCCGGATTGGCGTTGGGGAGCCGGCAACGGCACCCCTTGGCCGAGAAGTTACTCAAACTTGGTCATTTAGAGGAAGTAAAAGTCATAACAAGGTTTCCGTAGGTGAACCTGCGGAAGGATCATTAATAATGCCCTCTGGCTTCGGTCAGCTGGGTTCAATGTGTGTCAACTCTTCGGAGTTGGCCATCCACACACACCGTGAACTGTGGCTTCGGCCATCACAAACTATTAGTAATGAATGTAAAATCATAACAAAATAAAACTTTTAACAACGGATCTCTTGGCTCTCGCATCGATGAAGAACGCAGCGAAATGCGATAAGTAATGTGAATTGCAGAATTCAGTGAATCATCGAA…
CRYPTOCOCCUS TEPIDARIUS	GI|24210498|DBJ|AB094045.1	GTGATTTGCCTTATGGCATTAAACTTTATCCACATACACCTGTGCATCGTTGAGTAGTCTGTAAAAAGCTACTTATCTTTACAAACATCAGTGTAATGAACGTAATTTATTATAACAATAATAAAACTTTCAACAACGGATCTCTTGGCTCTCGCATCGATGAAGAACGCAGCGAATTGCGATAAGTAATGTGAATTGCAGAATTCAGTGAATCATCGAATCTTTGAACGCATCTTGCGCCCTTTGGTATTCCGAAGGGCATGCCTGTTTGAGTGTCTTGAAATCTCAACTATTAGGGTTTCCTAATAAGCTTGGATTTGGGTGTTTGCCTTGAAAGAGGCTCACCTTAAAAGTGTTAGCGTGTCTAATCAGTGATATTGTCTGGCGTAATAAGTTTCG…
CRYPTOCOCCUS TERRESTRIS	GI|158906323|GB|EU200782.1	GAACCATGACGGAAGGATCATTATGGATTGGTCGAAAGACCTTATCAGATTCTTACCACCTCGTGTGAACCGTTGACCTCCGGGTTAATAATCAAACATCAGTGTAACGAACGTAAGAGTATCTTAACGAAACAAAACTTTCAACAACGGATCTCTTGGCTCTCGCATCGATGAAGAACGCAGCGAAATGCGATAAGTAATGTGAATTGCAGAATTCAGTGAATCATCGAATCTTTGAACGCACCTTGCGCCTTTGGGTATTCCGAAAGGCATGCCTGTTTCAGTGTCATGAAATCTCAATCTAATATGTTTTCTGAACATGTTAGACTTGGACTTGGGCGTCTGCCAGTGATGGCTCGCCTCAAATGACTTAGTGGAACATCCCACATCAGTGTTAGA…
CRYPTOCOCCUS TERRICOLA	GI|20378411|GB|AF444350.1	TCCGTAGGTGAACCTGCGGAAGGATCATTAGTGAATTGAATATGTTAGCGGACCTCTTCGGAGTCCCTAGCATCAAATCATATCCATAACACCTGTGAACTGTAAGGCTGTCTTGAAAACGAAAGTGATTAGAGCGCCTGCCCATTTTATACAAACATTAAAGTAACAAACGTAGTCTTATTATAATCTAATAAAACTTTCAACAACGGATCTCTTGGCTCTCGCATCGATGAAGAACGCAGCGAAATGCGATAAGTAATGTGAATTGCAGAATTCAGTGAATCATCGAATCTTTGAACGCACCTTGCGCTCTTTGGTATTCCGAAGAGCATGCCTGTTTGAGTGTCATGAAAATATCAACCTTGACTTGGGTTTAGTGCTCTTGTCTTGGCTTGGATT…
CRYPTOCOCCUS TIBETENSIS	GI|126571059|GB|EF363146.1	TCCGTAGGTGAACCTGCGGAAGGATCATTATAGATTGACCGAAAGGTCGTGTCTTCATCCACACACACCGTGAACCGTTTTGGAGCGCTCAGGCGTTCCGGACAAACACCAAAACAAAACGTAAAGAATGTAATATATCGTAAACAAAACAAAACTTTCAACAACGGATCTCTTGGCTCTCGCATCGATGAAGAACGCAGCGAAATGCGATAAGTAATGTGAATTGCAGAATTCAGTGAATCATCGAATCTTTGAACGCACCTTGCGCCTCTTGGTATTCCGAGAGGCATGCCTGTTTGAGTGTCTTATAAAATCAATCCCCACGGGTTTCTTACCTGGCGGTGGACTTGGAGTTGGACGTCTGCCGGTCACACGGCTCGTCTTAAAGACCTTAGTGGG…
CRYPTOCOCCUS UZBEKISTANENSIS	GI|20378400|GB|AF444339.1	TCCGTAGGTGAACCTGCGGAAGGATCATTAATGATTGAACGTCTGTCGAGCTTGCTCACAGGCACATCATATCCATAACACCTGTGCACTTGTCGGATGGCTTAGTGAAGACCGCAAGGTTGGAACTATCCGTCTACTTTACATAACAATTCTGTAACAAATGTAGTCTTATTATAACATAATAAAACTTTCAACAACGGATCTCTTGGCTCTCGCATCGATGAAGAACGCAGCGAAATGCGATAAGTAATGTGAATTGCAGAATTCAGTGAATCATCGAATCTTTGAACGCACCTTGCGCTCCTTGGTATTCCGAGGAGCATGCCTGTTTGAGTGTCATGAAAACCCTCAACCTTAGATTGGTTAAAACCTTTCTTTGGCTTGGATTTGGACGTTTGC…
CRYPTOCOCCUS VICTORIAE	GI|20378530|GB|AF444469.1	TCCGTAGGTGAACCTGCGGAAGGATCATTAATAGTGCCCTCTGATGCAAATCATTGGGTTAGATCTGCTCTCTTCGCAAGAAGAGGGTTTCCATACACACCGTGAACTGTGGCTTCGGCCATCACAAACTGTTAGTAATGAATGTAATATCATAACAAAAACAAAACTTTTAACAACGGATCTCTTGGCTCTCGCATCGATGAAGAACGCAGCGAAATGCGATAAGTAATGTGAATTGCAGAATTCAGTGAATCATCGAATCTTTGAACGCACCTTGCGCCCTTTGGTATTCCGAAGGGCATGCCTGTTTGAGTGTCATGAAACCTCACCCCACTTGGGTTTTTGCCTGAGCGGTGGTGTATTGGGTGTTGCCTTGCTAAAGGCTCGCCTTAAAGACAT…
CRYPTOCOCCUS VISHNIACII	GI|7262504|DBJ|AB032684.1	GTTTCCGTAGGTGAACCTGCGGAAGGATCATTAATGATTGAACGTCTGTCGAGCTTGCTCACAGGCTTATCATATCCATAACACCTGTGCACTTGTCGGATGGCTTAGTGAAGACCGCAAGGTTGGATCTATCCGTCTACTTTACATAACAATCCTGTAACAAATGTAGTCTTATTATAACATAATAAAACTTTCAACAACGGATCTCTTGGCTCTCGCATCGATGAAGAACGCAGCGAAATGCGATAAGTAATGTGAATTGCAGAATTCAGTGAATCATCGAATCTTTGAACGCACCTTGCGCTCCTTGGTATTCCGAGGAGCATGCCTGTTTGAGTGTCATGAAAACCCTCAACCTTAGATTGGTTAACACCTCTCTTTGGCTTGGATTTGGACGTT…
CRYPTOCOCCUS WATTICUS	GI|224179030|GB|FJ473373.1	CATTAGTGAATTGAGCTGGCTTCGGCCGCTCTGATCTATACACACCTGTGAACTGTTGGCCTTCGGGTCTTTAATTACAACTGTGACGAACGTAAATTATTATAACAAATAAAACTTTTAACAACGGATCTCTTGGCTCTCGCATCGATGAAGAACGCAGCGAAATGCGATAAGTAATGTGAATTGCAGAATTCAGTGAATCATCGAATCTTTGAACGCACCTTGCGCCCGTTGGTATTCCGACGGGCATGCCTGTTTGAGTGTCGTGAACAACCTCAACCTTGATTGGTTTTACCATCAAGGCTTGGACTTGGGTGTTGCTGCTGCAAAGTGGCTCGCCTTAAAATCATTAGCTGGACTTGTCTATGACTTGGTTCGACTCGATGTAATAAGTATTCA…
CRYPTOCOCCUS WIERINGAE	GI|20378434|GB|AF444373.1	TCCGTAGGTGAACCTGCGGAAGGATCATTAATGAAAATGTGTTGCCGGGGCCCATAATCCCGGCACTAACCTTCTTATCCATAACACCTGTGCACTGTTGGATGCTTGCATCCACTTTTATACTAAACAATTTGTAACAAATGTAGTCTTATTATAATTAATAAAACTTTTAACAACGGATCTCTTGGCTCTCGCATCGATGAAGAACGCAGCGAAATGCGATAAGTAATGTGAATTGCAGAATTCAGTGAATCATCGAATCTTTGAACGCACCTTGCGCTCCTTGGTATTCCGAGGAGCATGCCTGTTTGAGTGTCATAAACCTCTCAAACCCAAGTTTTGGATTTATCCTTGCTTGAGTTTGGATTTGGGTGTTTGCCAGTGATGAACTGACTCACC…
CRYPTOCOCCUS YOKOHAMENSIS	GI|299803450|GB|HM222926.1	TCCGTAGGTGAACCTGCGGAAGGATCATTAGAGTGCCGTTAAAGGCTATCCAAACACCTGTGCACATCGGACCGCGCCTCCCTCCCGGGGGGCTCGGCCGCCTTCACACAAACGCATGTCACGAACGTAATGCATCATAACATGAAACAACTTTCAACAACGGATCTCTTGGCTCTCGCATCGATGAAGAACGCAGCGAAACGCGATATGTAATGTGAATTGCAGAATTCAGTGAATCATCGAATCTTTGAACGCACCTTGCGCCTTTTGGTATTCCGAAAGGCATGCCTGTTTGAGTGTCATGTAGACTCAACCCACCGGGTTTCTGACCCGGCGGAGTTGGATTTGGGCCTTGCCTTACCCGGCTGGCCTTAAATGCGTTAGTGGTTTCACGCAGGA…
CRYPTOTRICHOSPORON ANACARDII	GI|46371730|GB|AY549985.1	TCCGTAGGTGAACCTGCGGAAGGATCATTAGTGATTTATCTCTAATATCTACACACACCTGTGAACTGTTAAATTGGTCTTCTGGACCAACTTTTACAAACATTGTGTAATGAACGTCATATTATTATAACAATAATAAAACTTTCAACAACGGATCTCTTGGCTCTCGCATCGATGAAGAACGCAGCGAAATGCGATAAGTAATGTGAATTGCAGAATTCAGTGAATCATCGAATCTTTGAACGCACCTTGCGCCTTTTGGTATTCCGAAAGGCATGCCTGTTTGAGTGTCATGAAATCTCAACCATTAGGGTTTCTTAATGGCTTGGACTTGGGCGCTTTGCCTTTCGAGGCTCGCCTTAAAAGTATTAGTGCAATGAAATAATCATCTGTCTGGCG…
CUNICULITREMA POLYMORPHA	GI|20378381|GB|AF444320.1	TCCGTAGGTGAACCTGCGGAAGGATCATTAGTGAATGGGCCGAAAGGTCCTTAACACATCCAACACCTCTGTGAACTTGTCGGGCCTCCGGGCCTGTTTTTTACAAACACCTGTGTAATGAACGTCATGTATCTTAATACAAACAAAACTTTTAACAACGGATCTCTTGGCTCTCGCATCGATGAAGAACGCAGCGAAATGCGATAAGTAATGTGAATTGCAGAATTCAGTGAATCATCGAATCTTTGAACGCACCTTGCGCCCTTTGGTATTCCGAAGGGCATGCCTGTTTGAGTGTCATGAAAACCTCAACCCCTCGGGTTTTGTAACCTGGGTGGGTTTGGACTTGGGTGTCTGCCGGACTTTGGTCTGGCTCACCTCAAATGAGTTAGTGGGACA…
CURVIBASIDIUM PALLIDICORALLINUM	GI|20452367|GB|AF444641.1	TCCGTAGGTGAACCTGCGGAAGGATCATTAGTGAATTTAGAGCGTAACTTCGGTTAGCTCAACCTTCATTTTCCAACTCTGTGCACTATTGGCGGACTGAGAGTAAGCAATTGCTATTCAGTCTGCGGCTCACTATTAAACATTAGTTAAAGTATGTAAACAAAAACAAAACAAAAAAAACTTTCAACAACGGATCTCTTGGCTCTCGCATCGATGAAGAACGCAGCGAAATGTGATAAGTAATGTGAATTGCAGAATTCAGTGAATCATCGAATCTTTGAACGCACCTTGCGCTCTCTGGTATTCCGGAGAGCATGTCTGTTTGAGTGTCATGAACTCTTCAACCTACCGGTTTCTAGTAAATCGGATTAGTGTTTGGATTCTGAACGCCTGCTGGCC…
CYBERLINDNERA EUPHORBIIPHILA	CONSENSUS PYCC08 11/13/12 BECKMAN	AAGGATCATTATAGTATTTTGTGCCTGCCTGCGCTTAATTGCGCGGCGGCCAACCTTCACACAGTGCTTAGTTTTTTCTAACATTTGCTTTGGCTGGGGCTTTAGTTCCGGCCAGAGACCATAAACTCAAGATTTATATCTTTTTTTAAAAACACAGTCAACGAAGTATTATTACTAAATCTTCAAAACTTTCAACAACGGATCTCTTGGTTCTCGCAACGATGAAGAACGCAGCGAAATGCGATACGTAATGTGAATTGCAGGTTTTCGTGAATCATCGAATCTTTGAACGCATATTGCGCCCTCTGGTATTCCGGAGGGCATGCCTGTTTGAGCGTCATTTCTCTCTCAAGCCCTCGGGTTTGGTATTGAGTTGAACTCTTTCTGGGTTGACTTGAA…
CYBERLINDNERA JADINII	GI|171918726|GB|EU568909.1	TCCGTAGGTGAACCTGCGGAAGGATCATTAGAGAACCTGGGCCTGCGCTTCTAGCGCGGCTCCAACCAATACACAGTGTATTTTGCTTCTTTTGCTTTGGCTCTGCCAAAGGTTTTAAACACAGAAATTTATTTTCTCTAGAAACTAGTCAATTTGAATTTTAATCTTCAAAACTTTCAACAACGGATCTCTTGGTTCTCGCAACGATGAAGAACGCAGCGAAATGCGATACGTAATGTGAATTGCAGGTTTTCGTGAATCATCGAATCTTTGAACGCATATTGCGCTCTCTGGCATTCCAGAGAGCATGCCTGTTTGAGCGTCATTTCTCTCTCAAGATCCTCTAGGGGACTTGGTATTGAGTGATACTCTGTGTTAACTTGAAATACTCTAGGCAGA…
CYBERLINDNERA MISSISSIPPIENSIS	GI|89477437|GB|DQ414542.1	TCCGTAGGTGAACCTGCGGAAGGATCATTTTAGTATCTTAGTTGCCTGCGCTTTAACTAGCGCGGCGACCAAACCTTTACACACATTGCTTAGTTTTTTCTAACATTGCTTTGGGTTGTCGCAAGACGGCCCAGAGGTAATCAAAACACAAGATTTTATTATCTTTTTTTACAAAACATTAGTCAAGAAGTTTTATTAAAACAAAATCTTCAAAACTTTCAACAACGGATCTCTTGGTTCTCGCAACGATGAAGAACGCAGCGAAATGCGATACGTAATGTGAATTGCAGGTTTTCGTGAATCATCGAATCTTTGAACGCATATTGCGCCCTCTGGTATTCCAGAGGGCATGCCTGTTTGAGCGTCATTTCTCTCTCAAACCCTCGGGTTTGGTATTGA…
CYBERLINDNERA SARGENTENSIS	GI|164664953|GB|EU307980.1	AAGTATTCTTCGGTGCAGCCAGCGCTTCCACAGCGCGGCAGCCCAAACCTTACACACTGTGATTAGTTTTTTCTACTATTTGCTTTGGCTGCGCAAGTGGCCAAAGGTCTTAAACACAAAGATTTATATCTTTTTTTACAAAATATAGTCAATGAAGTTTTAATACTATAATCTTCAAAACTTTCAACAACGGATCTCTTGGTTCTCGCAACGATGAAGAACGCAGCGAAATGCGATACGTAATGTGAATTGCAGGTTTTCGTGAATCATCGAATCTTTGAACGCACATTGCACCCTCTGGTATTCCGGAGGGTATGCCTGTTTGAGCGTCATTTCTCTCTCAAACCTTTATGGTTTGGTATTGAGTGATACTCTCTTCTGGGTTAACTTGAAATAGTG…
CYBERLINDNERA SATURNUS	GI|164664943|GB|EU307970.1	AAGTATTCTTCGGTGCAGCCAGCGCTTCCACAGCGCGGCAGCCCAAACCTTACACACTGTGATTAGTTTTTTTACTATTTACTTTGGCTGCGCAAGTGGCCAAAGGTCTTAAACACAAAGATTTATATCTTTTTTTACAAAATTTAGTCAATGAAGTTTTAATACTATAATCTTCAAAACTTTCAACAACGGATCTCTTGGTTCTCGCAACGATGAAGAACGCAGCGAAATGCGATACGTAATGTGAATTGCAGGTTTTCGTGAATCATCGAATCTTTGAACGCACATTGCACCCTCTGGTATTCCGGAGGGTATGCCTGTTTGAGCGTCATTTCTCTCTCAAACCTTAGGGTTTGGTATTGAGTGATACTCTCTTCTGGGTTAACTTGAAATAGTGTA…
CYBERLINDNERA VERONAE	GI|20502636|GB|AF335943.1	TCCGTAGGTGAACCTGCGGAAGGATCATTTTAGTATCTTAGTTGCCTGCGCTTTAACTAGCGCGGCGACCAAACCTTTACACACATTGCTTAGTCTTTTCTAACATTGCTTTGGGTTGAGACCTAGTCTCGGCCCAGAGGTTATTCAAAACACAAGATTTTATATCTTTTTCTACAAAACATTAGTCAAGAAGTTTTATTACAAACAAATCTTCAAAACTTTCAACAACGGATCTCTTGGTTCTCGCATCGATGAAGAACGCAGC
CYSTOFILOBASIDIUM CAPITATUM	GI|5814281|GB|AF139627.1	TCCGTAGGTGAACCTGCGGAAGGATCACTAAAGAATTTCGCCTTCGGGGCTCTCTTTATTCACACACCCCTGTGCACTTTGGCCACCTCTTTGTTGAGGTGTGTCTTTTTAATTACCATACCCTATAAACACAAGTTATTGAATGTAAAATCGTTATAAACTAATATAACTTTCAACAACGGATCTCTTGGTTCTCGCATCGATGAAGAACGCAGCGAATTGCGATAAGTAATGTGAATTGCAGAATTCAGTGAATCATCGAATCTTTGAACGCATCTTGCGCTCTTTGGTATTCCGAAGAGCATGCCTGTTTGAGTGTCATGAAACTCTCACCTCCAATCTTTTTTAACTAGAAGGTTGGGGCGTGGACGTGAGTGCTGCTGGTGCCCTGGTTGCATC…
CYSTOFILOBASIDIUM FERIGULA	GI|20378389|GB|AF444328.1	TCCGTAGGTGAACCTGCGGAAGGATCACTAGAGATAATCGCCCTTCGGGGCTCTCATCCCTTCTATCACACCCCTGTGCACTTTGGCCACCGCTTCATTGCGGTGTGTCTTTTTACTATACCATACCTATAAACACAAGTCATTGAATGTAAAAACTTATAAACTAAAATAACTTTCAACAACGGATCTCTAGGTTCTCGCATCGATGAAGAACGCAGCGAATTGCGATAAGTAATGTGAATTGCAGAATTCAGTGAATCATCGAATCTTTGAACGCATCTTGCGCTCTTTGGTATTCCGAAGAGCATGCCTGTTTGAGTGTCATGAAACTCTCACCTCCAGCCCTTTTTAATTAGAGGTGCTGGGGCGTGGATGTGAGTGCTGCTGGTGCCCTGGCTG…
CYSTOFILOBASIDIUM INFIRMOMINIATUM	GI|20378461|GB|AF444400.1	TCCGTAGGTGAACCTGCGGAAGGATCACTAGAGATTTCGCCCTCCGGGGCTCTCTTTTTCTTCACACACCCCTGTGCACTTTGGCTGCCGCTTCATTGCGGTGGTCTTTTATAATTACCATACCCATATACACAAGTCATTGAATGTAAAATCGTTATAAACTAATATAACTTTCAACAACGGATCTCTTGGTTCTCGCATCGATGAAGAACGCAGCGAATTGCGATAAGTAATGTGAATTGCAGAATTCAGTGAATCATCGAATCTTTGAACGCATCTTGCGCTCTTTGGTATTCCGAAGAGCATGCCTGTTTGAGTGTCATGAAACTCTCACCTGCAGCACTCTTTTATTAGAGGGCTGGAGCGTGGACGTGAGTGCTGCTGGTGCCCTCGCTGCAT…
CYSTOFILOBASIDIUM LACUS-MASCARDII	GI|156767090|GB|EF613495.1	AAGGATCACTAATAGTAAATGCCTTCGGGGCTCTCTAATCACACACCCCCTGTGCACTTTGGCCACTTGCATTACGTTTTGTAGTGTGGGTGTGTCTCTTTATACTTATACCCTATATACACAGTCATTGAATGTAAACACTTTTAATTAATATAACTTTCAACAACGGATCTCTAGGTTCTCGCATCGATGAAGAACGCAGCGAATTGCGATAAGTAATGTGAATTGCAGAATTCAGTGAATCATCGAATCTTTGAACGCATCTTGCGCTCTTTGGTATTCCGAAGAGCATGCCTGTTTGAGTGTCATGAAACTCTCACCTCTGGCCTTCTTTCATTAGAGGAGTTGGGGCGTGGACGTGAGTGCTGCTGGTGCCCTGGTTGCATCGGCTCACTTGAA…
CYSTOFILOBASIDIUM MACERANS	GI|20378390|GB|AF444329.1	TCCGTAGGTGAACCTGCGGAAGGATCACTAAAGTAAACGCCCTCCGGGGCTCTCTTTATTCACACACCCTGTGCACTTTGGCCACCTGCCGCGCTTAACTGCGTTAGTAGGTGTGTCTCTTTATTTATACCCATATACACAAGTCATTGAATGTAAAATCGTTATAAACTAATATAACTTTCAACAACGGATCTCTTGGTTCTCGCATCGATGAAGAACGCAGCGAATTGCGATAAGTAATGTGAATTGCAGAATTCAGTGAATCATCGAATCTTTGAACGCATCTTGCGCTCTTTGGTATTCCGAAGAGCATGCCTGTTTGAGTGTCATGAAACTCTCACCTCCAGCCTTCTTTAATTAGAGGTGTTGGGGCGTGGACGTGAGTGCTGCTGGTGCCCT…
DEBARYOMYCES HANSENII	GI|16660296|GB|AF422938.1	TTTCCGTAGGTGAACCTGCGGAAGGATCATTACAGTATTCTTTTTGCCGCGCTTAATTGCGCGGCGAAAAAACCTTACACACAGTGTTTTTTGTTATTACAAGAACTTTTGCTTTGGTCTGGACTAGAAATAGTTTGGGCCAGAGGTTTACTGAACTAAACTTCAATATTTATATTGAATTGTTATTTATTTAATTGTCAATTTGTTGATTAAATTCAAAAAATCTTCAAAACTTTCAACAACGGATCTCTTGGTTCTCGCATCGATGAAGAACGCAGCGAAATGCGATAAGTAATATGAATTGCAGATTTTCGTGAATCATCGAATCTTTGAACGCACATTGCGCCCTCTGGTATTCCAGAGGGCATGCCTGTTTGAGCGTCATTTCTCTCTCAAACC…
DEBARYOMYCES MARAMUS	GI|18143326|DBJ|AB053102.1	TGCGGAAGGATCATTACAGTATTCTTTTTGCCAGCGCTTAATTGCGCGGCGAAAAAACCTTACACACAGTGTTTTTTGTTATTACAAGAACTTTTGCTTTGGTCTGGACTAGAAATAGTTTGGGCCAGAGACTTACTGAACTAAACTTCAATATTTATATTGAATTGTTATTTATTTAATTGTCAATTTGTTGATTAAATTCAAAAAATCTTCAAAACTTTCAACAACGGATCTCTTGGTTCTCGCATCGATGAAGAACGCAGCGAAATGCGATAAGTAATATGAATTGCAGATTTCCGTGAATCATCGAATCTTTGAACGCACATTGCGCCCTCTGGTATTCCAGAGGGCATGCCTGTTTGAGCGTCATTTCTCTCTCAAACTTCGGGTTTGGTTTTG…
DEBARYOMYCES PSYCHROSPORUS	GI|312839754|GB|HM769277.1	AAGGATCATTACAGTATTCTTTTTGCCAGCGCTTAATTGCGCGGCGAAAAAACCTTACACACAGTGTTTTTTGTTATTACAAGAACTTTTGCTTTGGTTTGAACTAGAAATAGTTTGGGCCAGAGGTTTACTGAACTAAACTTCAATATTTATATTGAATTGTTATTTATTTTAATTGTCAATTTGTTGATTAAATTCAAAAAATCTTCAAAACTTTCAACAACGGATCTCTTGGTTCTCGCATCGATGAAGAACGCAGCGAAATGCGATAAGTAATATGAATTGCAGATTTTCGTGAATCATCGAATCTTTGAACGCACATTGCGCCCTCTGGTATTCCAGAGGGCATGCCTGTTTGAGCGTCATTTCTCTCTCAAACCTTCGGGTTTGGTATTGAGT…
DEBARYOMYCES ROBERTSIAE	GI|54143988|EMB|AJ586522.1	AAGGATCATTACAGTATTCTTTTTGCCAGCGCTTAATTGCGCGGCGAAAAAACCTTACCACACCAGTGTTTTTTGTTATTACAAGAACTTTTGCTTTGGTCTGGACTAGAAATAGTTCGGGCCAGAGGTTACTGAACCAAACTTCAATATTTATATTGAATTATTATTTAATTTTATGTCAATTTGTTGATTAAATTCAAAAAATCTTCAAAACTTTCAACAACGGATCTCTTGGTTCTCGCATCGATGAAGAACGCAGCGAAATGCGATAAGTAATATGAATTGCAGATTTTCGTGAATCATCGAATCTTTGAACGCACATTGCGCCCTTTGGTATTCCAGAGGGCATGCCTGTTTGAGCGTCATTTCTCTCTCAAACCTTCGGGTTTGGTATTGAGT…
DEBARYOMYCES SINGARENIENSIS	GI|77799227|EMB|AM114192.1	TGCGGAAGGATCATTACAGTATCTTTTTACCAGCGCTTAATTGCGCGGTGAAAAACCTTACACACTGTGTTTTTTGTTATTAAAACATTTCTTTGGTCTGGACATCTGTTCGGGCCAGAGGCTACAACACGAAACTTCAATTTTATTGAACTTTTATTTAATTATTTGTCAATTTGTTGATTAATTTCAAAAAATCTTCAAAACTTTCAACAACGGATCTCTTGGTTCTCGCATCGATGAAGAACGCAGCGAAATGCGATAAGTAATATGAATTGCAGATTTTCGTGAATCATCGAATCTTTGAACGCACATTGCGCCCTTTGGTATTCCAAAGGGCATGCCTGTTTGAGCGTCATTTCTCTCTCAAACCTTCGGGTTTGGTATTGAGTGATACTCTTA…
DEBARYOMYCES SUBGLOBOSUS	GI|358679862|GB|JN942651.1	GGAAGTAAAAGTCGTAACAAGGTTTCCGTAGGTGAACCTGCGGAAGGATCATTACAGTATTCTTTTTGCCAGCGCTTAATTGCGCGGCGAAAAAACCTTACACACAGTGTTTTTTGTTATTACAAGAACTTTTGCTTTGGTCTGGACTAGAAATAGTTTGGGCCAGAGGTTTACTGAACTAAACTTCAATATTTATATTGAATTGTTATTTATTTAATTGTCAATTTGTTGATTAAATTCAAAAAATCTTCAAAACTTTCAACAACGGATCTCTTGGTTCTCGCATCGATGAAGAACGCAGCGAAATGCGATAAGTAATATGAATTGCAGATTTTCGTGAATCATCGAATCTTTGAACGCACATTGCGCCCTCTGGTATTCCAGAGGGCATGCCTGTTT…
DEBARYOMYCES UDENII	GI|18147465|DBJ|AB054098.1	TGCGGAAGGATCATTACAGTATTCTTTTTGCCAGCGCTTAATTGCGCGGCGAAAAAACCTTACACACAGTGTTTTTTGTTATTACAAGAACTTTTGCTTTGGTCTGGACTAGAAATAGTTCGGGCCAGAGGTTTACTGAACCAAACTTCAATATTTATATTGAATTATTATTTAATTTATTGTCAATTTGTTGATTAAATTCAAAAAATCTTCAAAACTTTCAACAACGGATCTCTTGGTTCTCGCATCGATGAAGAACGCAGCGAAATGCGATAAGTAATATGAATTGCAGATTTTCGTGAATCATCGAATCTTTGAACGCACATTGCGCCCTTTGGTATTCCAGAGGGCATGCCTGTTTGAGCGTCATTTCTCTCTCAAACCTTTGGGTTTGGTATT…
DEBARYOMYCES VIETNAMENSIS	GI|194473264|EMB|AM992908.1	AAGGATCATTACAGTATTCTTTTTGCCAGCGCTTAATTGCGCGGCGAAAAAACCTTACACACAGTGTTTTTTGTTATTACAAGAACTCTTGCTTTGGTCTGGACTAGAAATAGTTTGGGCCAGAGGTTTACTGAACTAAACTTCAATATTTATATTGAATTGTTATTTATTTTAATTGTCAATTTGTTGATTAAATTCAAAAAATCTTCAAAACTTTCAACAACGGATCTCTTGGTTCTCGCATCGATGAAGAACGCAGCGAAATGCGATAAGTAATATGAATTGCAGATTTTCGTGAATCATCGAATCTTTGAACGCACATTGCGTCCTTTGGTATTCCAAAGGGCATGCCTGTTTGAGCGTCATTTCTCTCTCAAACCTTCGGGTTTGGTATTGAGT…
DEKKERA BRUXELLENSIS	GI|4191306|GB|AF043501.1	ATTACAGGATGCTGGGCGCAAGCCCGTGCAGACACGTGGATAAGCAAGGATAAAAATACATTAAATTTATTTAGTTTAGTCAAGAAAGAATTTTAAAACTTTCAACAATGGATCTCTTGGTTCTCGCGTCGATGAAGAGCGCAGCGAATTGCGATACTTAATGTGAATTGCAGATTTTCGTGAATCATCGAGTTCTTGAACGCACATTGCGCCCTCTGGTATTCCGGAGGGCATGCCTGTTTGAGCGTCATTTCCTTCTCACTATTTAGTGGTTATGAGATTACACGAGGGTGTTTTCTTCAAAGGAAAGAGGGGAGAGTGAGGGGATAATGATTTAAGGTTTCGGCCGTTCATTATTTTTTTCTTCTCCCCCAGTTATCAAGTTTGACCTCAAA
DEKKERA ANOMALA	GI|4191315|GB|AF043510.1	ATTACAGGATGCTGGGCGCAAGCCCGTGCAGAAACACATGTATGAGGAAATTATAGGGAGAAATCCATATAAAACACGCAAAATATATTTTAGTCAAATAAATGAAAATTTAAAACTTTCAACAATGGATCTCTTGGTTCTCGCGTCGATGAAGAGCGCAGCGAATTGCGATACTTAATGTGAATTGCAGATTTTCGTGAATCATCGAGTTCTTGAACGCACATTGCGCCCTCTGGTATTCCGGAGGGCATGCCTGTTTGAGCGTCATTTCCTTCTCACTTCTCTGGAGTGGTTATGAGAATACGCGGTAGTGTTTTCTTGAAAGGGAAAGGGGGAAAGCCCGGTGGGGAGTATACTGGGAGGAGTAATAATTACAAGGTTTCGGCCGATTTATTGCGT…
DERXOMYCES AMYLOGENES	GI|325512939|GB|HQ890372.1	GTCGTAACAAGGTTTCCGTAGGTGAACCTGCGGAAGGATCATTAGAGAATTTCTGGATTAGCTGCAAGGCTTCTCCTTAAACCTTTATTCCATAAACACCTGTGCACCTTTTAATAGTATGTTGTTGGTTACTAGCTGGTCAAACGGCGAACGCAAACCTCATTCTATAACACACTACAAACATATAGTCTTTGAATGTAAAATAAATTGTAACAAAATACAACTTTCAACAACGGATCTCTTGGCTCTCGCATCGATGAAGAACGCAGCGAAATGCGATAAGTAATGTGAATTGCAGAATTCAGTGAATCATCGAATCTTTGAACGCAAATTGCGCCCTTTGGTATTCCGAAGGGCATGCCTGTTTGAGTGTCATATAGACTTCACCCAATCATTTTT…
DERXOMYCES ANOMALA	GI|25988420|GB|AF453289.1	AACCTGCGGAAGGATCATTATAGAATTGGCGCAAGCCTTTACTACTCCAACTACATCTGTGAACCTTTGCCCTCGGGCAATCTACAAACATATAGTAATGAATGTATTTAAAACATAACAAATACAACTTTCAACAACGGATCTCTTGGCTCTCGCATCGATGAAGAACGCAGCGAAATGCGATAAGTAATGTGAATTGCAGAATTCAGTGAATCATCGAATCTTTGAACGCAAATTGCGCCTTTTGGTATTCCGAAAGGCATGCCTGTTTGAGTGTCATATAGACCTCACCTAATCGGTTTTCCGACTATGGTGCTTTGGGTGTCTTGCCATCATTCTCTGGTGGCTCACCTTAAATGTCTAAGTGGAACAGCGTGATAAGTCTTCGCTATCCCTCCA…
DERXOMYCES ANOMALA	GI|25988420|GB|AF453289.1	AACCTGCGGAAGGATCATTATAGAATTGGCGCAAGCCTTTACTACTCCAACTACATCTGTGAACCTTTGCCCTCGGGCAATCTACAAACATATAGTAATGAATGTATTTAAAACATAACAAATACAACTTTCAACAACGGATCTCTTGGCTCTCGCATCGATGAAGAACGCAGCGAAATGCGATAAGTAATGTGAATTGCAGAATTCAGTGAATCATCGAATCTTTGAACGCAAATTGCGCCTTTTGGTATTCCGAAAGGCATGCCTGTTTGAGTGTCATATAGACCTCACCTAATCGGTTTTCCGACTATGGTGCTTTGGGTGTCTTGCCATCATTCTCTGGTGGCTCACCTTAAATGTCTAAGTGGAACAGCGTGATAAGTCTTCGCTATCCCTCCA…
DERXOMYCES BAMBUSICOLA	GI|325512943|GB|HQ890376.1	TGTCGTAACAAGGTTTCCGTAGGTGAACCTGCGGAAGGATCATTATAGAATTTTGAGGCTTCGGCTTCTTGAATCTCGATTCATCTATTACACCTGTGCACCTTTTTGCCTTTGGGCAAAAATACAATTTACAAAACATATAAGTGATGAATGTAAACCTATTTATAACAAAATACAACTTTCAACAACGGATCTCTTGGCTCTCGCATCGATGAAGAACGCAGCGAAATGCGATAAGTAATGTGAATTGCAGAATTCAGTGAATCATCGAATCTTTGAACGCAAATTGCGCCCTTTGGTATTCCGAAGGGCATGCCTGTTTGAGTGTCATATAGACTTCACCCAATCATTTTTTGTAATGGAATCTGATTGTTAAGGTGCTTTGGACGTGATTGCCAT…
DERXOMYCES BOEKHOUTII	GI|170296664|GB|EU517057.1	GCCAGTAGTCATATGCTTGTCTCAAAGATTAAGCCATGCATGTCTAAGTATAAACAAATTCATACTGTGAAACTGCGAATGGCTCATTAAATCAGTTATAGTTTATTTGATGGTATCTTGCTACATGGATAACTGTGGTAATTCTAGAGCTAATACATGCTGAAAAGCCCCGACTTCTGGGAGGGGTGTATTTATTAGATAAAAAACCAACGGGTGCAAGCCCTTCTTGGTGATTCATAATAACTTCTCGAATCGTATGGCCTTGCGCCGACGATGCTTCATTCAAATATCTGCCCTATCAACTTTCGATGGTAGGATAGAGGCCTACCATGGTATCAACGGGTAACGGGGAATTAGGGTTCGATTCCGGAGAGGGAGCCTGAGAAACGGCTACCACAT…
DERXOMYCES CORYLOPSIS	GI|325512941|GB|HQ890374.1	TGTCGTAACAAGGTTTCCGTAGGTGAACCTGCGGAAGGATCATTAGAGAATTTGAGAGCCTTCGTGCTTTCTAATACCCTATAAACCATAAACACCTGTGCACCTTTTAAATATCTGTTGCTGTAGTTATTAATCTCTCGGGATGAACGCACGGCGGCTTATACACACACAAACATCATAGTCTTGAATGTAATACAAATTGTAACAAAATACAACTTTCAACAACGGATCTCTTGGCTCTCGCATCGATGAAGAACGCAGCGAAATGCGATAAGTAATGTGAATTGCAGAATTCAGTGAATCATCGAATCTTTGAACGCAAATTGCGCCCTTTGGTATTCCGAAGGGCATGCCTGTTTGAGTGTCATATAGACCTTCACCCAAACGTTTTCTAGTTAA…
DERXOMYCES CYLINDRICA	GI|39983012|GB|AY487563.1	AACCTGCGGAAGGATCATTAGAGAATTTTTGGTTAGCTGCAAAGCTTTCCTAAAACCTTTATTCCATAAACACCTGTGCACCTTTTTCATGATGTCGTTAGTTACTAGTTTGCTTCGGTGAATGAACACAACTTCGTCTAACACTACAAACATATATAGTCTTTGAATGTAAAATAAATTGTAACAAAATACAACTTTCAACAACGGATCTCTTGGCTCTCGCATCGATGAAGAACGCAGCGAAATGCGATAAGTAATGTGAATTGCAGAATTCAGTGAATCATCGAATCTTTGAACGCAAATTGCGCCCTTTGGTATTCCGAAGGGCATGCCTGTTTGAGTGTCATATAGACTTCACCCAATCATTTTTTAATTAAAGTGGTTGTTAACGGTGCTTTG…
DERXOMYCES HAINANENSIS	GI|170296663|GB|EU517056.1	GCCAGTAGTCATATGCTTGTCTCAAAGATTAAGCCATGCATGTCTAAGTATAAACAAATTCATACTGTGAAACTGCGAATGGCTCATTAAATCAGTTATAGTTTATTTGATGGTATCTTGCTACATGGATAACTGTGGTAATTCTAGAGCTAATACATGCTGAAAAGCCCCGACTTCTGGGAGGGGTGTATTTATTAGATAAAAAACCAACGGGTGAAAGCCCTTTTTGGTGATTCATAATAACTTCTCGAATCGTATGGCCTTGCGCCGACGATGCTTCATTCAAATATCTGCCCTATCAACTTTCGATGGTAGGATAGAGGCCTACCATGGTATCAACGGGTAACGGGGAATTAGGGTTCGATTCCGGAGAGGGAGCCTGAGAAACGGCTACCACAT…
DERXOMYCES HUBEIENSIS	GI|170296676|GB|EU517069.1	GCCAGTAGTCATATGCTTGTCTCAAAGATTAAGCCATGCATGTCTAAGTATAAACAAATTCATACTGTGAAACTGCGAATGGCTCATTAAATCAGTTATAGTTTATTTGATGGTATCTTGCTACATGGATAACTGTGGTAATTCTAGAGCTAATACATGCTGAAAAGCCCCGACTTCTGGGAGGGGTGTATTTATTAGATAAAAAACCAACGGGTGAAAGCCCTTTTTGGTGATTCATAATAACTTCTCGAATCGCATGGCCTTGCGCCGGCGATGCTTCATTCAAATATCTGCCCTATCAACTTTCGATGGTAGGATAGAGGCCTACCATGGTATCAACGGGTAACGGGGAATTAGGGTTCGATTCCGGAGAGGGAGCCTGAGAAACGGCTACCACAT…
DERXOMYCES HUIAENSIS	GI|7106491|DBJ|AB022931.1	GAGAATTTTGGTTAGCTGCAAAGTTTCCTAAACCTTTATTCCATAAACACCTGTGCACCTTTTTTCATGATGTTGTTAGTTATTAGTCTCACGGCGAACGCAACTTCATCTAACACTACAAACATACATAGTCTTTGAATGTAATATAAATTGTAACAAAATACAACTTTCAACAACGGATCTCTTGGCTCTCGCATCGATGAAGAACGCAGCGAAATGCGATAAGTAATGTGAATTGCAGAATTCAGTGAATCATCGAATCTTTGAACGCAAATTGCGCCCTTTGGTATTCCGAAGAGCATGCCTGTTTGAGTGTCATATAGACTTCACCCAATCATTTTTCATTAAGTGGTTGTTAACGGTGCTTTGGACGTCTGCCATTAACCTTGGCTCGTCTTA…
DERXOMYCES KOMAGATAE	GI|18027702|GB|AF314977.1	AACCTGCGGAAGGATCATTAGAGAATTTATGAGAGCTTCGTGCTTTCTAAAATACCCTATAAACCATAAACACCTGTGCACCTTTTTATTAGGAATCTGTTACCGTAGTTATTAATCTTTCGGGATGAACGCATGGCGACTTTTTCTTATACACACACAAACATTATAGTTTTGAATGTAATACAAATTGTAACAAAAATACAACTTTCAACAACGGATCTCTTGGCTCTCGCATCGATGAAGAACGCAGCGAAATGCGATAAGTAATGTGAATTGCAGAATTCAGTGAATCATCGAATCTTTGAACGCAAATTGCACCCTTTGGTATTCCGAAGGGTATGCCTGTTTGAGTGTCATATAGACCTTCACCCAATCATTTTTCATTAAGTGATTGTTTAC…
DERXOMYCES LINZHIENSIS	GI|170296665|GB|EU517058.1	GCCAGTAGTCATATGCTTGTCTCAAAGATTAAGCCATGCATGTCTAAGTATAAACAAATTCATACTGTGAAACTGCGAATGGCTCATTAAATCAGTTATAGTTTATTTGATGGTATCTTGCTACATGGATAACTGTGGTAATTCTAGAGCTAATACATGCTGAAAAGCCCCGACTTCTGGGAGGGGTGTATTTATTAGATAAAAAACCAACGGGTGAAAGCCCTTTTTGGTGATTCATAATAACTTCTCGAATCGCATGGCCTTGCGCCGGCGATGCTTCATTCAAATATCTGCCCTATCAACTTTCGATGGTAGGATAGAGGCCTACCATGGTATCAACGGGTAACGGGGAATTAGGGTTCGATTCCGGAGAGGGAGCCTGAGAAACGGCTACCACAT…
DERXOMYCES MRAKII	GI|7106492|DBJ|AB022932.1	GAGAATTTTGGATTAGCTGAAAGGCTTTTTCCTAATACTTTATTCCATAAACACCTGTGCACCTTTTTTTATTAGTGTGATGTTAGCTACTAGCTGGTCAAACGGCGAACGCAAACTTCATTCTAGTATACACACACAAACATATTAGTCTTTGAATGTAATATAAATTGTAACAAAATACAACTTTCAACAACGGATCTCTTGGCTCTCGCATCGATGAAGAACGCAGCGAAATGCGATAAGTAATGTGAATTGCAGAATTCAGTGAATCATCGAATCTTTGAACGCAAATTGCGCCCTTTGGTATTCCGAAGGGCATGCCTGTTTGAGTGTCATATAGACTTCACCCAATCATTTTTTAATTAAAGTGGTTGTTAACGGTGCTTTGGACGTCTGCCA…
DERXOMYCES NAKASEI	GI|39983014|GB|AY487565.1	AACCTGCGGAAGGATCATTAGAGAATTTTGGTCGGTCGCAAGACCTTCCTAAACCTTTATTCCATAAACACCTGTGCACCTTTTTTCTTGGATGTCGTTAGCTACTAGTTTACTTGTAAACGAACGCAACTTCGTCTGATACACTACAAACATAAATAGTCTTTGAATGTAATACAAATTGTAACAAAAATACAACTTTCAACAACGGATCTCTTGGCTCTCGCATCGATGAAGAACGCAGCGAAATGCGATAAGTAATGTGAATTGCAGAATTCAGTGAATCATCGAATCTTTGAACGCAAATTGCGCCCTTTGGTATTCCGAAGGGCATGCCTGTTTGAGTGTCATATAGACTTCACCCAATCATTTACTAGCTTAAGTGGTTGTTAACGGTGCTTT…
DERXOMYCES PSEUDOCYLINDRICA	GI|170296666|GB|EU517059.1	GCCAGTAGTCATATGCTTGTCTCAAAGATTAAGCCATGCATGTCTAAGTATAAACAAATTCATACTGTGAAACTGCGAATGGCTCATTAAATCAGTTATAGTTTATTTGATGGTATCTTGCTACATGGATAACTGTGGTAATTCTAGAGCTAATACATGCTGAAAAGCCCCGACTTCTGGGAGGGGTGTATTTATTAGATAAAAAACCAACGGGTGAAAGCCCTTCTTGGTGATTCATAATAACTTCTCGAATCGTATGGCCTTGCGCCGACGATGCTTCATTCAAATATCTGCCCTATCAACTTTCGATGGTAGAATAGTGGCCTACCATGGTATCAACGGGTAACGGGGAATTAGGGTTCGATTCCGGAGAGGGAGCCTGAGAAACGGCTACCACAT…
DERXOMYCES PSEUDOHUIAENSIS	GI|18027695|GB|AF314970.1	AACCTGCGGAAGGATCATTAGAGAATTTTGGTCAGCTGCAAAGTTCTCCTAATACTTTATTCCATAAACACCTGTGCACCTTTTTTCATGATGTTGTTTGCTATTAGTTTTCGGACGAACGCAACTTCATCTAAAACACTACAAACATATATAGTCTTTGAATGTAATATAAATTGTAATAAAATACAACTTTCAACAACGGATCTCTTGGCTCTCGCATCGATGAAGAACGCAGCGAAATGCGATAAGTAATGTGAATTGCAGAATTCAGTGAATCATCGAATCTTTGAACGCAAATTGCGCTCTTTGGTATTCCGAAGAGCATGCCTGTTTGAGTGTCATATAGACTTCACCCAATCATTTTTCATTAAGTGGTTGTTAACGGTGCTTTGGACGTCT…
DERXOMYCES PSEUDOSCHIMICOLA	GI|18027703|GB|AF314978.1	AACCTGCGGAAGGATCATTAGAGAATTTATGAGAGCTTCGTGCTTTCTAAAATACCCTATAAACCATAAACACCTGTGCACCTTTTTTATTAGGAATCTGTTGCTATAGTTACTAGTCTCTTCGGGGACGAACGCATGGCGACCTTTTCTTATATACACACACAAACATTATAGTCTTGAATGTAATACAAAATTGTAACAAAAATACAACTTTCAACAACGGATCTCTTGGCTCTCGCATCGATGAAGAACGCAGCGAAATGCGATAAGTAATGTGAATTGCAGAATTCAGTGAATCATCGAATCTTTGAACGCAAATTGCACCCTTTGGTATTCCGAAGGGTATGCCTGTTTGAGTGTCATATAGACCTTCACCCGATCATTTTTCATTAAGTGATT…
DERXOMYCES QINLINGENSIS	GI|170296667|GB|EU517060.1	GCCAGTAGTCATATGCTTGTCTCAAAGATTAAGCCATGCATGTCTAAGTATAAACAAATTCATACTGTGAAACTGCGAATGGCTCATTAAATCAGTTATAGTTTATTTGATGGTATCTTGCTACATGGATAACTGTGGTAATTCTAGAGCTAATACATGCTGAAAAGCCCCGACTTCTGGGAGGGGTGTATTTATTAGATAAAAAACCAACGGGTGAAAGCCCTTTTTGGTGATTCATAATAACTTCTCGAATCGTATGGCCTTGCGCCGACGATGCTTCATTCAAATATCTGCCCTATCAACTTTCGATGGTAGGATAGAGGCCTACCATGGTATCAACGGGTAACGGGGAATTAGGGTTCGATTCCGGAGAGGGAGCCTGAGAAACGGCTACCACAT…
DERXOMYCES SIMAOENSIS	GI|170296669|GB|EU517062.1	GCCAGTAGTCATATGCTTGTCTCAAAGATTAAGCCATGCATGTCTAAGTATAAACAAATTCATACTGTGAAACTGCGAATGGCTCATTAAATCAGTTATAGTTTATTTGATGGTATCTTGCTACATGGATAACTGTGGTAATTCTAGAGCTAATACATGCTGAAAAGCCCCGACTTCTGGGAGGGGTGTATTTATTAGATAAAAAACCAATGGGTGCAAGCCCTTTTTGGTGATTCATAATAACTTGTCGAATCGTATGGCCTTGTGCCGACGATGCTTCATTCAAATATCTGCCCTATCAACTTTCGATGGTAGGATAGAGGCCTACCATGGTATCAACGGGTAACGGGGAATTAGGGTTCGATTCCGGAGAGGGAGCCTGAGAAACGGCTACCACAT…
DERXOMYCES WALTII	GI|7106495|DBJ|AB022935.1	GAGAATTTTGGATTAGCTGCAGGCTTTTCCTTAACACTTTATTCCATAAACACCTGTGCACCTTTTTTNCGAGATGTTGTTAGTTACTAGTTTTCGGACGAACACGACTTCATCTTACACACTACAAACATAAATAGTCTTTGAATGTAATATAAATTGTAACAAAATACAACTTTCAACAACGGATCTCTTGGCTCTCGCATCGATGAAGAACGCAGCGAAATGCGATAAGTAATGTGAATTGCAGAATTCAGTGAATCATCGAATCTTTGAACGCAAATTGCGCCCTTTGGTATTCCGAAGAGCATGCCTGTTTGAGTGTCATATAGACTTCACCCAATCATTTTTTTTAATTAGAATGGTTGTTAACGGTGCTTTGGACGTCTGCCATTAACCTTG…
DERXOMYCES WUZHISHANENSIS	GI|170296670|GB|EU517063.1	GCCAGTAGTCATATGCTTGTCTCAAAGATTAAGCCATGCATGTCTAAGTATAAACAAATTCATACTGTGAAACTGCGAATGGCTCATTAAATCAGTTATAGTTTATTTGATGGTATCTTGCTACATGGATAACTGTGGTAATTCTAGAGCTAATACATGCTGAAAAGCCCCGACTTCTGGGAGGGGTGTATTTATTAGATAAAAAACCAACGGGTGAAAGCCCTTCTTGGTGATTCATAATAACTTCTCGAATCGTATGGCCTTGCGCCGACGATGCTTCATTCAAATATCTGCCCTATCAACTTTCGATGGTAGGATAGAGGCCTACCATGGTATCAACGGGTAACGGGGAATTAGGGTTCGATTCCGGAGAGGGAGCCTGAGAAACGGCTACCACAT…
DERXOMYCES YUNNANENSIS	GI|170296671|GB|EU517064.1	GCCAGTAGTCATATGCTTGTCTCAAAGATTAAGCCATGCATGTCTAAGTATAAACAAATTCATACTGTGAAACTGCGAATGGCTCATTAAATCAGTTATAGTTTATTTGATGGTATCTTGCTACATGGATAACTGTGGTAATTCTAGAGCTAATACATGCTGAAAAGCCCCGACTTCTGGGAGGGGTGTATTTATTAGATAAAAAACCAACGGGTGAAAGCCCTTTTTGGTGATTCATAATAACTTCTCGAATCGTATGGCCTTGCGCCGACGATGCTTCATTCAAATATCTGCCCTATCAACTTTCGATGGTAGGATAGAGGCCTACCATGGTATCAACGGGTAACGGGGAATTAGGGTTCGATTCCGGAGAGGGAGCCTGAGAAACGGCTACCACAT…
DIOSZEGIA ANTARCTICA	GI|89258097|GB|DQ402529.1	TCGTAACAAGGTTTCCGTAGGTGAACCTGCGGAAGGATCATTAATAAACGGCGACGCTTTCGAGCTTAGCTTTTATATCCATAACACCTGTGAACTATTTGCCTTTGGGCACAAACTTAAACATAATGTAATGAATGTAAACTATTATAATAAATACAACTTTCAACAACGGATCTCTTGGCTCTCACATCGATGAAGAACGCAGCGAAATGCGATAAGTAATGTGAATTGCAGAATTCAGTGAATCATCGAATCTTTGAACGCAAATTGCGCCCTTTGGTATTCCGAAGGGCATGCCTGTTTGAGTGTCTTATAAACCTCTCTTATTAGTTTATTCAAATAAGAGCTTTGGGTGTTGCCAGCGATGGCTCGCCTTAAATGTCTAAGTGGAATGCATAG…
DIOSZEGIA AURANTIACA	GI|14595128|DBJ|AB049613.1	ACAAGGTTTCCGTAGGTGAACCTGCGGAAGGATCATTAATAAATGGCGAAAGCTTTCTATTATCCATAACACCTGTGAACTATTTGCCTTCGGGCACTCAACCAAACATAATGTAATGAATGTAATCTACTATAAATAAATATAACTTTCAACAACGGATCTCTTGGCTCTCACATCGATGAAGAACGCAGCGAAATGCGATAAGTAATGTGAATTGCAGAATTCAGTGAATCATCGAATCTTTGAACGCAGATTGCGCCCTTTGGTATTCCGAAGGGCATGCCTGTTTGAGTGTCTTATAAACCTCACCTCTATAGTTTTCTATAGTTGTGCTTTGGGTGTTGCCGTTTACTCTGGCTCGCCTTAAATGTCTAAGTGGAATGCGTAATAAGTTCTCGC…
DIOSZEGIA BUHAGIARII	GI|58429856|GB|AY885687.1	AAGGATCATTAATAAATGGGCGCAAGCCTTTATTATCCTATACACCTGTGAACTATTGCCTTCGGGCGTATCCAAACATAATGTAACGAATGTAATCTATTATAACAAATATAACTTTCAACAACGGATCTCTTGGCTCTCACATCGATGAAGAACGCAGCGAAATGCGATAAGTAATGTGAATTGCAGAATTCAGTGAATCATCGAATCTTTGAACGCAGATTGCGCCCTTTGGTATTCCGAAGGGCATGCCTGTTTGAGTGTCTTATAAACCTCACCTCTAATGTTTTCTCATTAGTCGTGCTTTGGGTGTTGCCATTGGCTCGCCTTAAATGCCTAAGTGGAATGCGTAATAAGTTCTCGCAATCCTCCACTCTAACACTTTTATATTCTGACCTC…
DIOSZEGIA CATARINONII	GI|45479522|GB|AY562154.1	AAGGATCATTAATAAACGGCGAAAGCTCGAAAGAGTCTAGCTTTATATTATTCCATAACACCTGTGAACTATTTGCCTTCTTGTCATGAGAAGGTACAACCTATACAAACATAACTGTAACGAATGTAATCTATTATAACATAATACAACTTTCAACAACGGATCTCTTGGCTCTCGCATCGATGAAGAACGCAGCGAAATGCGATAAGTAATGTGAATTGCAGAATTCAGTGAATCATCGAATCTTTGAACGCAACTTGCGCCCTTTGGTATTCCGAAGGGCATGCCTGTTTGAGTGTCATATAAACCTCACCTCTACTGTTTTTCATTAAACATGTGGATTGGTGCTTTGGGCGTCTGCCGTTTACTCTGGCTCGCCTTAAATGTCTAAGTGGAATG…
DIOSZEGIA CHANGBAIENSIS	GI|37359605|GB|AY242817.1	TAAACAAATTCATACTGTGAAACTGCGAATGGCTCATTAAATCAGTTATAGTTTATTTGATGGTATCTTGCTACATGGATAACTGTGGTAATTCTAGAGCTAATACATGCTGAAAAGCCCCGACTTCTGGAAGGGGTGTATTTATTAGATAAAAAACCAATGGGTGCAAGCCCTTCTTGGTGATTCATAATAACTTCTCGAATCGTATGGCCTTGTGCCGACGATGCTTCATTCAAATATCTGCCCTATCAACTTTCGATGGTAGGATAGAGGCCTACCATGGTATCAACGGGTAACGGGGAATTAGGGTTCGATTCCGGAGAGGGAGCCTGAGAAACGGCTACCACATCCAAGGAAGGCAGCAGGCGCGCAAATTACCCAATCCCGACACGGGGAGGT…
DIOSZEGIA CRYOXERICA	GI|224498010|GB|FJ640565.1	TCCGTAGGTGAACCTGCGGAAGGATCATTAATAAATGAGCGCAAGCTTTTCTATTATCTTTCTACACCTGTGAACTATTTGCCTTYGGGCACTCTTACAAACATAATGTAATGAATGTAATCTACTATAAAYAAATATAACTTTCAACAACGGATCTCTTGGCTCTCACATCGATGAAGAACGCAGCGAAATGCGATAAGTAATGTGAATTGCAGAATTCAGTGAATCATCGAATCTTTGAACGCAGATTGCGCCCTTTGGTATTCCGAAGGGCATGCCTGTTGGAGTGTCTTATAAACCTCACCTCTATAGTTTTCTATAGTTGTGCTTTGGGYGTTGCCATTYRTTTGGCTCGCCTTAAATGTCTAAGTGGAATGCGTAATAAGTTCTCGCAACCCT…
DIOSZEGIA FRISTINGENSIS	GI|45479526|GB|AY562158.1	AAGGATCATTAATAAACGGCGACGCTTTCGAGCTTAGCTTTTATATCCTTATACACCTGTGAACTATTTGCCTTTGGGCACAAACTTAAACATAATGTAATGAATGTAAACTATTATAACAAATACAACTTTCAACAACGGATCTCTTGGCTCTCACATCGATGAAGAACGCAGCGAAATGCGATAAGTAATGTGAATTGCAGAATTCAGTGAATCATCGAATCTTTGAACGCAAATTGCGCCCTTTGGTATTCCGAAGGGCATGCCTGTTTGAGTGTCTTATAAACCTCCAACTATAGTTTATTCTGTAGTTGGTGCTTTGGGTGTTGCCAGCGATGGCTCGCCTTAAATGTCTAAGTGGAATGCATAATAAGTTCTTGCAACCCTCCACTCTAACAC…
DIOSZEGIA HUNGARICA	GI|14595129|DBJ|AB049614.1	GGGAGCCGGCAACGGCACCCTTTGGCTGAGAAGTTGATCAAACTTGGTCATTTAGAGGAAGTAAAAGTCGTAACAAGGTTTCCGTAGGTGAACCTGCGGAAGGATCATTAATAAATGGCGAAGCTTTCGAGCCTAGCTTTTATCATCCTATACACCTGTGAACTATTTGCCTTCGGGCACCAAACAAACATAATGTAATGAATGTAATCTACTATAATAAATACAACTTTCAACAACGGATCTCTTGGCTCTCACATCGATGAAGAACGCAGCGAAATGCGATAAGTAATGTGAATTGCAGAATTCAGTGAATCATCGAATCTTTGAACGCAAATTGCGCCCTTTGGTATTCCGAAGGGCATGCCTGTTTGAGTGTCTTATAAACCTCACCCCTAATGT…
DIOSZEGIA RISHIRIENSIS	GI|315112622|DBJ|AB545810.1	GGAAGTAAAAGTCGTAACAAGGTTTCCGTAGGTGAACCTGCGGAAGGATCATTATAAAATGCAGCTTGCTGCTTCTATATATCTTACACCTGTGAACTATTGCCTTCGGGCCAACAAACATAATGTAACGAATGTAAATTATTATAACAAAATATAACTTTCAACAACGGATCTCTTGGCTCTCACATCGATGAAGAACGCAGCGAAATGCGATAAGTAATGTGAATTGCAGAATTCAGTGAATCATCGAATCTTTGAACGCAAATTGCGCCCTTTGGTATTCCGAAGGGCATGCCTGTTTGAGTGTCTTATAAACCTCACCCTTACTGTTTGTTCAGTAAGCGGTGCTTTGGGTGCTGCCATTGGCTCGCCTTAAATACCTAAGTGGAATGCGTTATA…
DIOSZEGIA TAKASHIMAE	GI|45479528|GB|AY562160.1	AAGGATCATTAATAAACGGCGAAGCTCGCAAGAGCTTAGCTTTATATTATCCATAACACCTGTGAACTATTTGCCTTCTTGTCATGAGAAGGTACACCTTACAAACATAACTGTAATGAATGTAATCTATTATAACATAATACAACTTTCAACAACGGATCTCTTGGCTCTCGCATCGATGAAGAACGCAGCGAAATGCGATAAGTAATGTGAATTGCAGAATTCAGTGAATCATCGAATCTTTGAACGCAACTTGCGCCCTTTGGTATTCCGAAGGGCATGCCTGTTTGAGTGTCATATAAACCTCACCTCTACTGTTTTTAATTGAACATGTGGATTGGTGCTTTGGGCGTCTGCCGTTTACTCTGGCTCGCCTTAAATGTCTAAGTGGAATGCGTA…
DIOSZEGIA ZSOLTII VAR. ZSOLTII	GI|20269381|GB|AF385445.1	AACCTGCGGAAGGATCATTAATAAATGGCGAAGCTCGAAAGAGTCTAAGCTTTATATTATTCCATAACACCTGTGAACTATTTGCCTTCTTGTCATGAGAAGGTACAACCTATACAAACATAACTGTAATGAATGTAATCTATTATAACATAATACAACTTTCAACAACGGATCTCTTGGCTCTCGCATCGATGAAGAACGCAGCGAAATGCGATAAGTAATGTGAATTGCAGAATTCAGTGAATCATCGAATCTTTGAACGCAACTTGCGCCTTTTGGTATTCCGAAAGGCATGCCTGTTTGAGTGTCATATAAACCTCACCTCTACTGTTTTTCATTAGACATGTGGACTGGTGCTTTGGGCGTCTGCCGTTTACTCTGGCTCGCCTTAAATGTCTA…
DIPODASCUS AGGREGATUS	GI|56122610|GB|AY788294.1	ATTAAAACTTTTAACACGGATCTCTTGGTTCTCGCATCGATGAAAACGCAGCGATTGCGATAAGTTTTGGAATTGCAGTGAATCATCAATTTTTGAACGCACATTGCACTTTCCACAAGTATACCTGTTTGGCTTTTTCTGAGTTAAACCTCAGATCAGGTAG
DIPODASCUS ALBIDUS	GI|56122658|GB|AY788342.1	ATTAAAACTTTTAACATGGATCTCTTGGTTCTCGCATCGATGAAAACGTAGCGATTACGATATGTTTTGGAATTGCAGTGAATCATCAATCTTTGAACGCACATTGCACTTTCCAAAAGTATATCTGTTTGGCTTTTTCTGAGTTTAACCTCGAACAGAATAG
DIPODASCUS ARMILLARIAE	GI|56122664|GB|AY788348.1	CTAAAAACTTTTAACATGGATCTCTTGGTTCTCGCATCGATGAAAACGCAGCGATTGCGATAAGTTTTGGAATTGCAGTGAATCATCAATTTTTGAACGCACATTGCGCGTTCCAAAAGCATACCTGTTTGGCTTTTTCTGAGTTAAACCTCAGATCAGGTAG
DIPODASCUS AUSTRALIENSIS	GI|5081827|GB|AF157596.1	CGCCCGTCGCTACTACCGATTGAATGGCTTAGTGAGGCTTCCGGATTGATTAACTGGAGAGGGCAACTTTTCTGGTTGAACGAGAAGCTAGTCAAACTTGGTCATTTAGAGGAAGTAAAAGTCGTAACAAGGTTTCCGTAGGTGAACCTGCGGAAGGATCATTATGAATTAWWAATATTTGTGAATTTACCACAGCCAACAACAATCATACAATCAAAACAWAAATAATTAAAACTTTTAACAATGGATCTCTTGGTTCTCGTATCGATGAAGAACGCAGCGAAACGCGATATTTCTTGTGAATTGCAGAAGTGAATCATCAGTTTTTGAACGCACATTGCACTTTGGGGTATCCCCCAAAGTATACTTGTTTGAGCGTTGTTTCTCTCTTGGAATTGC…
DIPODASCUS GENICULATUS	GI|56122617|GB|AY788301.1	ATCAAAACTTTTAACATGGATCTCTTGGTTCTCGCATCGATGAAAACGTAGCGATTACGATATGTTTTGGAATTGCAGTGAATCATCAATTTTTGAACGCACATTGCACGTTCCAAAAGTATATCTGTTTGGCTTTTTCTGAGTTTCACCTCAGATCAGATAG
DIPODASCUS MACROSPORUS	GI|56122626|GB|AY788310.1	CTAAAAACTTTTAACATGGATCTCTTGGTTCTCGCATCGATGAAAACGCAGCGATTGCGATAAGTTTTGGAATTGCAGTGAATCATCAATTTTTGAACGCACATTGCGCGTTCCAAAAGCATACCTGTTTGGCTTTTTCTGAGTTAAACCTCAGATCAGGTAG
DIPODASCUS TETRASPOREUS	GI|145279154|DBJ|AB300502.1	GCGAATGGCTCATTAAATCAGTTATCGTTTATTTGATAGTCTTTTACTACTTGGATAACCGTGGTAATTCTAGAGCTAATACATGCTAAAAGTCGCTGCCTACGGTGGTGATGTATTTATTAGATAAAAAACCAATGTCTTCGGACTCGTTGGTGATTCATAATAACTTGTCGAATCGCATGGCCTTGCGCCGGCGATGGTTCATTCAAATTTCTGCCCTATCAACTTTCGATGGTAGGATAGAGGCCTACCATGGTTTCAACGGGTAACGGGGAATCAGGGTTCGATTCCGGAGAGGGAGCCTGAGAAACGGCTACCACATCCAAGGAAGGCAGCAGGCGCGCAAATTACCCAATCCCAACACGGGGAGGTAGTGACAATAAATAACGATACAGGGCC…
EREMOTHECIUM ASHBYI	GI|31746878|GB|AY046220.1	TTGATTTAACGATTGGACAATTCTGGGATATTGGGTTCTGCCTGCGCTTAATTGCGCGGCGGTTTAATTCGATATCTGCTAACAGAATTGTCTCAACACCAACACACATTGTAGTTTCTACTATATTACTTTTCTTCCTGAGTTGAATTTATTTTAGCTCAGGGATAAAAACACAAACAAAATTTATTTATTTAACTTCAGTCAAGATATTAATTTCGATTAAAAGAAATAAAATATTCAAAACTTTCAACAACGGATCTCTTGGTTCTCGCATCGATGAAGAACGCAGCGAATTGCGATAAGTATTGTGAATTGCAGATTTTCGTGAATCATCGAATCTTTGAACGCACATTGCGTCCTCTGGTATTCCAGAGGGCATGCCTGTTTGAGCGTCATTTC…
EREMOTHECIUM CORYLI	GI|31746875|GB|AY046217.1	TAGAAATGATTTGATAGTGCTGGGGTGTCTCAGTCTGCCTGCGCTTAGTTGCGCGGCGGTATTGAGCATCTGTTAACAGTCTATCTAACCAACACACGTGTAGTTTCTACTATATGCTATTCTTCCTGGGCTCTAACTGCCCAGGGATAAACACAAACAAAAATTTTGAAAACTAGTCAATTCTATTTCATAAGAAATAAAATATTCAAAACTTTCAACAACGGATCTCTTGGTTCTCGCATCGATGAAGAACGCAGCGAATTGCGATAAGTATTGTGAATTGCAGATTTTCGTGAATCATCGAATCTTTGAACGCATATTGCGCCCACTGGTATTCCGGTGGGCATGCCTGTTTGAGCGTCATTTCCTTCTCAAACCTTTGGTTTGGTAGTGAGTGAT…
EREMOTHECIUM CYMBALARIAE	GI|31746877|GB|AY046219.1	TAGAAAATGATTGGACAGTCCTGGGATACTGGGTTCTGCCTGCGCTTAATTGCGCGGCGGCGCCTGGCTTCTGCTAACAGGCTGTCTTACCAACACACATGTAGTTTCTACTATACTTTTCCTCCTGGGCTGTAATGGCTCAGGGACAAACACAAACAATAATTTTGTAAACAAGTCATAATATTTCATTAGAAATAAAATATTCAAAACTTTCAACAACGGATCTCTTGGTTCTCGCATCGATGAAGGACGCAGCGAATTGCGATAAGTATTGTGAATTGCAGATTTTCGTGAATCATCGAATCTTTGAACGCACATTGCGTCCTCCGGTATTCCGGAGGGCATGCCTGTTTGAGCGTCATTTCCTTCTCAAACCTCTGGGTTTGGTTGTGAGTGATA…
EREMOTHECIUM GOSSYPII	GI|31746874|GB|AY046216.1	TAGAAATGATTGGACAGTTCTGGGATGCAAAGTTCTGCCTGCGCTTAATTGCGCGGCGGCGCTATGTATCTGCTATCAGAGCTGTCTTACCAACACACATGTAGTTTCTACTATGCTTTTCTTCCTGGGCTGTCATGGCCCAGGGACAAACACAAACAAAAATTTTGAAAACTAGTCAAATCTATTTCATTAGAAATAAAATCTTCAAAACTTTCAACAACGGATCTCTTGGTTCTCGCATCGATGAAGAACGCAGCGAATTGCGATAAGTATTGTGAATTGCAGATTTTCGTGAATCATCGAATCTTTGAACGCACATTGCGTCCTCTGGTATTCCAGGGGGCATGCCTGTTTGAGCGTCATTTCCTTCTCAAACCCTCGGGTTTGGTAATGAGTGAT…
EREMOTHECIUM SINECAUDUM	GI|31746876|GB|AY046218.1	AAGAAAAATGATTGGGTAGTTCTGGGATGTTGTGCTCTGCCTGCGCTTAATTGCGCGGTGGTTGCGTGATATCTGTTAACAGACTATCTTACCAACACACGTGTAGTCTCTACTATATGCTTTTCTTCCTGGGCTGCTTTTAGGCTCAGGGACCAAACACAAACAAAACTTTTGAAAACTAGTCAATATAACTATTTCATTATAGAAATAAAAATCTTCAAAACTTTCAACAACGGATCTCTTGGTTCTCGCATCGATGAAGAACGCAGCGAATTGCGATAAGTATTGTGAATTGCAGATTTTCGTGAATCATCGAATCTTTGAACGCACATTGCGCCCTCTGGTATTCCAGAGGGCATGCCTGTTTGAGCGTCATTTCCTTCTCAAACTTTTGGTTTG…
ERYTHROBASIDIUM HASEGAWIANUM	GI|20452248|GB|AF444522.1	TCCGTAGGTGAACCTGCGGAAGGATCATTAATGAATTTTTAGGGCGCTCTTTTTAGAGGTCCGACCAATTTCATTTCCACACACTGTGAACACACTTCATTTTTACACACAATTTATAAACACACAAGTCTATAAGAATGTTTAAAGTCTCTTAATCGAGCATAAAGTTATAATACAACTTTCGGCAACGGATCTCTTGGCTCTCGCATCGATGAAGAACGCAGCGAAATGCGATACGTAATGTGAATTGCAGAATTCAGTGAATCATCGAATCTTTGAACGCACCTTGCACTCTTTGGTATTCCGAAGAGTATGTCTGTTTGAGTGTCATGAAACTCTCAACCCCCTTGTTTTGTAACGAAGCAGGCGTGGGCTTGGATTATGGCTGTCTGCTGGACT…
FARYSIZYMA ITAPUENSIS	GI|283509331|GB|GU327628.1	TCGTAACAAGGTATCTGTAGGTGAACCTGCAGATGGATCATCACTGATTCTTTAACCTGGCAAAGTGGCGCAAGCTGCTTTGCCGCCAAGGTGTGGCTCCGCACCTTGTTCAACTAAACTGGGCTACCATTTTACACACGGTTGCATCTGTCGGGGCTTCGGCGCCGACAAATCTTTTTACACACGCTGATCTGTAGTATTTGTATGGATAATGACTGGTAATGCGGTCGTATAATCAAAAAACAACTTTTGGCAACGGATCTCTTGGTTCTCCCATCGATGAAGAACGCAGCGAAACGCGATAGGTAATGTGAATTGCAGAATGTGAATCATCGAATCTTTGAACGCACCTTGCGCTCTCCTGGACTTACATCCGGAGAGCATGCCTGTCTGAGGGCC…
FARYSIZYMA SETUBALENSIS	GI|152013636|GB|EU002888.1	GGATCATCACTGATTCTTTAACCTGGCGAAGAGCGCAAGCTTTTCTGCCACAAGATGTGGCTCCGCATCTTTAAATATTGGGCTACCACTTTACACACGGTTGCATAGGTCGGTGCTTCGGCATCGATTCACACACACACACACGCTGAACAGTAGTTACATGAATGAATCATGACCATGTGGTCATTTAACAAATAAACAACTTTTGGCAACGGATCTCTTGGTTCTCCCATCGATGAAGAACGCAGCGAAACGCGATAGGTAATGTGAATTGCAGAATGTGAATCATCGAATCTTTGAACGCACCTTGCGCTCTCCTGGACTTACATCCGGAGAGCATGCCTGTCTGAGGGCCGCGAATACCTTCGAACGACCACTTTTGCAAAAGAGTGGGCGGAT…
FARYSIZYMA TAIWANIANA	GI|45505226|GB|AY555071.1	TCTGTAGGTGAACCTGCAGATGGATCATCACTGATTCTTCTAACCTGGCAAAGGGGGACTGGGCGAAAGCCTGGTCTCTCTTTGCCGCAAGGTGTGGCTCCGCACCTTTTCAAACTAAAATTGGGCTACCATTTTTACACACGGTTGCATCTGTCGGGGCTTCGGCGCCGACGTTTACACACACGTTGATCTATAGTAATTTGTATGGATAATGACTGGTAATGCGGTCGTATAATCAAAAAACAACTTTTGGCAACGGATCTCTTGGTTCTCCCATCGATGAAGAACGCAGCGAAACGCGATAGGTAATGTGAATTGCAGAATGTGAATCATCGAATCTTTGAACGCACCTTGCGCTCTCCTGGACTTACATCCGGAGAGCATGCCTGTCTGAGGGCC…
FELLOMYCES BORNEENSIS	GI|20378520|GB|AF444459.1	TCCGTAGGTGAACCTGCGGAAGGATCATTAGTGATTTGGCTCACGCCCGTTTACACATCCAACACCTCTGTGAACTGTCGGTCGGCCGTGAGGCCGATTCTTTTACAACACAATGTGTCATGAACGTCATATGTATAACAATTAGAAAACTTTCAACAACGGATCTCTTGGCTCTCGCATCGATGAAGAACGCAGCGAAATGCGATAAGTAATGTGAATTGCAGAATTCAGTGAATCATCGAATCTTTGAACGCACCTTGCGCCTCTTGGTATTCCGAGAGGCATGCCTGTTTGAGTGTCATGAAAAATCAACCCCTCGGGTTTTCCGACCCGGGGTGGCTTGGAACTGGGTGCTGCCGCTTGACTGCCGGCTCGCCTCAAAGGTCTCAGTGGGAAGAT…
FELLOMYCES DISTYLII	GI|13699117|DBJ|AB042230.1	TAACAAGGTTTCCGTAGGTGAACCTGCGGAAGGATCATTAGTGATTTGGCCGAGAGGCCTTCAAATCCAATCCTCACACCTGTGAACTCGTCGGTGGGCTCAGCGCCTGCCGTACATACAAACTATGTGTCTTGAACGTCTATGTAACATAACAAAAACAAAACTTTCAACAACGGATCTCTTGGCTCTCGCATCGATGAAGAACGCAGCGAAATGCGATAAGTAATGTGAATTGCAGAATTCAGTGAATCATCGAATCTTTGAACGCACCTTGCGCCTCTTGGTATTCCGAGAGGCATGCCTGTTTGAGTGTCATGAAACATCAATCCCCATGGGTTTTCTCTCCCGTGGTGGACTTGGACCTGGGCGCCTGCCTACCAAGGCTCGCCTCAAATGACT…
FELLOMYCES DYSTILII	GI|20378536|GB|AF444475.1	TCCGTAGGTGAACCTGCGGAAGGATCATTAGTGATTTGGCCGAGAGGCCTTCAAATCCAATCCTCACACCTGTGAACTCGTCGGTGGGCTCAGCGCCTGCCGTACATACAAACTATGTGTCTTGAACGTCTATGTAACATAACAAAAACAAAACTTTCAACAACGGATCTCTTGGCTCTCGCATCGATGAAGAACGCAGCGAAATGCGATAAGTAATGTGAATTGCAGAATTCAGTGAATCATCGAATCTTTGAACGCACCTTGCGCCTCTTGGTATTCCGAGAGGCATGCCTGTTTGAGTGTCATGAAACATCAATCCCCATGGGTTTTCTCTCCCGTGGTGGACTTGGACCTGGGCGCCTGCCTACCAAGGCTCGCCTCAAATGACTCAGTGGGAAC…
FELLOMYCES FUZHOUENSIS	GI|20378545|GB|AF444484.1	TCCGTAGGTGAACCTGCGGAAGGATCATTAGTGATTTGGCCTCACGGCCTTTATCCATATCCTAACACCTGTGAACACTGTCGGTCGAGGAGTCCCGCTCCTCGCCGTCAAACCTTTACAATACATTGTGTAACGAACGTCATGTATCTTAATGAAACAAAACTTTCAACAACGGATCTCTTGGCTCTCGCATCGATGAAGAACGCAGCGAAATGCGATAAGTAATGTGAATTGCAGAATTCAGTGAATCATCGAATCTTTGAACGCACCTTGCGCCTCTTGGTATTCCGAGAGGCATGCCTGTTTGAGTGTCATGAAATCTCAATCCCTTGGGTTTTCTGAACCTGGGGTGCATTGGACTTGGGCGTCTGCCGGTCACACGGCTCGCCTCAAATGTGT…
FELLOMYCES HOROVITZIAE	GI|20378465|GB|AF444404.1	TCCGTAGGTGAACCTGCGGAAGGATCATTAGTGAATCGGCCCTCTGTGGCCACAATCACATCCTCACACCTCTGTGAACCGTTGGACCTCTGGGTCCACCTTTACAAAACTATTGTTGTCATGAACGTGAAATGTATAAACAAGTAAAACTTTCAACAACGGATCTCTTGGCTCTCGCATCGATGAAGAACGCAGCGAAATGCGATAAGTAATGTGAATTGCAGAATTCAGTGAATCATCGAATCTTTGAACGCAACTTGCGCCTCTTGGTATTCCGAGAGGCATGCCTGTTTGAGTGTCATGAATACCTCAACCCCCCGGGTTCCTTGTGGACCCAGGGCGGCTTGGAGATGGGCGTCTGCCGGTGTCGAGCCGGCTCGCCTCAAAGGTCTCAGTGGG…
FELLOMYCES LICHENICOLA	GI|13699118|DBJ|AB042231.1	ATAACAAGGTTTCCGTAGGTGAACCTGCGGAAGGATCATTAGTGATTTGGCCGAGAGGCCTCTATCCATATCCTCACACCTGTGAACTCGTCGGTGGGCCTGGCCCGCCGGACATTTACAAACCATGTGTAATGAACGTATCATATCATAACAAAAACAAAACTTTCAACAACGGATCTCTTGGCTCTCGCATCGATGAAGAACGCAGCGAAATGCGATAAGTAATGTGAATTGCAGAATTCAGTGAATCATCGAATCTTTGAACGCACCTTGCGCCTCTTGGTATTCCGAGAGGCATGCCTGTTTGAGTGTCATGAATCATCAATCCCACGGGTTTCTTACCTGTGTGGACTTGGAACTGGGCGTCTGCCTCCCAAGGCTCGCCTCAAATGACTTAGT…
FELLOMYCES OGASAWARENSIS	GI|20378535|GB|AF444474.1	TCCGTAGGTGAACCTGCGGAAGGATCATTAGTGATTTGGCCGAGAGGCCTTTATCCAATCCTCACACCTGTGAACACGTCGGTGGGCTCTAGGGCCCGCCGTACATATACAAACTTATGTGTAATGAACGTCTTTTTAAACATAACAAAAACAAAACTTTCAACAACGGATCTCTTGGCTCTCGCATCGATGAAGAACGCAGCGAAATGCGATAAGTAATGTGAATTGCAGAATTCAGTGAATCATCGAATCTTTGAACGCACCTTGCGCCTCTTGGTATTCCGAGAGGCATGCCTGTTTGAGTGTCATGAAACATCAATCCCACGGGTTTTCTGATCTGTGTGGACTTGGACCTGGGCGCTGCCTGCCTGTCAAGGCTCGCCTCAAATGACTCAGTGG…
FELLOMYCES PENICILLATUS	GI|20378398|GB|AF444337.1	TCCGTAGGTGAACCTGCGGAAGGATCATTAGTGATTGGGCTCACGCCCGTTTACACATCCAACACCTCTGTGAACTGTCGGTCGGCCGTGAGGCCGATTCTTTTACAACACAATGTGTCATGAACGTCATATGTATAACATTTAAAAAAACTTTCAACAACGGATCTCTTGGCTCTCGCATCGATGAAGAACGCAGCGAAATGCGATAAGTAATGTGAATTGCAGAATTCAGTGAATCATCGAATCTTTGAACGCACCTTGCGCCTCTTGGTATTCCGAGAGGCATGCCTGTTTGAGTGTCATGAAAAATCAACCCCTCGGGTTTTCCGACCTGGGGTGGCTTGGAAATGGGCGCTGCCGCTTTGCTGCCGGCTCGCCTCAAAGGTCTCAGTGGGAAGA…
FELLOMYCES POLYBORUS	GI|20378472|GB|AF444411.1	TCCGTAGGTGAACCTGCGGAAGGATCATTAGTGATTGGGCTCACGCCCGTTTACACATCCAACACCTCTGTGAACCGTCGGTCGGGCCGTGAGGGCCGATCCTTTTACAACACAATGTGTCATGAACGTCATATGTATAACAATTGAAAAAACTTTCAACAACGGATCTCTTGGCTCTCGCATCGATGAAGAACGCAGCGAAATGCGATAAGTAATGTGAATTGCAGAATTCAGTGAATCATCGAATCTTTGAACGCACCTTGCGCCTCTTGGTATTCCGAGAGGCATGCCTGTTTGAGTGTCATGAAAAATCAACCCCTCGGGTTTTCCGACCTGGGGTGGCTTGGAACTGGGCGCTGCCGCTTGACTGCCGGCTCGCCTCAAAGGTCTCAGTGGGGA…
FELLOMYCES SICHUANENSIS	GI|13699119|DBJ|AB042232.1	TAACAAGGTTTCCGTAGGTGAACCTGCGGAAGGATCATTAGTGATTTGGCCGAGAGGCCTTTATCCAATCCTCACACCTGTGAACTCTGTCGGTGGGCCTGGCCCGGCGGACAATACAAACTATGTGTAATGAACGTATCATATCGTAACAAAACAAAACTTTCAACAACGGATCTCTTGGCTCTCGCATCGATGAAGAACGCAGCGAAATGCGATAAGTAATGTGAATTGCAGAATTCAGTGAATCATCGAATCTTTGAACGCACCTTGCGCCTCTTGGTATTCCGAGAGGCATGCCTGTTTGAGTGTCATGAATCATCAATCCCACGGGTTTCTCAACCTGTGTGGACTTGGAACTGGGCGTCTGCCTCCCAAGGCTCGCCTCAAATGACTTAGTGG…
FELLOMYCES THAILANDICUS	GI|20378524|GB|AF444463.1	TCCGTAGGTGAACCTGCGGAAGGATCATTAGTGATTTGCCGAGAGGCCTTTATCCAAATCCTCACACCTGTGAACTTGTCGGTGGGCTCAGCGCCTGCCGGACATACAATACTATGTGTAATGAACGTCATGTATAACATAACAAAAACAAAACTTTCAACAACGGATCTCTTGGCTCTCGCATCGATGAAGAACGCAGCGAAATGCGATAAGTAATGTGAATTGCAGAATTCAGTGAATCATCGAATCTTTGAACGCACCTTGCGCCTCTTGGTATTCCGAGAGGCATGCCTGTTTGAGTGTCTTGAAACCTCAATCCCCGATGGTTTTCTGAACCGTCGGTGGACTTGGAACTGGGCGTCTGCCTCCCAAGGCTCGCCTCAAATGACTTAGTGGGAA…
FIBULOBASIDIUM INCONSPICUUM	GI|20378379|GB|AF444318.1	TCCGTAGGTGAACCTGCGGAAGGATCATTATTGATTCGTAACGGCCCTTTCATGTCCAACCTCTGTGAACCGTGGCCTCCGGGCCGTATTTTAAACATGGTGTAATGAATGTAATTACCTTAAAAAAACAAAACTTTTAACAACGGATCTCTTGGCTCTCGCATCGATGAAGAACGCAGCGAAATGCGATAAGTAATGTGAATTGCAGAATTTCAGTGAATCATCGAATCTTTGAACGCACCTTGCGCCTTTTGGTATTCCGAAAGGCATGCCTGTTTGAGTGTCATGAAACTTTCAACCCCCGGGTTTATTACCCGGCGGGCTTGGACTTGGGCGCTGCCAGCGATGGCTCGCCTCAAAAGAGTTAGTGGGATAAGCCCGTGCTAGACGTAATAAGTT…
FIBULOBASIDIUM MURRHARDTENSE	GI|284810445|GB|GU327540.1	ATCTGGTTGATCCTGCCAGTAGTCATATGCTTGTCTCAAAGATTAAGCCATGCATGTCTAAGTATAAACAAATTCATACTGTGAAACTGCGAATGGCTCATTAAATCAGTTATAGTTTATTTGATGGTACCTTGCTACATGGATAACTGTGGTAATTCTAGAGCTAATACATGCTGAAAAGCCCCGACTTCCGGAAGGGGTGTATTTATTAGATAAAAAACCAATGGGTGAAAGCCCTCCTTGGTGATTCATGATAACTTCTCGAATCGCATGGCCTTGTGCCGGCGATGCTTCATTCAAATATCTGCCCTATCAACTTTCGATGGTAGGATAGAGGCCTACCATGGTATCAACGGGTAACGGGGAATTAGGGTTCGATTCCGGAGAGGGAGCCTGAGA…
FILOBASIDIELLA DEPAUPERATA	GI|223047817|GB|FJ534881.1	GTAGAGAATTAAGGACTTCGGTCCAACTATCTACCCATCTACACCTGTGAACTGTTCTGTGCTTCGGCACATTTTACACAAACGTCTATAATGTAATGAATGTCAATTTATTATAACAATAATAAAACTTTCAACAACGGATCTCTTGGCTTCCACATCGATGAAGAACGCAGCGAAATGCGATAAGTAATGTGAATTGCAGAATTCAGTGAATCATCGAGTCTTTGAACGCATCTTGCGCCCTTTGGTATTCCGAAGGGCATGCCTGTTTGAGAGTCATGAAAATCTCAATCCCTCGGGTTTTATGACCTGTTGGACTTGGATTTGGGTGTTTGCCGCGACCTGTGAAGGACGTCGGCTCGCCTTAAAAGTGTTAGTGGGAAGGAGACTGCCTGTCAG…
FILOBASIDIUM CAPSULIGENUM	GI|20378430|GB|AF444369.1	TCCGTAGGTGAACCTGCGGAAGGATCATTTGTGAATAACACTGTCAAAGTCTCTGTTTCGGCAAGGCTTTGGCAATCACATCCATAACACCTGTGAACTGTAAGATGCTTAGTGTTTCGGCACGGCATCTGCCCTTTATAAACAATTAATGTAACAAATGTAGTCTTATTATAATCAATAAAACTTTCAACAACGGATCTCTTGGCTCTCGCATCGATGAAGAACGCAGCGAAATGCGATAAGTAATGTGAATTGCAGAATTCAGTGAATCATCGAATCTTTGAACGCACCTTGCGCTCCTTGGTATTCCGAGGAGCATGCCTGTTTGAGTGTCATGAAAATATCAACCAAGACTTGGGTTTTTGCTCTTGTTCTTGGCTTGGAATTGGGTGCTTGCAA…
FILOBASIDIUM GLOBISPORUM	GI|20378397|GB|AF444336.1	TCCGTAGGTGAACCTGCGGAAGGATCATTATTGAATTCAAATCATCTGTGGCTTCGGCCCGGATGTGCCAACAGGTAACACTGTTGGTAATTCTATCCATAACACCTGTGAACTGTTGGATGCTTGCATCCACTTTTAAACTAAACATTATTGTAACAAATGTAGTCTTATTATAACATAATAAAACTTTTAACAACGGATCTCTTGGCTCTCGCATCGATGAAGAACGCAGCGAAATGCGATAAGTAATGTGAATTGCAGAATTCAGTGAATCATCGAATCTTTGAACGCACCTTGCGCTCCTTGGTATTCCGAGGAGCATGCCTGTTTGAGTGTCATGAAACTCTCAAACCCAAGTTTTGGATTTCGGTCCATGCTTGAGTTTGGATTTGGATGTTT…
FILOBASIDIUM UNIGUTTULATUM	GI|20378363|GB|AF444302.1	TCCGTAGGTGAACCTGCGGAAGGATCATTATTGAATTTAGTTGTCTGGCTTTCGCCGACGACGATATCATTATCCATAACACCTGTGCACTGTTGGATGTTTAATACATCCGTTTTACACTAAACAATATTGTTACAAATGTAGTCTTATTATAACATAATAAAACTTTCAACAACGGATCTCTTGGCTCTCGCATCGATGAAGAACGCAGCGAAATGCGATAAGTAATGTGAATTGCAGAATTCAGTGAATCATCGAATCTTTGAACGCACCTTGCGCTCCTTGGTATTCCGAGGAGCATGCCTGTTTGAGTGTCATGAAACTCTCAAACTCTTGTTTTGGATGCAAATCCTTGCTTGAGTTTGGACTTGGGTGTTTGCCGGTGATGAACCGACTCGC…
GALACTOMYCES CITRI-AURANTII	GI|56122611|GB|AY788295.1	ATCAAAACTTTTAACATGGATCTCTTGGTTCTCGTATCGATGAAAACGCAGCGAACGCGATATTTCTTGGAATTGCAGTGAATCATCAGTTTTTGAACGCACATTGCACGTCCCCCAAATATACCTGTTTGGCTTTTTCTGGATTTAACCTCAGATCAAGTAG
GALACTOMYCES GEOTRICHUM	GI|56122659|GB|AY788343.1	ATCAAAACTTTTAACATGGATCTCTTGGTTCTCGTATCGATGAAAACGCAGCGAACGCGATATTTCTTGGAATTGCAGTGAATCATCAGTTTTTGAACGCACATTGCACGTCCCCCAAATATACTTGTTTGGCTTTTTCTGGATTACACCTCAGATCAAGTAG
GALACTOMYCES PSEUDOCANDIDUS	GI|56122650|GB|AY788334.1	ATCAAAACTTTTAACATGGATCTCTTGGTTCTCGTATCGATGAAAACGCAGCGAACGCGATATTTCTTGGAATTGCAGTGAATCATCAGTTTTTGAACGCACATTGCACGTCCCCCAAATATACTTGTTTGGCTTTTTCTGGATTACACCTCAGATCAAGTAG
GALACTOMYCES REESSII	GI|56122615|GB|AY788299.1	ATCAAAACTTTTAACATGGATCTCTTGGTTCTCGTATCGATGAAAACGCAGCGAACGCGATATTTCTTGGAATTGCAGTGAATCATCAGTTTTTGAACGCACATTGCACGTCCCCCAAATATACTTGTTTGGCTTTTTCTGAATTCAACCTCAGATCAAGTAG
GEOTRICHUM CARIBIDARUM	GI|75678138|GB|DQ143888.1	ATTAAAACTTTTAACAACGGATCTCTTGGTTCTCGCATCGATGAAGAACGCAGCGAATTGCGATACGTTTTGTGAATTGCAGAAGTGAATCATCAATCTTTGAACGCACATTGCGCCTGGTGGTATTCCGCCAGGCATACCTGTTTGAGCGTTGTTCTCTCTGGGATTGTATACTTTCCTCAAAGAAATAAACAAACAAGTTGACACAACATAACTCAACCTCAGATCAGGTAGGACTACCC
GEOTRICHUM CUCUJOIDARUM	GI|208473540|GB|FJ196774.1	TTTCCGTAGGTGAACCTGCGGAAGGATCATTATGAATTTTGATAATTACGTGGACATATGTGCTAGCCGAAAGGCGAACTAATAACAAAATAACTTTTAAAGTATTATTAAAACTTTTAACAATGGATCTCTTGGTTCTCGCATCGATGAAGAACGCAGCGAAACGCGATATGTTTTGTGAATTGCAGAAGTGAATCATCAATTTTTGAACGCACATTGCGCCTGGTGGTATTCCGCCAGGCATGTCTGTTTGAGCGTTGTTTCTCTTATGAGATTGACTTTCTTTCTTGAAATAGATGAACAAACAAGTTTGTACCAACATACATTCAACCTCAGATCAGACAGGACTACCCGCTGAACTTAAGCATATCAATAAGCGGAGGA
GEOTRICHUM FERMENTANS	GI|56122634|GB|AY788318.1	ATTAAAACTTTTAACATGGATCTCTTGGTTCTCGCATCGATGAAAACGCAGCGAACGCGATATGTTTTGGAATTGCAGTGAATCATCAATTTTTGAACGCACATTGCGCTTTCCGCTAGCATGTCTGTTTGGCTTTTTCTGAGTTAAACCTCAGATCAGACAG
GEOTRICHUM HISTERIDARUM	GI|208473539|GB|FJ196773.1	TTTCCGTAGGTGAACCTGCGGAAGGATCATTAGAAAAATGCGATATTAGTGGAATATTTTGCTCGCCGAAAGGCAAACTTTTAACATACCTACCTTTTTTTAACTATAAAAACTTTTAACAACGGATCTCTTGGTTCTCGCATCGATGAAGAACGCAGCGAATTGCGATACGTTTTGTGAATTGCAGAAGTGAATCATCAATCTTTGAACGCACATTGCGCCTGGTGGTATTCCGCCAGGCATACCTGTTTGAGCGTTGTTCTCTCTGGGATTGTCTACTTTCCTCAAAGAAATTAAACAAACAAGTTTGACACAACACCTCAACCTCAGATCAGGTAGGA
GLACIOZYMA ANTARCTICA	GI|20452255|GB|AF444529.1	TCCGTAGGTGAACCTGCGGAAGGATCATTAGTGAATTTAGCGTTTCTCTTAACAGAGCGCGACCCTCCACTTTCTTAACTCTGTGAACTTTTTTGGTCAAGCATTGCGTTTTCTCGAGGGACTTTTATTAGAAAGTCGAGACTACAAGTTTGCGTTGACGGCTCATTTTAAACACTAGTACAAGTATGTAACGCAAATATCGAAATATATAAAAAAACTTTCAACAACGGATCTCTTGGCTCTCGCATCGATGAAGAACGCAGCGAAATGTGGATAAGTAATGTGAATTGCAGAATTCAGTGAATCATCGAATCTTTGAACGCACCTTGCGCTCCCTAGTATTCTGGGGAGCATGTCTGTTTGAGTGTCATGAACTCTTCAACTCTATCGTTTCTTGTT…
GUEHOMYCES PULLULANS	GI|20378478|GB|AF444417.1	TCCGTAGGTGAACCTGCGGAAGGATCACTAGTGATTAAATCGAGCGTGTCTTCATTGACCGCTCACCCTTCTCACCATCCACATACACCTGTGCACTGTTTAGCCTGAGCCGGTTTTCCGGTCCAGGTTATCATTTCATACAAACTCTAGTCTTATGAATGTAAACGTTTTAATAACATAATAAAACTTTCAACAACGGATCTCTTGGTTCTCGCATCGATGAAGAACGCAGCGAAATGCGATAAGTAATGTGAATTGCAGAATTCAGTGAATCATCGAATCTTTGAACGCACCTTGCGCTCCTTGGTATTCCGAGGAGCATGCCTGTTTGAGTGTCATGAAACTCTCACCCTCTAGCTTTCTTAATCGTGGCTAGCGGCGTGGACGTGAGCGCTGCTG…
HANAELLA SURUGAENSIS	GI|34392644|DBJ|AB100440.1	AAAGATTAAGCCATGCATGTCTAAGTATAAACAAATTCATACTGTGAAACTGCGAATGGCTCATTAAATCAGTTATAGTTTATTTGATGGTACATTGCTACATGGATAACTGTGGTAATTCTAGAGCTAATACATGCTGAAAAGCCCCGACTTCTGGAAGGGGTGTATTTATTAGATAAAAAACCAACGGGTGCAAGCCCTTTTTGGTGATTCATAATAACTTCTCGAATCGCATGGCCTTGCGCCGGCGATGCTTCATTCAAATATCTGCCCTATCAACTTTCGATGGTAGAGTAGTGGTCTACCATGGTATCAACGGGTAACGGGGAATTAGGGTTCGATTCCGGAGAGGGAGCCTGAGAAACGGCTACCACATCCAAGGAAGGCAGCAGGCGCGCA…
HANNAELLA SINENSIS	GI|20378529|GB|AF444468.1	TCCGTAGGTGAACCTGCGGAAGGATCATTAACAAAGTTCGCTTCTCTGAAGCAACTGATCTCTAACACCTGTGCATCTTGTCGCTCCGGCGATATATCAAACATCAGTGTAAAGAATGTAATTTATTATAACAAATACAACTTTCAACAACGGATCTCTTGGCTCTCGCATCGATGAAGAACGCAGCGAAATGCGATAAGTAATGTGAATTGCAGAATTCAGTGAATCATCGAATCTTTGAACGCACATTGCGCCTTTTGGTATTCCGAAAGGCATGCCTGTTTGAGTGTCATATTATCTCTCAGATGTAGTTTTCTATATATGAGCTTTGGACGTTGCCAGCAATGGCTCGTCTTAAATGACTAAGTGGAATGCGTAATAAGTTTTCGCTCCCTTCAC…
HANNAELLA SINENSIS VAR. LACTIS	GI|20378571|GB|AF444665.1	TCCGTAGGTGAACCTGCGGAAGGATCATTAACAAAGTTCGCTTCTCCGAAGCAACTGATCTTTAACACCTGTGCATCTTGTCGCTCCGGCGATATTATACAAACATCAGTGTAAAGAATGTAATTTATCATAACAAATACAACTTTCAACAACGGATCTCTTGGCTCTCGCATCGATGAAGAACGCAGCGAAATGCGATAAGTAATGTGAATTGCAGAATTCAGTGAATCATCGAATCTTTGAACGCACATTGCGCCTTTTGGTATTCCGAAAGGCATGCCTGTTTGAGTGTCATATCACCTCTCATATCTAGTTTTCTATATATGAGCTTTGGACGTTGCCAGCAATGGCTCGTCTTAAATGACTAAGTGGAATGCGTAATAAGTTTTCGCTCCCTCC…
HANSENIASPORA GUILLIERMONDII	GI|31746857|GB|AY046199.1	GATTGAATTATCATTGTTGCTCGAGTTCTAGTTTTAGATCTTTTACAATAATGTGTATCTTTATTGAAGATGTGCGCTTAATTGCGCTGCTTCTTTAAAGTGTCGCAGTAGAAGTAATCTTGCTTGAATCTCAGTCAACGTTTACACACATTGGAGTTTTTTTACTTTAATATAATTCTTTCTGCTTTGAATCGAAAGGTTCAAGGCAAAAAACAAACACAAACAATTTTATTTTATTATAATTTTTTAAACTAAACCAAAATTCCTAACGGAAATTTTAAAATAATTTAAAACTTTCAACAACGGATCTCTTGGTTCTCGCATCGATGAAGAACGTAGCGAATTGCGATAAGTAATGTGAATTGCAGATACTCGTGAATCATTGAATTTTTGAACGCA…
HANSENIASPORA LACHANCEI	GI|24430348|EMB|AJ512439.1	AAGGATCATTAGATTGAATTATCATTGTTGCTCGAGTTCTTGTTTAGATCTTTTACAATAATGTGTATCTCTATTGGAGATGTGCGCTTAATTGCGCTGCTTCATTAGAGTGTCGCAGTAGAAGTAGTCTTGCTTGAATCTCAGTCAACGTTTACACACATTGGAGTTTTTTTACTTTAATTTAATTCTTTCTGCTTTGAATCGAAAGGTTCAAGGCAAAAAACAAACACAAACAATTTTATTTTATTATAATTTTTTAAACTAAACCAAAATTCCTAACGGAAATTTTAAAATAATTTAAAACTTTCAACAACGGATCTCTTGGTTCTCGCATCGATGAAGAACGTAGCGAATTGCGATAAGTAATGTGAATTGCAGATACTCGTGAATCATTGAATT…
HANSENIASPORA MEYERI	GI|24430345|EMB|AJ512436.1	AAGGATCATTAGATTGAATTATCATTGTTGCTCGAGTTCTTGTTTAGATCTTTTACAATAATGTGTATCTTTATTGAAGATGTGCGCTTAATTGCGCTGCTTCTTTAGAGTGTCGCAGTGAAAGTAATCTTGCTTGAATCTCAGTCAACGCTACACACATTGGAGTTTTTTACTTTAATACAATTCTTTCTGCTTTGAATCGAAAGGTTCAAGGCAAAAAACAAACACAAACAATTTTATTTTATTATAATTTTTTAAACTAAACCAAAATTCCTAACGGAAATTTTAAAATAATTTAAAACTTTCAACAACGGATCTCTTGGTTCTCGCATCGATGAAGAACGTAGCGAATTGCGATAAGTAATGTGAATTGCAGATACTCGTGAATCATTGAATTTT…
HANSENIASPORA OCCIDENTALIS VAR. CITRICA	GI|73990793|EMB|AJ973092.1	AAGGATCATTTAAGAAATTCTTTTGAATTTTTTGGGGTTGCTTCGAACTTGCAGACAGAGTGTCGAGACTTGTGAGCCTGCGCTTAATTGCGCGGCCTAGAGTCGAGTGCTTGTTATTGGCTGCGAGGGATGAGTGCCTTTTGAAAAAATCCATTACACACTGTGAAGATTTTTTTTCATACATTTTTACTTCTTTGGGGTTCTTTCGAGTCCCAAAGGCTATAAACACAAACCAAATTTTTTTTTTTATTATTTGTTAATCAAGAAATTTTCTTATTGAAATTAAATATTTTAAAACTTTCAACAACGGATCTCTTGGTTCTCGCATCGATGAAGAACGTAGCGAATTGCGATAAGTAATGTGAATTGCAGATTCTCGTGAATCATTGAATTTTTGAA…
HANSENIASPORA OCCIDENTALIS VAR. OCCIDENTALIS	GI|29420445|DBJ|AB056136.1	AAGGATCATTTAAGAAATTCTTTTGAATTTTTTGGGGTTGCTTTGAACTTGCAGACAGAGTGTCGAGACTTGTGAGCCTGCGCTTAATTGCGCGGCCTAGAGTCGAGTGCTTGTTATTGGCTGCGAGGGACGAGTGCCTTTTGAAAAAATCCATTACACACTGTGAAGATTTTTTTTCATACATTTTTACTTCTTTGGGGCTCTCGAGCTCCAAAGGCTATAAACACAAACCAAACTTTTTTTTTAATTATTTGTTAATCAAGAAATTTTCTTATTGAAATTAAATATTTTAAAACTTTCAACAACGGATCTCTTGGTTCTCGCATCGATGAAGAACGTAGCGAATTGCGATAAGTAATGTGAATTGCAGATTCTCGTGAATCATTGAATTTTTGAACG…
HANSENIASPORA OPUNTIAE	GI|24430344|EMB|AJ512435.1	AAGGATCATTAGATTGAATTATCATTGTTGCTCGAGTTCTTGTTTAGATCTTTTACAATAATGTGTATCTTTATTGAAGATGTGCGCTTAATTGCGCTGCTTCATTAGAGTGTCGCAGTAGAAGTAGTCTTGCTTGAATCTCAGTCAACGTTTACACACATTGGAGTTTTTTAACTTTAATTAAATTCTTTCTGCTTTGAATCGAAAGGTTCAAGGCAAAAAACAAACCACAAACAATTTTATTTTATTATAATTTTTTAAACTAAACCAAAATTTCTAACGGAAATTTTAAAATAATTTAAAACTTTCAACAACGGATCTCTTGGTTCTCGCATCGATGAAGAACGTAGCGAATTGCGATAAGTAATGTGAATTGCAGATACTCGTGAATCATTGAAT…
HANSENIASPORA OSMOPHILA	GI|24430340|EMB|AJ512431.1	AAGGATCATTTAAGAAAATTACTGAATATATGAGCTACCTGTGTGGCTGCAGACAGAGAACAAGCCTGTGCGCCTGCGTTAATTGCGCGGCTGCGGGTGGCCTTCTTGCTATTGGCTGCAGTTTGCGCGGTGGTTTTGATTTCATTTCACACTGTGAAGATTTTTTTCATACTTTACTTCTTTGGGCTGCAAGGCCCAAAGGTTATAAACACAAACAACTTTTTTTTTTTTATTACAGACAATCAAGAAATTTTCTATTGAAATAAAATATTTTAAAACTTTCAACAACGGATCTCTTGGTTCTCGCATCGATGAAGAACGTAGCGAATTGCGATAAGTAATGTGAATTGCAGATTCTCGTGAATCATTGAATTTTTGAACGCACATTGCGCCCTCTGG…
HANSENIASPORA THAILANDICA	GI|237678895|DBJ|AB501148.1	TTTCCGTAGGTGAACCTGCGGAAGGATCATTAGATTGAATTATCATTGTTGCTCGAGTTCTTGTTTAGATCTTTTACAACTAATGTGTATCTTTATTGGAGATGTGCGCTTAATTGCGCTGCTTCTTTAGAGTGTCGCAGTGAAAGTAGTCTTGCTTGAATCTCAGTCAACGCTTACACACATTGGAGTTTTTTACTTTAATTTAATTCTTTCTGCTTTGAATCGAAAGGTTCAAGGCAAAAAACAAACACAAACAATTATATTTTATTATATTCTTTAAACTAAACCAAAATTCCTAACGGAAATTTTAAAATAATTTAAAACTTTCAACAACGGATCTCTTGGTTCTCGCATCGATGAAGAACGTAGCGAATTGCGATAAGTAATGTGAATTGCAGA…
HANSENIASPORA UVARUM	GI|24430341|EMB|AJ512432.1	AAGGATCATTAGATTGAATTATCATTGTTGCTCGAGTTCTTGTTTAGATCTTTTACAATAATGTGTATCTTTATTGAAGATGTGCGCTTAATTGCGCTGCTTCTTTAGAGTGTCGCAGTGAAAGTAGTCTTGCTTGAATCTCAGTCAACGCTACACACATTGGAGTTTTTTTACTTTAATTTAATTCTTTCTGCTTTGAATCGAAAGGTTCAAGGCAAAAAACAAACACAAACAATTTTATTTTATTATAATTTTTTAAACTAAACCAAAATTCCTAACGGAAATTTTAAAATAATTTAAAACTTTCAACAACGGATCTCTTGGTTCTCGCATCGATGAAGAACGTAGCGAATTGCGATAAGTAATGTGAATTGCAGATACTCGTGAATCATTGAATTT…
HANSENIASPORA VALBYENSIS	GI|11691857|EMB|AJ271032.1	ACCTGCGGAAGGATCATTAGATTGAATTATCAGTTTTGTTGCTCGAGTTCTTTTAAGATCTTTTACAATTTAAATGGGTTGTCTTTGTTTGAGATGTGCGCTTAATTGCGCTGCTTACTCAGAGGCTCTCAGTAGAAGTAATTTTTAATTGAATCTCAGTCAACTACTACACACAGTGGAGTTTTCTACTTAATTCTTTCTACTTTGGGTCGCAAGATCCAAGGTAAAAAACAAACACAAACAATTTTTTTATTATAATTTTTTAAGCTAAACCAAAATTCCTAACGGAAATTTTAAATAATTTAAAACTTTCAACAACGGATCTCTTGGTTCTCGCATCGATGAAGAACGTAGCGAATTGCGATAAGTAATGTGAATTGCAGATACTCGTGAATCATT…
HANSENIASPORA VINEAE	GI|24430352|EMB|AJ512443.1	AAGGATCATTTAAGAAAATTACTGAATTTTCGAGCTGCCTGTGTGGCTGCAGACAGAGAGCTAAGCCTGTGCGCCTGCGTTAATTGCGCGGCTGCGGGTGGCGTTCTTGCTATTGGCTGTAGTTTGCGCGGTGGTTTTTGATTTCATTTCACACTGTGAAGATTTTTTCATACTTTACTTCTTTGGGCTGCAAACCAGAGGTTATAAACACAAACAACTTTTTTTTTTATTACAGACAATCAAGAAATTTCTATTGAAATAAAATATTTTAAAACTTTCAACAACGGATCTCTTGGTTCTCGCATCGATGAAGAACGTAGCGAATTGCGATAAGTAATGTGAATTGCAGATTCTCGTGAATCATTGAATTTTTGAACGCACATTGCGCCCTCTGGTATT…
HYPHOPICHIA BURTONII	GI|288804392|GB|GU246247.1	GAGGAAGTAAAAGTCGTAACAAGGTTTCCGTAGGTGAACCTGCGGAAGGATCATTAAAAAATTAATTGTTTACACGTTTACGTTTAACATATACAACTAACCAACTTAATTATGTCAACAACAACCAAAAATCAAAACTTTCAACAACGGATCTCTTGGTTCTCGCATCGATGAAGAACGCAGCGAAATGCGATAAGTAATATGAATTGCAGATTTTCGTGAATCATCGAATCTTTGAACGCACATTGCACCTTGTGGTATTCCACAAGGTATGCCTGTTTGAGCGTCATTTCTCCCTCAACCCCCGCGGGTTGGCGTTGAATGGCACGAGCTCTTAGTCAGTCCATTCGAAAAGTATTTTTCTTGAGTTGTTATTTTCTAATTTAGTAGTGACAACTA…
HYPHOPICHIA HEIMII	GI|288804393|GB|GU246248.1	TTTAAGTCCCCTGCCCTTTGTACACACCGCCCGTCGCTACTACCGATTGAATGGTTTGGTGAGGCTTCCGGATTGGTCCAGGCACGAGGGCAACCTTGAGCTGGGACCGAAAAGCTAGTCAAACCTAATCATTTAGAGGAAGTAAAAGTCGTAACAAGGTTTCCGTAGGTGAACCTGCGGAAGGATCATTACAGTTAAACATATACACACGCTTTTTTTTTAGCACACACACAACAACTTACATCAGTCAACAAAACAAAATAATCAAAACTTTCAACAACGGATCTCTTGGTTCTCGCATCGATGAAGAACGCAGCGAAATGCGATAAGTAATATGACTTGCAGTTTTCGTGAATCATCGAATCTTTGAACGCACATTGCACCTAGGGGCATTCTCCT…
ITERSONILIA PERPLEXANS	GI|19744161|DBJ|AB072233.1	TCGTAACAAGGTTTCCGTAGGTGAACCTGCGGAAGGATCACTAGTGAATAAACCGGGGAGCGTCTTAACTGACCTCCCCATCCCTTCACAATCCACATACACCTGTGCACTGTTTTGGCTTTTGAGCAATCGAAAGCCAATCATTTTACACAAACTCTTAGTTTAATGAATGTAACCGTTTTATATAAACAAAATAAAACTTTCAACAACGGATCTCTTGGTTCTCGCATCGATGAAGAACGCAGCGAAATGCGATAAGTAATGTGAATTGCAGAATTCAGTGAATCATCGAATCTTTGAACGCACCTTGCGCTCCTTGGTATTCCGAGGAGCATGCCTGTTTGAGTGTCATGAAACCCTCAACCTCTGACTTTCTTAATCGTCGGTCAGCGGCTTGGA…
KAZACHSTANIA AQUATICA	GI|58429114|GB|AY881650.1	CAGTAGTCATATGCTTGTCTCAAAGATTAAGCCATGCATGTCTAAGTATAAGCAATTTATACAGTGAAACTGCGAATGGCTCATTAAATCAGTTATCGTTTATTTGATAGTTCCTTTACTACATGGTATAACTGTGGTAATTCTAGAGCTAATACATGCTTAAAATCTCGACCTTTTGGAAGAGATGTATTTATTAGATAAAAAATCAATGTCTTCGGACTCTTTGATGATTCATAATAACTTTTCGAATCGCATGGCCTTGTGCCGGCGATGGTTCATTCAAATTTCTGCCCTATCAACTTTCGATGGTAGGATAGTGGCCTACCATGGTTTCAACGGGTAACGGGGAATAAGGGTTCGATTCCGGAGAGGGAGCCTGAGAAACGGCTACCACATCCA…
KAZACHSTANIA VITICOLA	GI|31746820|GB|AY046162.1	AAGAAATTTAATAATCTTTCTTTTTGAAAGGAGATTATGTGAGGTCTTTCTATTGGGAGATAGAAGGTACTGTTAGCAGTGATATAGTTGTGTTTCTTCTGCCTGCGCTTAATTGCGCGGCTGGGAGCATTGCGATGTCTTCTGTGCAGTGCTATTCCAAATTCTGTTTCCTGTATTAGATTGGTTGAACTGATTTCCACTATATTTCAAAAGAAAATTTACACACTATGAAGTTTATTCTTTCTAATTCTTTCTTTTGTTTCTTTGGGACGGTGGAAGCAATTCCTAGTCCCATTGGATGAAAGTGCAAACACAAACAATTTTGTATTATTGATATACTAGTCTAAACCTATTGATTTCGTAATTGAAATTGAAAAATATTTTAAAACTTTCAACAAC…
KAZACHSTANIA AEROBIA	GI|46403262|GB|AY582126.1	ACCTGCGGAAGGATCATTATAGAAATATAATTTTTCGTTGCTTTGCTTGGGAGACACTATACTGCTGGACCAGCGCTTAATTGCGCGGTTTGGTGGGTCTCTGGGGCTCAGTGGCACTATTACACACAGTGGAGATTTTTTATAATTCTTTGCATGCTTCTTTGGGCGGCTTCGGCAGCCCGGGAGTGACAAACACAAACAATTTTGTAATTTTATGAACTAGTCAAAACCAGAATTCCAGGAAGATTTATCTTTTTGTAATGTTAAAACAAATATTAAAACTTTCAACAACGGATCTCTTGGTTCTCGCATCGATGAAGAACGCAGCGAAATGCGATACGTAATGTGAATTGCAGAATTCCGTGAATCATCGAATCTTTGAACGCACATTGCGCCCCT…
KAZACHSTANIA AFRICANA	GI|31746813|GB|AY046155.1	AAGAAATGTTCAAGTGGTTATTCTAACAGGAGAGTTTGTTATGCTTCTGTCTGTGCTGTGAGCCTGCGCTTAATTGCGCGGCCCAGTGTGGATTAGAAGGTGACAAGTTAATGCTTGACTGTTTGGAAGACTGCTACTTTACACACTGTGGAGTTTTTCTTCTACAATTCTTTCCTTTGGGGGTGCAAGCTCCCAGAGGTGACAAACACAAACAATTTTGTAATATTCATAAACTAGTCAAAACCAATTTCGTATTGAAATTAAAAATATTTAAAACTTTCAACAACGGATCTCTTGGTTCTCGCATCGATGAAGAACGCAGCGAAATGCGATACGTAATGTGAATTGCAGAATTCCGTGAATCATCGAATCTTTGAACGCACATTGCGCCCCTTGGTA…
KAZACHSTANIA AQUATICA	GI|58429114|GB|AY881650.1	CAGTAGTCATATGCTTGTCTCAAAGATTAAGCCATGCATGTCTAAGTATAAGCAATTTATACAGTGAAACTGCGAATGGCTCATTAAATCAGTTATCGTTTATTTGATAGTTCCTTTACTACATGGTATAACTGTGGTAATTCTAGAGCTAATACATGCTTAAAATCTCGACCTTTTGGAAGAGATGTATTTATTAGATAAAAAATCAATGTCTTCGGACTCTTTGATGATTCATAATAACTTTTCGAATCGCATGGCCTTGTGCCGGCGATGGTTCATTCAAATTTCTGCCCTATCAACTTTCGATGGTAGGATAGTGGCCTACCATGGTTTCAACGGGTAACGGGGAATAAGGGTTCGATTCCGGAGAGGGAGCCTGAGAAACGGCTACCACATCCA…
KAZACHSTANIA BARNETTII	GI|31746831|GB|AY046173.1	AAGAAATATGGATTCTGGCGGGAGATGTCTTGCGAGCCTGCGCTTAAGTGCGCGGCAAGCGGGCGTTTCCATTTCACGCTGGTTATTCTACACACTGTGGAGTATTTTATACTTTATCGGGCAGTTGCTTTTGCATCTGTCCACACAAAACACAAACAACCTTTTTTATTATACATCGTCAACACAAATCTGTCTCTGACAGTAACCAAAATATTCAAAACTTTCAACAACGGATCTCTTGGTTCTCGCATCGATGAAGAACGCAGCGAAATGCGATACGTAATGTGAATTGCAGAATTCCGTGAATCATCGAATCTTTGAACGCACATTGCGCCCCTTGGTATTCCAGGGGGCATGCCTGTTTGAGCGTCATTTCCTTCTCAAATACTTGTATTTGGT…
KAZACHSTANIA BULDERI	GI|31746830|GB|AY046172.1	AAGAAAATGATGAATCGTTGGTATGGGGAGAGCTGGTTGAGCCTGCGCTTAAGTGCGCGGTGAGGCTAGTTCTCTTCGTTTTAAACCGATAATTCTTACACACACTGGAGTTTTATTCTAGAGTATCGGGAGTAGCAATACTCCCAAAACAAAACACAAACAATTCTTTTTTTTATTATTTTAATAGTCATTTCAAAATCTGCTTTATTGCAGTAACCAAAATATTCAAAACTTTCAACAACGGATCTCTTGGTTCTCGCATCGATGAAGAACGCAGCGAAATGCGATACGTAATGTGAATTGCAGAATTCCGTGAATCATCGAATCTTTGAACGCACATTGCGCCCCTTGGTATTCCAGGGGGCATGCCTGTTTGAGCGTCATTTCCTTCTCAAATAC…
KAZACHSTANIA EXIGUA	GI|205290158|GB|FJ153216.1	ATTGGTAGAGGAGGAGTGATCGAGCCTGCGCTTAAGTGCGCGGCGAGGTTGTTCTTTTTCGTTACGCCGATAATTCTTTACACACACTGGAGTTTTATTTCTACAGTATCGGAGGTAGCAATACCGCCAAAACAAAACACAAACAATTATTTTTTATTATTTTAATTTGTCATTTCAAAATCTGCTTTATTGCAGTAACCAAAATATTCAAAACTTTCAACAACGGATCTCTTGGTTCTCGCATCGATGAAGAACGCAGCGAAATGCGATACGTAATGTGAATTGCAGAATTCCGTGAATCATCGAATCTTTGAACGCACATTGCGCCCCTTGGTATTCCAGGGGGCATGCCTGTTTGAGCGTCATTTCCTTCTCAAATACTTGTATTTGGTTGTGAGT…
KAZACHSTANIA GAMOSPORA	GI|157741876|GB|EU075198.1	GCGGAAGGATCATTAAAGATTTAAAAATAATTTGGAGACGTTAGTTTAGAGAGAGATTGGTAATGGGACAATCCTGCGCTTAACTGCGCGGTTGGACTGATACTGGTTGTTAATTTCTTTAGACGTGTTTCTATATTACACTACACTGTGGAGTTTTTTCTTTACAACACATTTTCTTTCTTTGGGCTTCGGCCCAGAGTATACAAACACAAACAATTTTGTAATTATTTACAAGTCAATCATGCTTTTTATTAAGCAAAAACCAAAATATTCAAAACTTTCAACAATGGATCTCTTGGTTCTCGCATCGATGAAGAACGCAGCGAAATGCGATACGTAATGTGAATTGCAGAATTCCGTGAATCATCGAATCTTTGAACGCACATTGCGCCCCTTGGT…
KAZACHSTANIA HELLENICA	GI|225728991|GB|FJ810522.1	GCGGAAGGATCATTAAAGATTTAAAAATATTGGGAGACGCCTAACGTTTGGAGAGAGATTGGTTTTGGCTCAGCCTGCGCTTAATTGCGCGGTTGGTCTGGAGCTGGTTGTTAATTTCTCTGAGCGGGTGTCTTTCCTAAATTTACAACACTGTGGAGTTTTTTTCTTTACAACTATTCTTTTTTCTTTGGGTGCATGCAAGTGTTGCCCAGAGTATACAAACACAAACAATTTTGCAATGAATTTTAGTCAATTGTGCTTATTTATTTAAGCAAAAAAAACAAATATTCAAAACTTTCAACAACGGATCTCTTGGTTCTCGCATCGATGAAGAACGCAGCGAAATGCGATACGTAATGTGAATTGCAGAATTCCGTGAATCATCGAATCTTTGAACGC…
KAZACHSTANIA HUMATICA	GI|26017303|DBJ|AB097397.1	AAGGATCATTAAAGAAAATGATGAATCGTTGGTAGGAGAGAGTAGTTGAGCCTGCGCTTAAGTGCGCGGTGAGATTTGTTCTCTTCGTTTTAAACCGATAATTCTTACACACACTGGAGTTTTTTATTCTACAGTATCGGAGGTAGCAATACTTCCAACACAAAACACAAACAATTATTTTTTTATTATTTTAATCTAGTCACTTCAAAATCTGCTTTACGGCAGTAACCAAAATATTCAAAACTTTCAACAACGGATCTCTTGGTTCTCGCATCGATGAAGAACGCAGCGAAATGCGATACGTAATGTGAATTGCAGAATTCCGTGAATCATCGAATCTTTGAACGCACATTGCGCCCCTTGGTATTCCAGGGGGCATGCCTGTTTGAGCGTCATTTC…
KAZACHSTANIA JIAINICA	GI|208473546|GB|FJ196780.1	GGAAGGATCATTATAGAATAATATCCTGGATTGACACTGGATGCTAGTCTGAGTGTAAGCTGCGGACCTGCGCTTAATTGCGCGGTTTGTGGTTGCGCCTGGGTTGGTGTTGCTAACGGTGTCTTTCTACTTTACACACTGTGGAGATTTTTCTTTCAGTATTTTTCTTTGGGCTCTCGGGCCCAGAGGTATTAAACACAAACAATTTTGTAATTACCTAGTCAAGATCAGTTTTTTTGAAACTACAAACTTCAAAACTTTCAACAACGGATCTCTTGGTTCTCGCATCGATGAAGAACGCAGCGAAATGCGATACGTAATGTGAATTGCAGAATTCCGTGAATCATCGAATCTTTGAACGCACATTGCGCCCCTTGGTATTCCAGGGGGCATGCCTGT…
KAZACHSTANIA KUNASHIRENSIS	GI|3551055|DBJ|AB011806.1	CCGTAGGTGAACCTGCGGAAGGATCATTAAAGAAATTTATGATTTGAGAGCTAGTGTTAGGACCAGCGCTTAATTGCGCGGTCTGTGCTGTTCTCTAAATTTACACACTGTGGAGATTTATCTTCTACTTTTCGGTGCTTTGGGAGGACCTTTACGGGTCTTCCCAGAGTATACAAACACAAACAACTTTGTAATATGATATTAACAAGTCAAAAAACTGTTTTTTTACAGAAACAAAATATTCAAAACTTTCAACAACGGATCTCTTGGTTCTCGCATCGATGAAGAACGCAGCGAAATGCGATACGTAATGTGAATTGCAGAATTCCGTGAATCATCGAATCTTTGAACGCACATTGCGCCCCTTGGTATTCCAGGGGGCATGCCTGTTTGAGCGTC…
KAZACHSTANIA LODDERAE	GI|31746818|GB|AY046160.1	AAGATTTAAAAATTAGAGAGAATCGAGTTGAGTAGTGGGGGATGAGTGAGGACGAGTTTGGCATTGGCCAGCGCTTAATTGCGCGGTTATGCTAGCTAGTCTGAACTTGTTTCAATTTAAACTGCTGCTTGAGTGCGATTCTCTTTCTACACACACTGTGGAGTTATATTCTTTACACTTTTCTTTCTTTGGGGATGCAAGTCCCCAGAGTAAACAAACACAAACAATTTTGTAATTTTCTTTTACAGTCAATACAAATGCTTTTAATTAAGCAAACCAAAATATTCAAAACTTTCAACAACGGATCTCTTGGTTCTCGCATCGATGAAGAACGCAGCGAAATGCGATACGTAATGTGAATTGCAGAATTCCGTGAATCATCGAATCTTTGAACGCACA…
KAZACHSTANIA MARTINIAE	GI|3551056|DBJ|AB011807.1	CCGTAGGTGAACCTGCGGAAGGATCATTAAAGAAATTTAATAATCTGAATTGAATAAGGTCACAAGAGAGTATTTGTGTCTTACCAGCGCTTAACTGCGCGGTTTGATGTAGATGCTTGTTAATCTTGCGATGTCTGTTCTTTTCAACTATACACACTGTGGAGTTTTCTTCATACTTACTTTCTTCTTTGGGAGAGACTTGTCTTTCCCAAAGGTGACAAACACAAACAATTTTGTAATTTTGATATACTAGTCAATAACCAAATTTCGTAATTGAGATTTAAAAATATTTAAAACTTTCAACAACGGATCTCTTGGTTCTCGCATCGATGAAGAACGCAGCGAAATGCGATACGTAATGTGAATTGCAGAATTCCGTGAATCATCGAATCTTTGAAC…
KAZACHSTANIA NAGANISHII	GI|26017305|DBJ|AB097398.1	AAGGATCATTATAGAAATGATAACTTGCCGGGGAGGCGTGCTGCGCTTAGTTGCGCGGTGCGGCGCCCCGGCGAAAACTCACACACTGTGGAGATTTTTTCTACGCTTTTTCTTTGGGCAGCCGCCCAGAGGTAACAAACACAAACAATTATGCAGTGACCTAGTCAGAAATCTGTTTAGCTTTTTAAACAACAAAATTTAAAACTTTCAACAACGGATCTCTTGGTTCTCGCATCGATGAAGAACGCAGCGAAATGCGATACGTAATGTGAATTGCAGAATTCCGTGAATCATCGAATCTTTGAACGCACATTGCGCCCCCTGGTATTCCGGGGGGCATGCCTGTTTGAGCGTCATTTCCTTCTCAAACACCTGTGTTTGGTTGTGAGTGATACTCTG…
KAZACHSTANIA PICEAE	GI|31746817|GB|AY046159.1	AAGATTTAAACCTGAAGTTGTTGAACTGGACTAGAGAGAGTTGATTGTATGCTGCCTGCGCTTAATTGCGCGGTTGTGTGCGATTAGTTCATTAATCTCTTTTCCTATATGTTCGGCTTCTTTCAACACACACTGTGGAGTAATATTTTATTCTTCTTTCTTTGGGCTACTCTCGAGCAGCCCAGAGTAAACAAACACAAACAATTTTGTAATTTTATTTTGTCAAATATACATTTGTTTTAATTAACAAACGAAAATATTTAAAACTTTCAACAACGGATCTCTTGGTTCTCGCATCGATGAAGAACGCAGCGAAATGCGATACGTAATGTGAATTGCAGAATTCCGTGAATCATCGAATCTTTGAACGCACATTGCGCCCCTTGGTATTCCAGGGGG…
KAZACHSTANIA ROSINII	GI|31746816|GB|AY046158.1	AAGATTTTTCGAAGAGTTTGGTTGGTTTAGGAGAGATGAGTAGGGAAGCAGCCTGCGCTTAACTGCGCGGCGACTTCGCTGCCTATCGCTAATTTCCTCTGCCTATAACCGAGCTTCTTTCACACACACACTGGAGTAATTTTTTATTCTTCTTCTTTGGGTGGCTTCGGCTGCCCAGAGTACACAACACAAACAATTTTGTAATTTACAATAGTCATTATTTATTTGCTCTAACCAGCAAACCAAAATATTCAAAACTTTCAACAACGGATCTCTTGGTTCTCGCATCGATGAAGAACGCAGCGAAATGCGATACGTAATGTGAATTGCAGAATTCCGTGAATCATCGAATCTTTGAACGCACATTGCGCCCCTTGGCATTCCAGGGGGCATGCCTGT…
KAZACHSTANIA SERVAZZII	GI|31746811|GB|AY046153.1	TAGAAATATAATTTTTCGTTGCTTTGCGAGGAGACACTATACTGCTGGACCAGCGCTTAATTGCGCGGTTTGGTGGGTCTCTGTAGCTCAGTAGCACTATTACACACAGTGGAGATTTTTATAATTCTTTGCATGCTTCTTTGGGCTGCTTCGGCGGCCCAGGAGTGACAAACACAAACAATTTTGTAATTTTATGAACTAGTCAAAACCAGAATTCCAGGAAGATTTATCTTTTTGTAATATTAAAACAAATATTAAAACTTTCAACAACGGATCTCTTGGTTCTCGCATCGATGAAGAACGCAGCGAAATGCGATACGTAATGTGAATTGCAGAATTCCGTGAATCATCGAATCTTTGAACGCACATTGCGCCCTCTGGTATTCCAGGGGGCATGCC…
KAZACHSTANIA SIAMENSIS	GI|208473547|GB|FJ196781.1	TTCCGTAGGTGAACCTGCGGAAGGATCATTATAGAAATATAATAATTCGTTGCTTTCTGCCACTACATGTTGAAGGAGGACGTTTTTGCGTGTGGACCAGCGCTTAATTGCGCGGTTTGTACGTGTTCTCTGGATGTGTGGTAGGAGTAGCACTATTTACACACTGTGGAGATGTTTTTTCTACATTCTTTGCAAGCTTCTTTGGGTTTTGTTTCAGCTTTTTGTTTGGAACAGGCCCAGAAGTGACAAACACAAACAATTTTGTAATCAATATTTTTTAACTAGTCAAAAACCAGATATCCCAGGAGTGTAAGGAGATCTTTATGTTCTCCCCTCTCTTGTGGTGATTCTTTTAAATACAAACATTTAAAACTTTCAACAACGGATCTCTTGGTTCTC…
KAZACHSTANIA SINENSIS	GI|31746825|GB|AY046167.1	TAGAATGATACTTGCTGGGGGNGGTGNNNNNNNNNNNNNNNNNNNNNNNNNNNNCCCNNNNNNNNCTCACACACTGTGGAGATTTTTTCTACGCTTTTTTCTTTGGGCAGCCGCCCAGAGGTAACAAACACAAACAATTATGCAGTGACCCAGTCAGAAATCTGTTTAGCTTTTTAAACAACAAAATTTAAAACTTTCAACAACGGATCTCTTGGTTCTCGCATCGATGAAGAACGCAGCGAAATGCGATACGTAATGTGAATTGCAGAATTCCGTGAATCATCGAATCTTTGAACGCACATTGCGCCCCCTGGTATTCCGGGGGGCATGCCTGTTTGAGCGTCATTTCCTTCTCAAACATTTGTGTTTGGTTGTGAGTGATACTCTGCGAGTTAGCTT…
KAZACHSTANIA SOLICOLA	GI|46403264|GB|AY582128.1	AGGATCATTATAGAAATATAATTTTTCGTTGCTTTGTCTTGTGGAGACACTATACTGCTGGACCAGCGCTTAATTGCGCGGTACGGTGGGTCTCTGCGAGCTCAGTAGCACTATTACACACAGTGGAGATTTTTTAAACAATTCTTTGCATGCTTCTTTGGGCGGCTTCGGCAGCCCAGGGGTAACAAACACAAACAATTTTGTAATTTTATGAACTAGTCAAAACCAGAATTCCAGGAAGATTTATCTTTTTGTAATGTTAAAAACAAATATTAAAACTTTCAACAACGGATCTCTTGGTTCTCGCATCGATGAAGAACGCAGCGAAATGCGATACGTAATGTGAATTGCAGAATTCCGTGAATCATCGAATCTTTGAACGCACATTGCGCCCCTTGG…
KAZACHSTANIA SPENCERORUM	GI|31746819|GB|AY046161.1	AAGATTTAAAAATATTGAATTGTGGAGGGGATATTGGGGAGCCTGAGGTAGTGGCGGTTTTGGGGCCTGCGCTTAATTGCGCGGTTCTGAAGCAGCTGCTGGTTCTAGTTCTGTTAACTGATATTTCTGAAGCTTTTCTAACTACACACTGTGGAGTAATTTTCTCAACTTCTTTTCTTTGGGGATGCAAGTCCCCAGAGTACACAAACACAAACAATTTTGTAATTTCTAATAGTCAAAAATATTGTTTTTAGTTAAACATTCAAATATTTAAAACTTTCAACAACGGATCTCTTGGTTCTCGCATCGATGAAGAACGCAGCGAAATGCGATACGTAATGTGAATTGCAGAATTCCGTGAATCATCGAATCTTTGAACGCACATTGCGCCCCTTGGTA…
KAZACHSTANIA TAIANENSIS	GI|242134016|GB|GQ181169.1	ATCTGGTTGATCCTGCCAGTAGTCATATGCTTGTCTCAAAGATTAAGCCATGCATGTCTAAGTATAAGCAATTTATACAGTGAAACTGCGAATGGCTCATTAAATCAGTTATCGTTTATTTGATAGTTCCTTTACTACATGGTATAACTGTGGTAATTCTAGAGCTAATACATGCTTAAAATCTCGACCTTTTGGAAGAGATGTATTTATTAGATAAAAAATCAATGTCTTCGGACCTTTTGATGATTCATAATAACTTTTCGAATCGCATGGCCTTGTGCTGGCGATGGTTCATTCAAATTTCTGCCCTATCAACTTTCGATGGTAGGATAGTGGCCTACCATGGTTTCAACGGGTAACGGGGAATAAGGGTTCGATTCCGGAGAGGGAGCCTGAGAA…
KAZACHSTANIA TELLURIS	GI|31746822|GB|AY046164.1	GAGAAAAAAACCGTCTCGTGGAGAGCGTGCTGGGGGAGCCGTTGGGGGAGCACACGTACTGCGGGCCAGCCAGCGCTTAGTTGCGCGGCGCCTGTGGGTGCTTCGCCGGGAGCCCTCTGCTACAAGGCACTTCTCCATGCAGAACACACACACAGTGGAGACACGTATGCACGTTTTTCTGGGTGCATTGGTGCTTTGGGCTGGCGACAGCCCAGAGTGCGGCACGCAAAACACAAACAAAAATGCAGTTGCAACACGCAGTCAGAGACACACACGAGTTTGGGCAGTGCGCGAGCGCTGTGGCAGACGAGTGGATAACAAATCTTCAAAACTTTCAACAACGGATCTCTTGGTTCTCGCATCGATGAAGAACGCAGCGAAATGCGATACGTAGTGTGA…
KAZACHSTANIA TRANSVAALENSIS	GI|31746814|GB|AY046156.1	TAGAATAATATCCTGGATTGACACTGGGTGCTAGTTTGAGTGGTTGTAAGTTGACCTGCGCTTAATTGCGCGGTTGGTTGCACTGCTTTTAAGCTGGTGCTAATTATAAACGGTGTCTTTCTGCTTTACACACTGTGGAGATTTCTTCTTTCAGTATTTTTCTTTGGGTTCATTTTTGAGCCCAGAGGTATTAAACACAAACAATTTTGTAATTTTATACTAGTCTAGATCAGTTTTATTTTGAAACTACAAACTTCAAAACTTTCAACAACGGATCTCTTGGTTCTCGCATCGATGAAGAACGCAGCGAAATGCGATACGTAATGTGAATTGCAGAATTCCGTGAATCATCGAATCTTTGAACGCACATTGCGCCCCTTGGTATTCCAGGGGGCATGC…
KAZACHSTANIA UNISPORA	GI|2627125|DBJ|D89896.1	AGGTGAACCTGCGGAAGGATCATTATAGAAATATAATTATTCGTTGCTTTGCTTGGAGACACATACTGCCGAACCAGCGCTTAATTGCGCGGTTTGGTGGGTCTCTGTAGCTCAGTAGCACTATTACACACTGTGGAGATTTTATAATTCTTTGCATGCTTCTTTGGGCAGCTTCGGCAGCCCAGAGGTAACAAACACAAACAACTTTGTAATATTTTTAACCCAGTCAAAACCAGAATTCCAGAAAGATTTATCTTTTTGTAATATTATAACAAATATTCAAAACTTTCAACAACGGATCTCTTGGTTCTCGCATCGATGAAGAACGCAGCGAAATGCGATACGTAATGTGAATTGCAGAATTCCGTGAATCATCGAATCTTTGAACGCACATTGCGC…
KAZACHSTANIA WUFONGENSIS	GI|205289981|GB|FJ153185.1	ATTGGTAGGAGGTGACGGCTGAGCCTGCGCTTAAGTGCGCGGTGAGGTTGCTGCTTTCGCTACGCCGATAATTCTTACACACACTGGAGTTTTATTCTACAGTATCGGGAGTGGTAAAACACGCCCAACACAAAACACAAACAACATTTTTTATTTTTTACAGTCATTCAAAATCTGCTTTATTGCAGTAACCAAAATATTCAAAACTTTCAACAACGGATCTCTTGGTTCTCGCATCGATGAAGAACGCAGCGAAATGCGATACGTAATGTGAATTGCAGAATTCCGTGAATCATCGAATCTTTGAACGCACATTGCGCCCCTTGGTATTCCAGGGGGCATGCCTGTTTGAGCGTCATTTCCTTCTCAAATACTTGTATTTGGTTGTGAGTGACACTC…
KAZACHSTANIA YAKUSHIMAENSIS	GI|26017309|DBJ|AB097400.1	AAGGATCATTATAGAATAATATCCTGGATTGATACTGGGTGTCTGCTTGAGTAGATGCTACGGACCTGCGCTTAATTGCGCGGTTTGTAGAGCTACTTTTTTGCGGATGCTACCAACGGTGTCTTTCTACTTTACACACTGTGGAGATTTCTTCTTTCAGTATTTTTCTTTGGGCTTTCGAGCCCAGAGGTTCTAAACACAAACAACTTTGTATTTTATACTAGTCATGATCAGTTTTATTTTGAAACTACAAACTTCAAAACTTTCAACAACGGATCTCTTGGTTCTCGCATCGATGAAGAACGCAGCGAAATGCGATACGTAATGTGAATTGCAGAATTCCGTGAATCATCGAATCTTTGAACGCACATTGCGCCCCTTGGTATTCCAGGGGGCATG…
KAZACHSTANIA ZONATA	GI|157741877|GB|EU075199.1	GCGGAAGGATCATTAAAGATTTAAAAATAACGGAATACACTTTGAAGAGAGACTTGTTGAGGAACAGCCTGCGCTTAATTGCGCGGTTAGACTGAGACTGGTTGTTAATTTCTTCAGTTCAGGTGTTTTTCCATATTACAACACTGTGGAGTTTTTTCTTTACAAGCAATTTTTTTTCTTTGGGCGTACGCAAGTGTGCCCAGAGTATACAAACACAAACAATTTTGTAATTTTAATTTTACTAGTCAATAGCGCTTATTTATTTAAGCAATAAACCAAAATATTCAAAACTTTCAACAACGGATCTCTTGGTTCTCGCATCGATGAAGAACGCAGCGAAATGCGATACGTAATGTGAATTGCAGAATTCCGTGAATCATCGAATCTTTGAACGCACAT…
KLOECKERA LINDNERI	GI|31746856|GB|AY046198.1	GATTGAATTATCATTTTGTTGCTCGAGTTCTTTTAAAGATCTTTTACAATTAAATGGGTTGTTTCAGTTTAAGATGTGCGCTTAATTGCGCTGCTTATTCAGAGACTCTCAGTAGAAGTCGTCTTTTCTTGAATCTCAGTCAACTACTACACACAGTGGAGTTTTCTACTTAATTCTTTCTGCTTTGGGTCGCAAGGCCCAGAGTTAAAACAAACACAAACAATTTATTTTATTAATTTTTTAAGCTAAACCAAAATTCCTAACGGAAATTTTAAATAATTTAAAACTTTCAACAACGGATCTCTTGGTTCTCGCATCGATGAAGAACGTAGCGAATTGCGATAAGTAATGTGAATTGCAGATACTCGTGAATCATTGAATTTTTGAACGCACATTGCG…
KLUYVEROMYCES AESTUARII	GI|31746868|GB|AY046210.1	AAGATTATGTATGAGTAGTTTACTGGGGAAGTCACAAAGAACTTGAGCCTGCGCTTAATTGCGCGGCCAATTCCTGACTTTCTGCTATCAGTATTCTATTTTTCATCCTAAACACAATGGAGTTTTTTCTCTATAAACTACTTCCCTGGAGAACTCGTTTCTCCAGTGGACATAAACACAAACAATCTTTTGTATTATGAAAACTTATTTATCAATAAATTTAATATTCAAAACTTTCAACAACGGATCTCTTGGTTCTCGCATCGATGAAGAACGCAGCGAATTGCGATAAGTATTGTGAATTGCAGATTTTCGTGAATCATCGAATCTTTGAACGCACATTGCGCCCTTTGGTATTCCAGGGGGCATGCCTGTTTGAGCGTCATTTCCTTCTCAAAC…
KLUYVEROMYCES DOBZHANSKII	GI|31746873|GB|AY046215.1	AAGATTATGAATGAGTAGATTACTGGGGGAATTGCTGAACGAGGCCTGCGCTTAATTGCGCGGCCAGTTCATGATTCTCTGCTATCAGTTTTCTTTTCTCTCATCCTAAACACAATGGAGTTTTTTCTCTATGAACTACTTCCCTGGAAAGCTCGTCTTTCCAGTGGACATAAACACAAACAATATTTTGCATTATGAAAAACTATTATACCAATAAATTTAATATTTAAAACTTTCAACAACGGATCTCTTGGTTCTCGCATCGATGAAGAACGCAGCGAATTGCGATATGTATTGTGAATTGCAGATTTTCGTGAATCATCAAATCTTTGAACGCACATTGCGCCCTCTGGTATTCCAGGGGGCATGCCTGTTTGAGCGTCATTTCTCTCTCAAACC…
KLUYVEROMYCES LACTIS VAR. DROSOPHILARUM	GI|13559272|EMB|AJ401711.1	AAGATTATGAATGAGTAGATTACTGGGGGAATCGCTGAATATGGCCTGCGCTTAATTGCGCGGCTAATTCTTGATTCTCTGCTATCAGTTTTCTTTCTCTCATCCTAAACACAATGGAGTTTTTTCTCTATGAACTACTTCCCTGGAGAGCTCGTCTCTCCAGTGGACATAAACACAAACAACATTTTGCATTATGAAAAACTATTTATCAAGAAATTTAATATTCAAAACTTTCAACAACGGATCTCTTGGTTCTCGCATCGATGAAGAACGCAGCGAATTGCGATATGTATTGTGAATTGCAGATTTTCGTGAATCATCAAATCTTTGAACGCACATTGCGCCCTCTGGTATTCCAGGGGGCATGCCTGTTTGAGCGTCATTTCTCTCTCAAACCTT…
KLUYVEROMYCES MARXIANUS	GI|31746872|GB|AY046214.1	AAGATTATGAATGAATAGATTACTGGGGGAATCGTCTGAACAAGGCCTGCGCTTAATTGCGCGGCCAGTTCTTGATTCTCTGCTATCAGTTTTCTATTTCTCATCCTAAACACAATGGAGTTTTTTCTCTATGAACTACTTCCCTGGAGAGCTCGTCTCTCCAGTGGACATAAACACAAACAATATTTTGTATTATGAAAAACTATTATACTATAAAATTTAATATTCAAAACTTTCAACAACGGATCTCTTGGTTCTCGCATCGATGAAGAACGCAGCGAATTGCGATATGTATTGTGAATTGCAGATTTTCGTGAATCATCAAATCTTTGAACGCACATTGCGCCCTCTGGTATTCCAGGGGGCATGCCTGTTTGAGCGTCATTTCTCTCTCAAACC…
KLUYVEROMYCES NONFERMENTANS	GI|31746869|GB|AY046211.1	AAGATTATGAATGAGTAGTTTACTGGGAGCGTCATCAAGAGCTTGAGCCTGCGCTTAATTGCGCGGCCGGTTCCCGACACTCTGCTATCAGTATTCTATTTCTCATCCTAAACACATTGGAGTTTTTCTCTATCAACTACTTCCCTGGAGAACTTGTTTCTCCAGTGGACATAAACACAAACAATATTTTGTATTATGAAACACTATTTTAAAACGAATTTAATATTCAAAACTTTCAACAACGGATCTCTTGGTTCTCGCATCGATGAAGAACGCAGCGAATTGCGATAAGTATTGTGAATTGCAGATTTTCGTGAATCATCGAATCTTTGAACGCACATTGCGCCCTCTGGTATTCCGGGGGGCATGCCTGTTTGAGCGTCATTTCCTTCTCAAACC…
KLUYVEROMYCES WICKERHAMII	GI|31746870|GB|AY046212.1	AAGATTATGAATGAGTGGATTATTGGGAGAATCGCCGGAGCTCGAGCCTGCGCTTAATTGCGCGGCCGGTTCTTGATTCTCTGTTATCAATGATCTATCTCTCATCCTAAACACAATGGAGTTTTCTTCTCTATGAACTACTTCCCTGGAGAGACTTGTTTCTCCAGTGGACATAAACACAAACAATATTTTGCATTATGAAAAACTATTTATCAAGAAATTCAATATTTAAAACTTTCAACAACGGATCTCTTGGTTCTCGCATCGATGAAGAACGCAGCGAATTGCGATATGTATTGTGAATTGCAGATTTTCGTGAATCATCAAATCTTTGAACGCACATTGCGCCCTCTGGTATTCCAGGGGGCATGCCTGTTTGAGCGTCATTTCTCTCTCAAA…
KOCKOVAELLA CALOPHYLLI	GI|13699114|DBJ|AB042227.1	AGTCATAACAAGGTTTCCGTAGGTGAACCTGCGGAAGGATCATTAGTGATTTGGCCGAGAGGCCTTTATCCAATCCTCACACCTGTGAACACGTCGGTGGGCTTCGGCCCGCCGGTCTTTACAATACTATGTGTAATGAACGTCATGTAACATAAACAAAACAAAACTTTCAACAACGGATCTCTTGGCTCTCGCATCGATGAAGAACGCAGCGAAATGCGATAAGTAATGTGAATTGCAGAATTCAGTGAATCATCGAATCTTTGAACGCACCTTGCGCCTCTTGGTATTCCGAGAGGCATGCCTGTTTGAGTGTCATGAATCATCAATCCCATGGGTTTCTCATCCGTGTGGACTTGGAACTGGGCGTCTGCCTCCCAAGGCTCGCCTCAAATGACT…
KOCKOVAELLA IMPERATAE	GI|14780056|DBJ|AB054091.1	GTGATTTGCCTAACGGCCTTTATCCAATCCTCAACACCTGTGAACCTGTCGGTGGACCTCGGTCCGCCGGTCTTTACAATACTATGTGTCATGAACGTGAATGTATTTATAACAAAAAAAACTTTCAACAACGGATCTCTTGGCTCTCGCATCGATGAAGAACGCAGCGAAATGCGATAAGTAATGTGAATTGCAGAATTCAGTGAATCATCGAATCTTTGAACGCACCTTGCGCCTCTTGGTATTCCGAGAGGCATGCCTGTTTGAGTGTCATGAAATATCAATCCCCATGGGTTTTCTGAACCAGTGGTGGACTTGGACTTGGGTGTATGCCTCACAAGGCTCGCCTCAAACGACTTAGTGGTCGTCTTTTGACTCATGCCTGACGTAATAAGTTTC…
KOCKOVAELLA MACHILOPHILA	GI|14780057|DBJ|AB054092.1	GTGATTTGGCCGAGAGGCCTCTATCCAATCCTCACACCTGTGAACATGTCGGTGGGACCCTTGAAGGAGGGGACCGCCGGACACACCACACTATGTGTAATGAACGTGATGTATAGTAACAAAAACAAAACTTTCAACAACGGATCTCTTGGCTCTCGCATCGATGAAGAACGCAGCGAAATGCGATAAGTAATGTGAATTGCAGAATTCAGTGAATCATCGAATCTTTGAACGCACCTTGCGCCTCTTGGTATTCCGAGAGGCATGCCTGTTTGAGTGTCATGAAACATCAATCCCCGAGGGTTTTCTCGACCCCCGGTGGACTTGGACTTGGGCGTCTGCCTCCCCAGGCTCGCCTCAAATGACTCAGTGGGAACTGTTGACCCATGCCTGACGTGA…
KOCKOVAELLA PHAFFII	GI|14780059|DBJ|AB054093.1	GTGATTTGGCTGAGAGGCCTTTATCCAATCCTCACACCTGTGAACTTGTCGGAGGGCTGGTCCCTCTGTCACCACAAACAATGTGTAATGAATGTAACATATATAACAATAAACAAAACTTTCAACAACGGATCTCTTGGCTCTCGCATCGATGAAGAACGCAGCGAAATGCGATAAGTAATGTGAATTGCAGAATTCAGTGAATCATCGAATCTTTGAACGCACCTTGCGCCTCTTGGTATTCCGAGAGGCATGCCTGTTTGAGTGTCATGAAACATCAATCCCCAGGGTTTCTTTGCCTTGGTGGACTTGGACTTGGGCGTCTGCCAGACCTGGCTCGCCTCAAATGACTCAGTGGGAACTTCTTGACCCATGCCTGACGTGATAAGTTTCGTCTTG…
KOCKOVAELLA SACCHARI	GI|14780060|DBJ|AB054094.1	GTGATTTGGTCGCAAGACCTTTATCCAATCCTCAACACCTGTGAACTTGTCGGTGGGCTTCGGCCGCCGGTCTTTACAATACTATGTGTCATGAACGTGAATGTATTTATAACAAAAATAAAACTTTCAACAACGGATCTCTTGGCTCTCGCATCGATGAAGAACGCAGCGAAATGCGATAAGTAATGTGAATTGCAGAATTCAGTGAATCATCGAATCTTTGAACGCACCTTGCGCCTCTTGGTATTCCGAGAGGCATGCCTGTTTGAGTGTCATGGAATCTCAATCCCCATGGGTTTTTCGGAACCTGTGGTGACTTGGACTTGGGCGTCTGCCTCACAAGGCTCGCCTCAAATGACTTAGTGGTCGTCTTTTGACTCATGCCTGACGTAATAAGTT…
KOCKOVAELLA SCHIMAE	GI|13699115|DBJ|AB042228.1	AGGTTTCCGTAGGTGAACCTGCGGAAGGATCATTAGTGATTTGGCCGAGAGGCCTTTATCCAATCCTCACACCTGTGAACTCGTCGGTGGGCCCTGGCCCGCCGGATTTACAAAACTATGTGTAATGAACGTGAAACATGAAAAACAAAAACAAAACTTTCAACAACGGATCTCTTGGCTCTCGCATCGATGAAGAACGCAGCGAAATGCGATAAGTAATGTGAATTGCAGAATTCAGTGAATCATCGAATCTTTGAACGCACCTTGCGCCTCTTGGTATTCCGAGAGGCATGCCTGTTTGAGTGTCATGAATCATCAATCCCACGGGTTTTCTGAACCTGTGCGGACTTGGAACTGGGCGTCTGCCTCACAAGGCTCGCCTCAAATGACTTAGTGGGA…
KOCKOVAELLA THAILANDICA	GI|15005019|DBJ|AB054095.1	GTGATTTGCCGAAAGGCCTCTAAATCCAATCCTCTACACCTGTGAACTTGTCGGTGGGCCTGTGCCCGCCGGTCTTTACAACACTATTGTCATGAACGTGAATGTATTTATAACAAAAACAAAACTTTCAACAACGGATCTCTTGGCTCTCGCATCGATGAAGAACGCAGCGAAATGCGATAAGTAATGTGAATTGCAGAATTCAGTGAATCATCGAATCTTTGAACGCACCTTGCGCCTCTTGGTATTCCGAGAGGCATGCCTGTTTGAGTGTCATGAAATCTCAATCCCCGAGGGTTTTTCTGGAACCCGCGGCGGACTTGGACTTGGGCGTCTGCCTCGCAAGGCTCGCCTCAAATGACTTAGTGGTTGTCTTCTTGACTCATGCCTGACGTAATA…
KOCKOVAELLA VIETNAMENSIS	GI|13699113|DBJ|AB042226.1	AGTCATAACAAGGTTTCCGTAGGTGAACCTGCGGAAGGATCATTAGTGATTTGGCCGAGAGGCCTTCATCCAATCCTCACACCTGTGAACACGTCGGTGGGCTTCGGCCCGCCGGTCTTTACAATACTATGTGTAATGAACGTCATGTAACATAAACAAAACAAAACTTTCAACAACGGATCTCTTGGCTCTCGCATCGATGAAGAACGCCAGCGAAATGCGATAAGTAATGTGAATTGCAGAATTCAGTGAATCATCGAATCTTTGAACGCACCTTGCGCCTCTTGGTATTCCGAGAGGCATGCCTGTTTGAGTGTCATGAATCATCAATCCCACGGGTTTCTCATCCGTGTGGACTTGGAATTGGGCGTCTGCCTCCCCCAAGGCTCGCCTCAAATG…
KODAMAEA ANTHOPHILA	GI|334980785|GB|HM156510.1	CACACCGTTTATACCAAACTAAAAAAAATCATGTTTTATAAAAATTGTCTAAAACCAAAATTTCTTAAAACTTTCAACAACGGATCTCTTGGTTCTCGCATCGATGAAGAACGCAGCGAAATGCGATACGTAATACGAATTGCAGCTCTCGGAATCATCGAATCTTTGAACGCACATTGCACCATTAGGTATTCCTAATGGTATGCTTGTTTGAGCGAATACTTCCCTAATCCTTTGGATTGTATTGTGAAAACTAAAAGCATTTTAAGGTACTCTACAATAAAGTATCCTTAACTTTACCTTTTACTTTTTCCTCAAA
KODAMAEA KAKADUENSIS	GI|334980787|GB|HM156512.1	CACACCGTTCTAATTAAAACAAAACAAACTAACTAAATTCTAAACAAGAAATTCTTAAAACTTTCAACAACGGATCTCTTGGTTCTCGCATCGATGAAGAACGCAGCGAAATGCGATACGTAATACGAATTGCAGCTCTCGGAATCATCGAATCTTTGAACGCACATTGCACCATTGGGTATTCCCAATGGTATGCTTGTTTGAGCGAATACTTCCCTAATCCTTTGGATTGTATTGTATTTCTCCAGAAAAACAAAAATGATGTGATTGTACTCTACAATATTGTACATCCACCCTTTTACTTTTTCCTCAAA
KODAMAEA NITIDULIDARUM	GI|334980786|GB|HM156511.1	CACACCGTTCTAATTAAACTAAACCAATCTAACTAAATCTAAACAAGAAATTCTTTAAAACTTTCAACAACGGATCTCTTGGTTCTCGCATCGATGAAGAACGCAGCGAAATGCGATACGTAATACGAATTGCAGCTCTCGGAATCATCGAATCTTTGAACGCACATTGCACCATTAGGTATTCCTAATGGTATGCTTGTTTGAGCGAATACTTCCCTAATCCTTAGGATTGTATTGTGAAAACGAAAATTATACGAACGTACTCTACAATAAAGTACTCCGTCCTTTTTTTCATTCCTCAAA
KODAMAEA OHMERI	GI|9716403|GB|AF218977.1	GCATCGATGAAGAACGCAGCGAAATGCGATACGTAATACGAATCGCAGCTCTCGGAATCATCGAATCTTTGAACGCACATTGCACCATTGGGTATTCCCAATGGTATGCTTGTTTGAGCGAATACTTCCCTAATCCTCACGGATTGTATTGTGTTTGCACGAAAATAATGACGACAGTACTCTACAAAACGGTACCGTCAGTACACTCATTTTTTTTCCTCAAATCAAGTAGGACTACCCGCTGAACTTAAGCATATCAATAAGCGGAGGA
KOMAGATAELLA PASTORIS	GI|374722825|GB|JQ398742.1	AAAACTGCGGCGCAAGCCGTAGCCAAAACACACTGAGTATAACTTCTAGGCTAATACACATACAACCGATTTATCTAAATCTCCTCCCAACGGATCTCTTGGCTCTCGCGACGATGAAGAACGCAGCGATCCGCGATACGTCCTGGAAGCCGCCGTGAACCATCAATTTTCGAACGCACATTGCATACAGGGAGGGTGGGGTGAGTCAATTCTCACACTCGTGGTCTAGTTTACAAAGGATGACTAATAACTTCGTCAGCCC
KOMAGATAELLA PHAFFII	GI|374722826|GB|JQ398743.1	AGAAGCTTCGGCGCTAGCCGGAGCGCACTTACACACTGAGTATAACTTCTAGGNTAATACACATACACAAACACAGATTACTAAATCTCCTCCCAACGGATCTCTTGGCTCTCGCGACGATGAAGAACGCAGCGATCCGCGATACGTCCTGGAAGCCGCCGTGAACCATCAATTTTCGAACGCACATTGCATACAGGGAGGGTGGGGTGAGTCTACTCTCACTATCGTGGTTTAAATACAAAGGATGACTAATACAATCGTCAGCCC
KOMAGATAELLA PSEUDOPASTORIS	GI|374722828|GB|JQ398745.1	AAGAAACTCGGCCCTGCCGAGTTTATTTACACACTGAGTATAAAAGCTAGGTTAACATAATATACAGATTTAATTTTCTAAATCTCCTCCCAACGGATCTCTTGGCTCTCGCAACGATGAAGAACGCAGCGATCCGCGATACGTCCTGGAAGCCGCCGTGAACCATCAATTTTCGAACGCACATTGCATACAGGGAGGGTGGGGTGAGTCTACTCTCACATTTGTGGTTTAAAATTAAAGGCTGACTAATAACTTCGTCAACCC
KONDOA AERIA	GI|20452288|GB|AF444562.1	TCCGTAGGTGAACCTGCGGAAGGATCATTAGTGAAACATAAGAGTGCTCTTTATTGAGGCTCGTTTAACTATCCATTACACTTTGTGCATTTGAAAACATTACTTGGATGCTTTGGGCTTCGGTCCTCTGTGTTGCTATCAAGTATCTTTACACAACCCCATTGCTTTACATGAGATGATGATGTTACATAATTTGAAATGAAAGAAACAACTTTCAGCAACGGATGTCTTGGCTCTCGCATCGATGAAGAACGCAGCGAAATGCGATACGTAATGTGAATTGCAGAACTCAGTGAATCATCGAATTTTTGAACGCACCTTGCGCTCTTTAGTTATTCTGAAGAGCATGCTTGTTTGAGTGTCGCGAACCTCTCAACCCCGCCCAAGGCTTAATTGACT…
KONDOA MALVINELLA	GI|20452224|GB|AF444498.1	TCCGTAGGTGAACCTGCGGAAGGATCATTAGTGAAACATTAGAGTGCTCTTCATTGAGGCTCGTTTAACTATCCATTACACTTTGTGCATTTGAAACATTACTTGGTAACCTAGGGCTTCGGTCCTCTGTTATGCTAGCAAGTACTTTACATAACCCCATTGCTTTACATGAGATGATGATGTTACATAATTTGAAATGAAAGAAACAACTTTCAGCAACGGATGTCTTGGCTCTCGCATCGATGAAGAACGCAGCGAAATGCGATACGTAATGTGAATTGCAGAACTCAGTGAATCATCGAATTTTTGAACGCACCTTGCGCTCTTTAGTTATTCTGAAGAGCATGCTTGTTTGAGTGTCGCGAACCTCTCAACCCCGCCAAAGGCTTTACTGACTTT…
KREGERVANRIJA DELFTENSIS	GI|63082042|GB|AY923246.1	CTGATTGACATTTTTGTCATTAACACACTGTGAACTTTTATTAGAGCAAAACTTATTAAACATGTTTTTTTTTATATTGTCAAGAAAATAATAAAGTGAAAACTTTCAACAACGGATCTCTTGGTTCTCGCATCGATGAAGAGCGCAGCGAAATGCGATAATTAATGTGAATTGCAGATTTTCGTGAATCATCGAGTTCTTGAACGCACATTGCGCCCTCTGGTATTCCGGAGGGCATGTCTGTTTGAGCGTCATTTCATTCTCACTTTACAGTGGTTATGACATTGCCACTAGTTTTAATTAATTGTGTGGCTCTGTTGAAAAAGATTAGGAATACACCAAAGAACTAGGTTTACACCTCTTTGGAGTGTCCTTTTTTAAAAAAAAAATCAGAAAGT
KREGERVANRIJA FLUXUUM	GI|63082045|GB|AY923249.1	CTGATTGACAATTTTGTCATTTACACACTGTGAACTTTTATTAGAGCAAAACTTATTAAAACATGTAATTTTATAAATCGTCAAGAAAAATAATAAAGTGAAAACTTTCAACAACGGATCTCTTGGTTCTCGCATCGATGAAGAGCGCAGCGAAATGCGATAATTAATGTGAATTGCAGATTTTCGTGAATCATCGAGTTCTTGAACGCACATTGCGCCCTCTGGGATTCCGGAGGGCATGTCTGTTTGAGCGTCATTTCATTCTCACAATATAGTGGTTATGACATTGCCAGAATTTTTTTTGGCTCTGTTGAAAAAGATTAGGAAGACACCAAAGAACTAGGTTTACACCTCTTTGGAGTGTCCTTAATAAAACATACCAGAAAGT
KREGERVANRIJA PSEUDODELFTENSIS	GI|63082044|GB|AY923248.1	CTGATTGACATTTATGTCATTTTACACACTGTGAACTTTTATTAGAGCAAAACTTATTAAAACATGTAATTATTAAAAATATATCGTCAAGAAAATAATAAAGTGAAAACTTTCAACAACGGATCTCTTGGTTCTCGCATCGATGAAGAGCGCAGCGAAATGCGATAATTAATGTGAATTGCAGATTTTCGTGAATCATCGAGTTCTTGAACGCACATTGCGCCCTCTGGTATTCCGGAGGGCATGTCTGTTTGAGCGTCATTTCATTCTCACTTTACAGTGGTTATGACATTGTCAGAAATGACTTTGTTGAAAAAGATTAGGAAAACACCAAAGAACTAGGTTTACACCTCTTTGGAGTATCCTTTGCGAAAAAAAAAAATCAGAAAGT
KRIEGERIA ERIOPHORI	GI|20452328|GB|AF444602.1	TCCGTAGGTGAACCTGCGGAAGGATCATTAGTGAATATTAGGGCGTCTTTTCGAAGAGCCTGACCTCCACTTCTAACACTGTGCACTTGATGGCTTATTGAGATGGATAAGAACAAAAGTTTTTTGAAGTCTTGATTTGCGGCTTTCATTTTAAACATTAGTACAAGTATGTAACAAAATATTGAAACAAAAAAAAACTTTCAACAACGGATCTCTTGGCTCTCGCATCGATGAAGAACGCAGCGAAATGTGATAAGTAATGTGAATTGCAGAATTCAGTGAATCATCGAATCTTTGAACGCACCTTGCGCTCCCTGGTATTCCGGGGAGCATGCCTGTTTGAGTGTCATGAACTCTTCAACTCACCAGTTTCTAGTAGACTGCTGTGATGTTTGGATT…
KURAISHIA CAPSULATA	GI|148535540|GB|EF568066.1	GATCATTTCTGTTTCTATAGCTTTGCGTGCGCTGCCTTTACGGGCCTGCGCTGCAAGCGAAAACCTTATCACACTTGTGTTTTTATTGAAGACAACTTTGCTTTGGTCGAATGGCGTAAAAACCTTTGGCCAGAGGATATTAAACTCAAACTAAAATTTTATTTAACAATATGTCAGAATTTTAATCTATTAATTTAGATAACTAATATTCAAAACTTTCAACAACGGATCTCTTGGTTCTCGCATCGATGAAGAACGCAGCGAAATGCGATAAGTATTGTGAATTGCAGATTTTCGTGAATCATCGAATCTTTGAACGCACATTGCGCCCTCTAGTATTCTAGAGGGCATGCCTGTTTGAGCGTCATTTCTCTCTCATAACCCTTCTGGGTTTTGGTT…
KURTZMANIELLA CLERIDARUM	GI|33578082|GB|AY344065.1	AACCTGCGGAAGGATCATTACAGTATTCTTTTGCCAGCGCTTAATTGCGCGGCGAAAAACCTTACACACAATGTTTTTCTTTTTACTTGAAAAATTTACTTTGGTTTGGCTTAGAAATAAGTTGGGCCAAAGGTTTATTAAACTTCAATTTTATTATTGAACTGTTATTTAACTAATTGTCAATTTGTTGATTAAATTCAAAAATCTTCAAAACTTTCAACAACGGATCTCTTGGTTCTCGCATCGATGAAGAACGCAGCGAATTGCGATAAGTAATATGAATTGCAGATTTTCGTGAATCATCGAATCTTTGAACGCACATTGCGCCCTTTGGTATTCCAAAGGGCATGCCTGTTTGAGCGTCATTTCTCTCTCAAATCTTCGGATTTGGTTTTGAGT…
KURTZMANOMYCES INSOLITUS	GI|20452320|GB|AF444594.1	TCCGTAGGTGAACCTGCGGAAGGATCATTAGAGAATTTAATGGGAGTCCCTCTTAACCGGAGAAGGCCCAATTCTACTATTTTTCAAACCCTAGTGCATTTGTCCCCTTTTTTAATTACCCTTTTAACCCTTTTTGCATTTGAAAAGGTTGTTGTGTTTAACACATTTTGATAAATGAAAGAAAAACTTTCAGCAATGGATCTCTTGGCTCTCGCATCGATGAAGAACGCAGCAAAGCGCGAAATGTAATGTGAATTGCAGAATTCAGTGAATCATCGAATCTTTGAACGCACCTTGCGCTCTTGGGTTATTCCTAAGAGCATGTTCGTTTGAGTGTCGCGTACCTCTCAACCCCCTTTGTACTTTCGGGTATGAAGTGTTAGGGTTGGATCATGACGG…
KURTZMANOMYCES NECTAIREI	GI|20452220|GB|AF444494.1	TCCGTAGGTGAACCTGCGGAAGGATCATTAGTGAATTGCTTTTGGGAGTCCCTCTTTACCGGAGAAGGCCCATCTCTTCATTACACCCATACACTTGTGCATTTGTCCCCTTTTAATTACCTTTTAACCCTTTATGCATTTGAAATGGTTGTTGTTGCATATCAAAATGATAAACGAAAGAAAAACTTTCAGCAATGGATCTCTTGGCTCTCGCATCGATGAAGAACGCAGCAAAGCGCGAAATGTAATGTGAATTGCAGAATTCAGTGAATCATCGAATCTTTGAACGCACCTTGCGCTCTTGGGTTATTCCTAGGAGCATGTTCGTTTCAGTGTCGCGTACCTTCTCAACCCCGCCCTCGTAACAAAGGGTCGTTAGGTGTTGGATCATGGCCTTTG…
KURTZMANOMYCES TARDUS	GI|20452292|GB|AF444566.1	TCCGTAGGTGAACCTGCGGAAGGATCATTAGTGAATTCATGGGAGTCCCTCTTAACCGGAGAAGGCCCAATCCACTATCTTTTTAAACCCTAGTGCATTTGTCCCTTTTTACCAAACCCTTTTGCATTCGAAAAGGTTGTCGTGTGATTAATACATTTGATAAATGAAAGAAAAACTTTCAGCAATGGATCTCTTGGCTCTCGCATCGATGAAGAACGCAGCAAAGCGCGAAATGTAATGTGAATTGCAGAATTCAGTGAATCATCGAATCTTTGAACGCACCTTGCGCTTTCGGGTTATTCCTGGAAGCATGTTCGTTTGAGTGTCGCGTACCTCTCAACCCCCTTCTTGGCAACAGGAAGCGTTTCCGGGTTGGATCATGACGGTCTTGTCTCTTTT…
KWONIELLA MANGROVIENSIS	GI|20378552|GB|AF444646.1	TCCGTAGGTGAACCTGCGGAAGGATCAGTAGAGAAAACTGGGTTCTGTCTCGCGACGGCCCGATCTACCCCACACACACCTGTGAACCGTTTTACATGATGGAGCCTCGGCTCCGTCGTCGGAAGTCTCAACGGCCGTCAAACGCTGGCGGGCTTCCAACCTTTACAAAACATCTGTAACAAGTCTTGGAACGTCTATAGTTATATTTTAACAAAAATAAAACTTTCAACAACGGATCTCTTGGCTCCCACATCGATGAAGAACGCAGCGAAATGCGATAAGTAATGTGAATTGCAGAATCAGTGAATCATCGAGTCTTTGAACGCACCTTGCGCCCTTTGGTATTCCGAAGGGCATGCCTGTTTGAGTGTCATGAAAACCTCAATCCCTCCGGTTTTG…
LACHANCEA CIDRI	GI|31746863|GB|AY046205.1	AAGAAATTGTTTAGAGCAGCCGGGAAAGTTCAGACGCCTGCGCTTGATTGCGCGGCCGATGACCTTTCTGTTAACGACTGCTCTGCTACATACACACTTTGGAGTAGTTTTTTACAACGCTTCTTCTTTGGGCTTCGGCCCAAGGGTTACAAACACAAACAACTTTTGTATTATATCATAGTCATGAATTTTTCATTAGAAAAAAATATTCAAAACTTTCAACAACGGATCTCTTGGTTCTCGCATCGATGAAGAACGCAGCGAATTGCGATAAGTATTGTGAATTGCAGATTTTCGTGAATCATCGAATCTTTGAACGCACATTGCGCCCTCTGGTATTCCAGAGGGCATGCCTGTTTGAGCGTCATTTCCTTCTCAAACCTTAGGGTTTGGTAGTGA…
LACHANCEA DASIENSIS	GI|342357342|GB|HQ999976.1	CTGCGGAAGGATCATTAAAGAAATTTGTTAGAGCAGCCGGGAAAGCTTGGATGCCTGCGCTTGATTGCGCGGCTGACGATGCTTTCTGTTAACGACTGTCTCTTCTACACACACACTGTGGAGTAATTTATTTACAACGCTTCTTCTTTGGGCTTCGGCCCAAGGGTTACAAACACAAACAACTTTTGTATTTTAAACATTGTCAATTATTTTTCATTTTAGAAAAAAATATTTAAAACTTTCAACAACGGATCTCTTGGTTCTCGCATCGATGAAGAACGCAGCGAAATGCGATAAGTATTGTGAATTGCAGATATTCGTGAATCATCGAATCTTTGAACGCACATTGCGCCCTTTGGTATTCCAGGGGGCATGCCTGTTTGAGCGTCATTTCCTTCT…
LACHANCEA DASIENSIS	GI|342357342|GB|HQ999976.1	CTGCGGAAGGATCATTAAAGAAATTTGTTAGAGCAGCCGGGAAAGCTTGGATGCCTGCGCTTGATTGCGCGGCTGACGATGCTTTCTGTTAACGACTGTCTCTTCTACACACACACTGTGGAGTAATTTATTTACAACGCTTCTTCTTTGGGCTTCGGCCCAAGGGTTACAAACACAAACAACTTTTGTATTTTAAACATTGTCAATTATTTTTCATTTTAGAAAAAAATATTTAAAACTTTCAACAACGGATCTCTTGGTTCTCGCATCGATGAAGAACGCAGCGAAATGCGATAAGTATTGTGAATTGCAGATATTCGTGAATCATCGAATCTTTGAACGCACATTGCGCCCTTTGGTATTCCAGGGGGCATGCCTGTTTGAGCGTCATTTCCTTCT…
LACHANCEA FERMENTATI	GI|31746864|GB|AY046206.1	AAGAAATTGTTTAGAGCAGCCGGGAAAGGTCAGACGCCTGCGCTTAATTGCGCGGCCGAAGATACTTTCTGTTAACGACTGCTCTGCTACACACACACTTTGGAGTAGTTTTTTACAACACTTCTTCTTTGGGCTTCGGCCCAGAGGTTACAAACACAAACAACTTTTGTATTATATCATAGTCAAGAATTTTTCATTAGAAAAAAATATTCAAAACTTTCAACAACGGATCTCTTGGTTCTCGCATCGATGAAGAACGCAGCGAATTGCGATAAGTATTGTGAATTGCAGATTTTCGTGAATCATCGAATCTTTGAACGCACATTGCGCCCTCTGGTATTCCAGAGGGCATGCCTGTTTGAGCGTCATTTCCTTCTCAAACCTTAGGGTTTGGTAGTG…
LACHANCEA KLUYVERI	GI|31746867|GB|AY046209.1	AAGATTTTTGATTGGAGCAGCCGGGGGAGTGCCAGCCAGCCTGCGCTTAATTGCGCGGCCGACGGTGCTTTCTGTTAACGGTTGTCTCTTTCTACACACACACTGTGGAGTTTTTTCTACTTTGCTACTTTTTCTTTGGGCGCAAGCCCAGAGGATACAAAACACAAACAATTTTTCATGTTTATTTTAGTCAAGAAATTTTCATTTTAAGAAAATAAAATATTCAAAACTTTCAACAACGGATCTCTTGGTTCTCGCATCGATGAAGAACGCAGCGAAATGCGATACGTATTGTGAATTGCAGATTTTCGTGAATCATCGAATCTTTGAACGCACATTGCGCCCTTTGGTATTCCAAAGGGCATGCCTGTTTGAGCGTCATTTCCTTCTCAAACCTTT…
LACHANCEA MEYERSII	GI|56267994|GB|AY645657.1	TCCGTAGGTGAACCTGCGGAAGGATCATTAAAGAATTTGTTAGAGCAGCCGGGAAAGTTCAGATGCCTGCGCTTAATTGCGCGGCTGATGTAGCTTTCTGTTAACGACTGTCTCTTCTACACACACACTGTGGAGTAATTTATTTTACAACGCTTCTTCTTTGGGCTTCGGCCCAAGGGTTACAAACACAAACAACTATTTTATTTTAAACATTGTCAACTATTTTTCATTTTAGAAAAAAATATTTAAAACTTTCAACAACGGATCTCTTGGTTCTCGCATCGATGAAGAACGCAGCGAAATGCGATAAGTATTGTGAATTGCAGATATTCGTGAATCATCGAATCTTTGAACGCACATTGCGCCCTCTGGTATTCCAGGGGGCATGCCTGTTTGAGC…
LACHANCEA MIRANTINA	GI|224365440|GB|FJ666085.1	GCCCGAAGGTTACAAACACAAACAATTATTGTATTTTATTTTAGTCAAGAATTTTTCGATTTTGAAAAAAATATTTAAAACTTTCAACAACGGATCTCTTGGTTCTCGCATCGATGAAGAACGCAGCGAATTGCGATAAGTATTGTGAATTGCAGATTTTCGTGAATCATCGAATCTTTGAACGCACATTGCGCCCTTTGGTATTCCAGGGGGCATGCCTGTTTGAGCGTCATTTCCTTCTCAAACTCTCGGGTTTGGTAGTGGGTGATACTCTTTCTGGGTTAACTTGAAAATGCTGGCCATATGGCT
LACHANCEA NOTHOFAGI	GI|257195084|GB|GQ411403.1	TAGGTGAACCTGCGGAAGGATCATTAAAGAATTTTGTTAGAGCAGCCGGGAAAGTTCAGACGCCTGCGCTTGATTGCGCGGCTGATGATACTTTCTGTTAACGACTGTCTCTTCTACATACACACTGTGAAGTAATTTATTTTACAACGCTTCTTCTTTGGGCTTCGGCCCAAGGGTTACAAACACAAACAACTTTTGCATTTTAAACATTGTCAATTATTTTTCATTTTAGAAAAAAAATATTTAAAACTTTCAACAACGGATCTCTTGGTTCTCGCATCGATGAAGAACGCAGCGAAATGCGATAAGTATTGTGAATTGCAGATATTCGTGAATCATCGAATCTTTGAACGCACATTGCGCCCTTTGGTATTCCAGGGGGCATGCCTGTTTGAGCGT…
LACHANCEA THERMOTOLERANS	GI|31746865|GB|AY046207.1	AAGAATTTTGTTAGAGCAGCCGGGAAAGTTCAGAAGCCTGCGCTTGATTGCGCGGCCGATGATGCTTTCTGTTAACGACTGTCTCTCTACACACACACTGTGGAGTAATTTATTTTACAACGCTTCTTCTTTGGGCTTTACGGCCCAAGGGTTACAAACACAAACAACTATTGTATTTTAAACACTGTCAATTATTTTTCATTTTAGAAAAAAAATATTTAAAACTTTCAACAACGGATCTCTTGGTTCTCGCATCGATGAAGAACGCAGCGAAATGCGATAAGTATTGTGAATTGCAGATATTCGTGAATCATCGAATCTTTGAACGCACATTGCGCCCTCTGGTATTCCAGGGGGCATGCCTGTTTGAGCGTCATTTCCTTCTCAAACCCTCGGGTT…
LACHANCEA WALTII	GI|31746866|GB|AY046208.1	AAGAATTATGTTAGAGCAGCCGGGAAAGTTCAGACGCCTGCGCTTGATTGCGCGGCCGAAGATGCTTTCTGTTAACGACTGTCTCTCTACACACACACTGTGGAGTAATTTATTTTACAACGCTTCTTCTTTGGGCTTTACGGCCCAGAGGTTACAAACACAAACAACTTTTGCATTTTAAACATTGTCAATTATTTTTCATTTTAGAAAAAAAATATTTAAAACTTTCAACAACGGATCTCTTGGTTCTCGCATCGATGAAGAACGCAGCGAAATGCGATAAGTATTGTGAATTGCAGATATTCGTGAATCATCGAATCTTTGAACGCACATTGCGCCCTCTGGTATTCCAGGGGGCATGCCTGTTTGAGCGTCATTTCCTTCTCAAACCTTTGGGTT…
LALARIA VERONAERAMBELLII	GI|33694305|GB|AY239216.1	AAGGATCATTAATGAAGTCTGGGCTTCGGCCCTCTCTCTTCTACACACTTGTGAACTTACACTGTTGCTTTGGCAGGTCTCCGGAAGGGGTTTCAAACTCCCGAAGGTCAGGTCGAAAGGCGCCTGCCAAGGACATTTACCCACCCTTTTTTAATGTCTGATTTTTGTTTTTAACAAACCATAAAAAAACTTTCAACAATGGATCTCTTGGCTCTGGCATCGATGAAGAACGCAGCGAAATGCGATAAGTAATGTGAATTGCAGAATTCAGTGAATCATCGAATCTTTGAACGCACATTGCGCCCTCTGGTATTCCGGAGGGCATGCCTGTTTGAGTGTCATTAATCTCTCACAAAACCTTTTGGTTTCTGTCGAAGTTGGGAGCTGCGACCCCTCAAG…
LEUCOSPORIDIELLA CREATINIVORA	GI|20452355|GB|AF444629.1	TCCGTAGGTGAACCTGCGGAAGGATCATTAGTGAATATTAGCGCATCTACTTGTAGAGCGTGACCTCCACTTTCTAACTCTGTGCATTTATTGGCGGAAGGACTTGAGCAATCGAGCTTCCTTCTGCGGCTCATTTTAAAACACTAGTTAAAGTATGTAACGAAATATCGAAACAAAAAAAACTTTCAACAACGGATCTCTTGGCTTGCTCATCGATGAAGAACGCAGCGAAATGTGATAAGTAATGTGAATTGCAGAATTCAGTGAATCATCGAATCTTTGAACGCACCTTGCGCTCTCTGGTATTCCGGAGAGCATGTCTGTTTGAGTGTCATGAACTCTTCAACCCACCAGTTTCTTGTAGACTGAATGGTGTTTGGTTTCTGAGCGTTGCTGGTC…
LEUCOSPORIDIELLA FELLII	GI|20452234|GB|AF444508.1	TCCGTAGGTGAACCTGCGGAAGGATCATTAGTGAATATAGCGCATCTCTTTTGAGAGCGTGACCTCCACTTCTAACTCTGTGCACTATTTGGCGGATTTGAAAAGACTTCGTGTCTGGAAGAATCCGCGGCTCATTTTTAAACACTAGTTAAAGTATGTAACGAAATATCGAAACAAAAAAAAACTTTCAACAACGGATCTCTTGGCTCTCGCATCGATGAAGAACGCAGCGAAATGTGATAAGTAATGTGAATTGCAGAATTCAGTGAATCATCGAATCTTTGAACGCACCTTGCGCTCCCTGGTATTCCGGGGAGCATGTCTGTTTGAGTGTCATGAACTCTTCAACCCACCAGTTTCTTGTAGATTGGATGGTGTTTGGATTTTGAACGCTGCTGG…
LEUCOSPORIDIELLA FRAGARIA	GI|13160789|DBJ|AB038087.1	CTGCGGAAGGATCATTAGTGAATATTAGCGCATCTCTTCGGAGAGCGTGACCTCCACTTTCTAACTCTGTGCATTTATTTGGCGGGAAACTATGTAGATCAGTAGTAATACTCGAACTACATGTTTCCTGCGGCTCATTTTATAACACTAGTTAAAGTATGTAACGAAATATCGAAACAAAAAAAAACTTTCAACAACGGATCTCTTGGCTTGCTCATCGATGAAGAACGCAGCGAAATGTGATAAGTAATGTGAATTGCAGAATTCAGTGAATCATCGAATCTTTGAACGCACCTTGCGCTCCGTGGTATTCCGCGGAGCATGTCTGTTTGAGTGTCATGAACTCTTCAACCCACCAGTTTCTTGTAGACTGATTGGTGTTTGGATTTTGAGCGTTGC…
LEUCOSPORIDIELLA MUSCORUM	GI|13160817|DBJ|AB038095.1	CTGCGGAAGGATCATTAGTGAATATTAGCGCATCTACTTGTAGAGCGTGACCTCCACTTTCTAACTCTGTGCATTTATTGGCGGAAGAGACTTGAGCAATCGAGTCTTCTTCTCGCGGCTCATTTTATAACACTAGTTAAAGTATGTAACGAAATATCGAAACAAAAAAAACTTTCAACAACGGATCTCTTGGCTTGCTCATCGATGAAGAACGCAGCGAAATGTGATAAGTAATGTGAATTGCAGAATTCAGTGAATCATCGAATCTTTGAACGCACCTTGCGCTCCCTGGTATTCCGGGGAGCATGTCTGTTTGAGTGTCATGAACTCTTCAACCCTCCAGTTTCTTGTAGACTGACAGGTGTTTGGATTTTGAGCGTTGCTGGTCCTCGGATCGAG…
LIPOMYCES DOORENJONGII	GI|373841474|GB|JN943138.1	GACATCTCTCTATCCATAAACTCTTTTTTTTAAAAAGACATGATTTACACAATTAGTCTGAATGGTTATTTAAAATCTTCAAAACTTTCAACAACGGATCTCTTGGTTCTCGCATCGATGAAGAACGCAGCAAAATGCGATAAGTATTGTGAATTGCAGGATTTTGTGAATCATCGAATTTTTGAACGCACATTGCACCTTCTGGTATTCCGGAGGGTATGCCTGTTTGAGCGTCATTTATATACTCAAAACTTCGTTTTGGTTGTGGGCACGTATCTGGCATAGGCTAGATTTGCCTGAAATATAGAGGTAGAGATTGCTACAAGTGATGCAAGTTAGCCAATGCTATTAAGTTAATTCGTTGGTGAAGCATGTGGAGCTTTAGTGATAGTCTTCCTT…
LIPOMYCES JAPONICUS	GI|373841475|GB|JN943139.1	TATGCTTAAGTTCAGCGGGTACTCCTGCCTGATTTGAGGTCAAAATTTAAAAATAGTGATATTTTCTTAAAAAAAGAAAATAATCAGTTAAGGAAGACTTCACTAATTTAATACAAAACCTTGCCAACGATATAAAAATTTTAATAGCATTGGTTTTAAAATCTCGTATGAAAATAACGACTTCTACCACTAATTTTCAAGCAAATAGCGCTTTAACAAACGCTATAGTGCTCATCACCAAAACTTGAAGTTTTGAGTATTTAAATGACGCTCAAACAGGTATACCCTCCGGAATACCAGAAGGTGCAATGTGCGTTCAAAAATTCGATGATTCACAAAATCCTGCAATTCACAATACTTATCGCAATTTGCTGCGTTCTTCATCGATGCGAGAACCAA…
LIPOMYCES KONONENKOAE	GI|373841476|GB|JN943140.1	CCCTTTGTACACACCGCCCGTCGCTACTACCGATTGAATGGCTTAGTGAGGCCTTCGGACTGGCTCCAGAAAATGGGAAACCATTATCAGGAGCTGGAAAGTTGGTCAAACTTGGTCATTTAGAGGAAGTAAAAGTCGTAACAAGGTTTCCGTAGGTGAACCTGCGGAAGGATCATTACTGAGTATTTGTCTTTTCAAGACATCTCTCTATCCATAAACTCTTTTTTTTAAAAAGACATGATTTATAACAATTAGTCTGAATGATTATTTTTAAATCTTCAAAACTTTCAACAACGGATCTCTTGGTTCTCGCATCGATGAAGAACGCAGCAAATTGCGATAAGTAATGTGAATTGCAGGATTTTGTGAATCATCGAATTTTTGAACGCACATTGCACC…
LIPOMYCES LIPOFER	GI|373841478|GB|JN943142.1	TGTACACACCGCCCGTCGCTACTACCGATTGAATGGCTTAGTGAGGCCTTCGGACTGGCTCCAGAAAGTGGGAAACTGCTATCAGGAGCCGGAAAGTTGGTCAAACTTGGTCATTTAGAGGAAGTAAAAGTCGTAACAAGGTTTCCGTAGGTGAACCTGCGGAAGGATCATTACTGAGTATCTTTGCCTTTAGGCAAACCTCTCTATCCATAAACTCTTTTTTATAAAGACATGATTTTATTATACTAGTCTGAATGATTTATCAAGAATCTTTTAAAACTTTCAACAACGGATCTCTTGGTTCTCGCATCGATGAAGAACGCAGCAAAATGCGATAAGTATTGTGAATTGCAGAATTTTGTGAATCATCGAATTTTTGAACGCACATTGCACCTTCTG…
LIPOMYCES MESEMBRIUS	GI|373841480|GB|JN943144.1	TAGCAGCCTGAAGGGCGAATGCTAGCGACTATAAATAAATATGGCGTTCTTAAATGCTAGTCTCTTTTATCAGAGGCGACATTGCCAAATTGTCGGGGACACCCTAAAGATCTTGATACCAAGCTGGCAGTCGAAAGACGCCAGTGGCCGAGCTAACAGCCCTGGGTATGGTAATAATTCAAGATATGCAACAATGGGTAATCCGCAGCCAAGTCCTAAACTACGCAAGTAGCATGGATGCAGTTCACAGGCCAAATGGTGATGGGTAGATTAGTAAATCTGCTTAAGATATGGTCGGTCCCGCTGTGAGAGCAGATGGGGAAGCTACATTGAGCATATCTCGTTAGTGAGTATGCATAAACGTAACTGGAAAACGTTCCGTAGGTGAACCTGCGGAAG…
LIPOMYCES OLIGOPHAGA	GI|373841481|GB|JN943145.1	CGATTGATGGCTTAGTGAGGTTTCGGATTGCGTTCAGGAGATGGGAAACCGTTTCCAGAAAGCGAGAAGTTACCCAAACTTGGTCATTTAGAGGAAGTAAAAGTCGTAACAAGGTTTCCGTAGGTGAACCTGCGGAAGGATCATTAGAGAATTTAGCTACCTAGTAGCTCTTCTTTTTTTTTAATACCTAAACATTGTCTGAATGAAATTTTAAACTTCAAAACTTTTAACAACGGATCTCTTGGTTCTCGCATCGATGAAGAACGCAGCAAATTGCGATAAGTATTGTGAATTGCAGATTTTGTGAATCATCGAATTTTTGAACGCACATTGCACCTTCTGGTATTCCGGAGGGTATACCTGTTTGAGCGTCATTTAAATCTCACTAAAAGTGGTATT…
LIPOMYCES ORIENTALIS	GI|87332001|GB|DQ275616.1	AAGGATCATTACTGAGTATTTGTCTTTTAAAGACATCTCTCTATCCATACACTCTTTTTTTTAAAAAGACATGATTTATACAGTTAGTCTGAATGATTTTTTAAAATCTTCAAAACTTTCAACAACGGATCTCTTGGTTCTCGCATCGATGAAGAACGCAGCAAAATGCGATAAGTATTGTGAATTGCAGGATTTTGTGAATCATCGAATTTTTGAACGCACATTGCACCTTCTGGTATTCCGGAGGGTATACCTGTTTGAGCGTCATTTATATACTCAAAACTTCGTTTTGGTGATGGGCACATATCTGGCGAGAGCTAGATTTGCCTGAAATGTAGTGGTAGAGATTGCTACAAGTGATGCAAGTTAGCCAATGCTATTAAGTTAATTCGTTGGTGA…
LIPOMYCES SMITHIAE	GI|373841483|GB|JN943147.1	CGTAACAAGGTTTCCGTAGGTGAACCTGCGGAAGGATCATTCATGAGTTTGAGGTCCTAGTGACCACTCTCTACATCTAAACTACTCTTTTTTTAAAGACGTGATTTTTGCATTAACAGTCTGAATGAAATTAATTTTGAAATCTTCAAAACTTTCAACAACGGATCTCTTGGTTCTCGCATCGATGAAGAACGCAGCAAATTGCGATAAGTATTGTGACTTGCAGGATTTTGTGAATCATCGAATTTTTGAACGCACATTGCACCTTCTGGTATTCCGGAGGGTATACCTGTTTGAGCGTCATTTATATACTCAACTGTTAGTTGGTTGTGGACAGTATTCGTTTGAATTTGTCTGAAAAATAATGGTAGAGCTCGTTGAGACGTATGGCGAACTGTT…
LIPOMYCES SPENCERMARTINSIAE	GI|3582506|GB|U82455.1	GTAGGTGAACTGCGGAAGGATCATTACTGAGTATTTGTCTTTTTAAGACATCTCTCTATCCATAAACTCTTTTTTTTAAAAAGACATGATTCATAACAATTAGTCTGAATGATTATTTTAAAATCTTCAAAACTTTCAACAACGGATCTCTTGGTTCTCGCATCGATGAAGAACGCAGCAAATTGCGATAAGTAATGTGAATTGCAGGATTTTGTGAATCATCGAATTTTTGAACGCACATTGCACCTTCTGGTATTCCGGAGGGTATACCTGTTTGAGCGTCATTTATATACTCAAAACTTATGTTTTGGTAATGGGCATGTATCTGGCGCCAGCTAGATTTGCCTGAAATATAGTGGTAGAGATCGCTAGAGGTGATGCAAGTTAGCCGATGCTATT…
LIPOMYCES STARKEYI	GI|388460783|GB|JQ745260.1	GAAAACGTTCCGTAGGTGAACCTGCGGAAGGATCATTACTGAGTATGTGTCTTTTATAGACATCTCTCTATCCATAAACTCTTTTTTAAAAAGACATGATTTACATAATTAGTCTGAATGTTTATTTAAAATCTTCAAAACTTTCAACAACGGATCTCTTGGTTCTCGCATCGATGAAGAACGCAGCAAAATGCGATAAGTATTGTGAATTGCAGGATTTTGTGAATCATCGAATTTTTGAACGCACATTGCACCTTCTGGTATTCCGGAGGGTATACCTGTTTGAGCGTCATTTATATACTCAAAACTTCGTTTTGGTTGTGGGCACGTATCTGGCGTAAGCTAGATTTGCCTGAAATATAGTGGTAGAGATCGCTACAAGTGATGCAAGTTAGCCAA…
LIPOMYCES YAMADAE	GI|373841488|GB|JN943152.1	TTTTAGACATCTCTCTATCCATAAACTCTTTTTTAAAAAGACATGATTTATAACAATTAGTCTGAATGATTATTTTTAAATCTTCAAAACTTTCAACAACGGATCTCTTGGTTCTCGCATCGATGAAGAACGCAGCAAATTGCGATAAGTAATGTGAATTGCAGGATTTTGTGAATCATCGAATTTTTGAACGCACATTGCACCTTCTGGTATTCCGGAGGGTATACCTGTTTGAGCGTCATTTATATACTCAAAACTTATGTTTTGGTTATGGGCACGCATCTGGCGTCAGCTAGATTTGCCTGAAATATAGTGGTAGAGATCGCTAGAAGTGATGCAAGTTAGCCAATGCTATTAAAATTAATTCGTTGGTGACGCATGTTGAGCTTTTGGTGACGT…
LODDEROMYCES ELONGISPORUS	GI|40806417|GB|AY391848.1	GTCGTAACAAGGTTTCCGTAGGTGAACCTGCGGAAGGATCATTACAGAATTTTGAGAATTGTGCTTAACTGCACTTTTCTTATCTACACACGTGTTTTTGTTTTATTCTTAAAACTTGCTTTGGCAGTGGCTGCTTAATTGCTCTGCTGCCAGAGGATAAACTCAACCTAAATTTTTTATTTTAAACTAGTCAACTGATTATATTTATTAATAGTCAAAACTTTCAACAACGGATCTCTTGGTTCTCGCATCGATGAAGAACGCAGCGAAATGCGATAAGTAATATGAATTGCAGATATTCGTGAATCATCGAATCTTTGAACGCACATTGCGCCCTCTGGTATTCCGGAGGGCATGCCTGTTTGAGCGTCATTTCTCCCTCAAACCCCCGGGTTTGGT…
MACRORHABDUS ORINTHOGASTER	GI|22085202|GB|AF350243.1	ATATGCTTGTCTCAAAGATTAAGCCATGCATGTCTAAGTATAAGCGAATTATACAGTGAAACTGCGAATGGCTCATTAAATCAGTTATCGTTTATTTGATAGTTACCTTACTACATGGTATAACTGTGGTAATTCTAGAGCTAATACATGGATAAAATCTCGACTTTATAGAAGAGATGTATTTATTAGATAAAGAATCAATGTTAGGAAACTAACTAATTGATGATTCATAATAACTTTTCGAATCGCATGGCGTAAAGCTGGCGATGGTTCATTCAAATTTCTGCCCTATCAACTTTCGATGGTAGGATAGAGGCCTACCATGGTTTTAACGGGTAACGGGGAATAAGGGTTCGATTCCGGAGAGGGAGCCTGAGAAACGGCTACCACATCCAAGGA…
MAGNUSIOMYCES INGENS	GI|56122641|GB|AY788325.1	TAGAAAACCTCCAACACGGATCTCTTGGTTCCCAGATCGATGAAAGCGCAGCAATTGCGATAAGTGATGGTATTGCAGTGAATCATCAATTCTTGAACGCACATGGCGCGTAGGGTAAATATATTTGTTTGGCTTTTTCCTAATTATACCTCATATCAAGCAA
MAGNUSIOMYCES MAGNUSII	GI|56122605|GB|AY788289.1	TAGAAAACCTCCAACACGGATCTCTTGGTTCCCAGATCGATGAAAGCGCAGCAATTGCGATAAGTGATGGTATTGCAGTGAATCATCAATTCTTGAACGCACATGGCGCGTAGGGTAAATATAATTGTTTGGCTTTTTCTCAACTATACCTCATATCAAGTAA
MAGNUSIOMYCES OVETENSIS	GI|56122619|GB|AY788303.1	TAGAAAACCTCCAACACGGATCTCTTGGTTCCCAGATCGATGAAAGCGCAGCAATTGCGAAATGTGATGGTATTGCAGTGAATCATCAATTCTTGAACGCATATGGCGCGTAGGGTAAATATATTTGTTTGGCTTTTTCTTAACAATACCTCATATCAAGCAA
MAGNUSIOMYCES SPICIFER	GI|56122624|GB|AY788308.1	TAGAAAACCTCCAACACGGATCTCTTGGTTCCCAGATCGATGAAAGCGCAGCGATTGCGAAATGTGATGGTATTGCAGTGAATCATCAATTCTTGAACGCACATGGCACGTAGGGTGTATATAATTGTTTGGCTTTTTTTCAATTATGCCTCATATCAAGCAA
MAGNUSIOMYCES STARMERI	GI|56122662|GB|AY788346.1	TAGAAAACCTCCAACACGGATCTCTTGGTTCCCAGATCGATGAAAGCGCAGCAATTGCGAAAAGTGATGGTATTGCAGTGAATCATCAATTCTTGAACGCATATGGCGCGTAGGGTAAATATAATTGTTTGGCTTTTTCTTAATTATACCTCATATCAAGCAA
MALASSEZIA FURFUR	GI|28881888|DBJ|AB105150.1	AGGATCATTAGTGAAAGCAAGGGCCAGCCATACGGACGGCGCTACTCGCGTACAACGTCTCTGGCGCCCAACTTTACACAATATCCACAAACCCGTGTGCACCGTTTGGATGAGTAGGTCTCCTCGCGAGGCAGACTCTCCAATCCATTTCTACCAAACTCGTATGGTTGTATGAACGTGGAAATCGTTGGACCGTAACTGGCCAACAACCAATAATACAACTTTCGACAACGGATCTCTTGGTTCTCCCATCGATGAAGAACGCAGCGAAACGCGATAGGTAATGTGAATTGCAGAATTCCGTGAATCATCGAATCTTTGAACGCACCTTGCGCTCCATGGTATTCCGTGGAGCATGCCTGTTTGAGTGCCGTGAATTCTCTCTCCCCAAGCGGTTGC…
MALASSEZIA GLOBOSA	GI|284158516|GB|GU291271.1	TCATTAGTGAAGATTCAAGGGCCAGCCATACAGACGTACAATAAGTGTGTCTCTGGCGGCTCGTATCCACTATACATCCATAAACCCGTGTGCACTGTTAAGGAGTAAGAAAGAAGGGGAGGGAGAGAGTGCATGTGCTTTGCATATAACTCTCTCTCTTTCTCTTCCTTTCTCTCTCTGGTTAATTACACAAACTCGTATGGATTTGTATGAACGTGAGATATATCGTTGGACCGTCACTGGCCAACAAATATAACACAACTTTCGACAACGGATCTCTTGGTTCTCCCATCGATGAAGAACGCAGCGAAACGCGATAGGTAATGTGAATTGCAGAATTCCGTGAATCATCGAATCTTTGAACGCACCTTGCGCTCTATGGTATTCCGTAGAGCATGC…
MALASSEZIA OBTUSA	GI|284158514|GB|GU291269.1	AGGATCATTAGTGAAAGCAAGGGCCTGCCATACGGACGGCGCGTACTCCGCGTGAAACGTCTCTGGCGCCCAACTTTACACCAATATCCACAAACCCGTGTGCACACTGTTGAGGGGAAAAGTTTTCTTTTGGAAGCTTTCCCCTCAAACTCTTGAAACAAACTCGTATGGTTGTATGAACGTGGAAATCGTTGGACCGTAACTGGCCAACAAACAAACAATACAACTTTCGACAACGGATCTCTTGGTTCTCCCATCGATGAAGAACGCAGCGAAACGCGATAGGTAATGTGAATTGCAGAATTCCGTGAATCATCGAATCTTTGAACGCACCTTGCGCTCTATGGTATTCCGTGGAGCATGCCTGTTTGAGTGCCGTGAATTCTCTCTCCCCAAGCG…
MALASSEZIA RESTRICTA	GI|284158515|GB|GU291270.1	CAAGGTTTCTGTAGGTGAACCTGCAGAAGGATCATTAGTGAAGATTTGGGCAGGCCATACGGACGCCAAAAAGTGTCCCTGGCCGCCTACACCCACTATACATCCACAAACCCGTGTGCACTGTCTTGGAGAAAGGCTTCAGAGAAGTTTTTTGTGGCCTCTCTTGGGGTCTTTCTTCGCTACAAACTCGAATGGTTAGTATGAACGTGGAACTTGGTTGGACCGTCACTGGCCAACAAACTATACACAACTTTCGACAACGGATCTCTTGGTTCTCCCATCGATGAAGAACGCAGCGAAACGCGATAGGTAATGTGAATTGCAGAATTCCGTGAATCATCGAATCTTTGAACGCACCTTGCGCTCTATGGCAATCCGTAGAGCATGCCTGTTTGAGTG…
MALASSEZIA SLOOFFIAE	GI|284158517|GB|GU291272.1	TGTGCACCGTGTGGAAGCGCGTTTGGATTGCTTAATGGCGTCCGGGCGCCTTCCTTCTCTAAAAACACGCATGTTTGTATGAACGTGATTGATGTTGGTTCACAACCAACGAACAAAACACAACTTTCGACAACGGATCTCTTGGTTCTCCCATCGATGAAGAACGCAGCGAAACGCGATAGGTAATGTGAATTGCAGAATTCCGTGAATCATCGAATCTTTGAACGCACCTTGCGCTCTGTGGTATTCCGCAGAGCATGCCTGTTTGAGTGCCGTGAAATCTCTCCCCCCAAGTGGTGTTTGTATAGGACGCTACGCGGCGGCGGAGGTTGGATGAGCGTCGTGCCTACCGCGCTTGGTAGGCTCGCTCGAAAAGCATGAGCGCTTGAGAACACTTGT…
MASTIGOBASIDIUM INTERMEDIUM	GI|13160768|DBJ|AB038080.1	CTGCGGAAGGATCATTAGTGAATATAGCGCATCTCTTCGGAGAGCGTGACCTCCACTTTCAACTCTGTGCATTTTTTGGCGAGAAGACGAGACGAAGCGAGCGTAAGCTCTGCAGACATCTCGGCCTCTTGCGGCTCATTTTAAACACTAGTTAAAGTATGTAACGAAATATCGAAACAAAAAAAACTTTCAACAACGGATCTCTTGGCTCTCGCATCGATGAAGAACGCAGCGAAATGTGATAAGTAATGTGAATTGCAGAATTCAGTGAATCATCGAATCTTTGAACGCACCTTGCGCTCCCTGGCATTCCGGGGAGCATGTCTGTTTGAGTGTCATGAACTCTTCAACCCACCAGTTTCTTGTAGACTGATTGGTGTTTGGATTTTGAGCGTTGCT…
MEIRA ARGOVAE	GI|27371535|GB|AY158675.1	AGTAAAAGTCATAACAAGGTTTCTGTAGGTGAACCTGCAGAAGGATCATTAAAGAATTTTTAGGGTTAGATTTCGATCTTCCCGAACCTTCTATTTATCCTAAACACCTGTGCATTTGTGTTGTGTTCCCGCAAGGGAATCTCACACACAAACATTTTTATCACACAAAACTCTATGTTTTTTGAACGTTAATAACAATTAAAAATAAAAGTATAACTTTTGACAACGGATCTCTTGGTTCTCCCATCGATGAAGAACGCAGCGAAACGCGATAGGTAATGTGAATTGCAGAATTCAGTGAATCATCGAATCTTTGAACGCATCTTGCGCTCCTTGGTATTCCTCGGAGCATGCCTGTTTGAGTGTCGTGAATTTCTCCAAAAAAATGGTTTTTTTTGT…
METSCHNIKOWIA ABERDEENIAE	GI|78214843|GB|DQ266429.1	AGATTAAGCCATGCATGTCTAAGTATAGCATTATACGGTGAAACTGCGAATGGCTCATNAAATCAGTTATCGTTTATTTGATAGTACCTTGCTAATTGGCATACGCCTGGCAATTCTAGAGCTAATACATGCTTATGCCCGACATCTGGAGGGCAGTATTTATTAGATAAAAAATCAACATCTTAGATGATTCATAATAACTTGTCGAATCGCATGGCTTTAGGCCGGCGATGGTTCATTCAAATTTCTGCCCTATCAACTTTCGATGGTAGGATAGAGGCCTACCATGGTTTCAACGGGTAACGGGGAATAAGGGTTCGGTTCCGGAGAGGGAGCCTGAGAAACGGCTACCACATCCAAGGAAGGCAGCAGGCGCGCAAATTACCCAATCCCGACACG…
METSCHNIKOWIA AGAVES	GI|334980789|GB|HM156515.1	TAATTTTTTTTTGAAAAAAATTGAAAACAACTCAAGTTTTTAACAATAAAAACAAAACTTTCAACAACGGATCTCTTGGTTCTCGCATCGATGAAGAACGCAGCGAAATGCGATACGTAGTATGACTTGCAGACGTGAATCATTGAATTTTTGAACGCACATTGCGCCTTTAGGTATTCCTCAAGGCAGGCCTGTTTGAGCGTCGTTTCTTCTCAAGCCCTATATTTCGGCTTGGTGTTGGCTCGGCCCAAAAATCAAGGAACCTTTTTCAAAATAAGATTTTGAAAGGCACTTTAGTCCTTTTTATTTTTGACCTCAAA
METSCHNIKOWIA ARIZONENSIS	GI|334980799|GB|HM156525.1	TATATCCTTTTAGGTTTTGTTAAAACTAATATTTTATTTTTTTAAAATTTTTTATAAATCTTTAAAACTTTCAACAACGGATCTCTTGGTTCTCGCATCGATGAAGAACGTAGCGAATTACGATAAGTTGTATGAGTTGCAGACGTGAATCATTAATTTTTGAACGCACATTGCACTTGATCTTTAGCATCAAGTATAGGGGAGTGAGAGAGTTTTTCTTCGGAATCTATAATTATATTATATTATATTCCGGCTTAAACTCACAATTAAATTCTTATTTTCTCCTCAC
METSCHNIKOWIA BOREALIS	GI|37678127|GB|AY393864.1	TTCTATTCTTTAGGACTGAACTAGCAAAAAAACATTATTTATTATTCAACCAAGTTTTTCTTTAAAACTTTCAACAACGGATCTCTTGGTTCTCGTATCGATGAAGAACGTAGCGAATTACGATAAGTATCATGAGTTGCAGACGTGAATCATTAATTTTTGAACGCACATTGCACTTGATCCAGCATCAAGTATGGGGGAGTGAGAGAGTATTTCTTCGGCCACCTCTTTTGGTACCGGCTTTTATACCTCAAATAAAAAAACCATTTTTTTCCTCACTGTCCCAA
METSCHNIKOWIA CERRADONENSIS	GI|109139824|GB|DQ641237.1	ATTTTAGCCAACTTTTGTTAGTGCGCAGCGAAAAAGCATGGGCCAGACAACGGTGTTTTGCGCGCATGCAAATTTTGGGACCCGGAGGTTATATATGGGAGTGGGATGAGTCGAGAGCAAAAAGAGACAAGAAGAGAATTTTGCAAGAGGCTTCGGCAGCTTGTGAGTTCTTGGGCTGAATCTTTAGGCTGGAGGCTGTATATAGGTAAGTTTGGCGAGGGACTGTTGCTGGTCCAGGGCGCCTTTGGGTAAAGTCATTGGGGAGAGAAATAGGGCCTGGGTTCTCCAGTTTCCAAAGGCTCTCCCCTAAGATTTTGTCACTTTCCCTCACTCCCGCCTCCCCCCAGCGTACTCTAGGGTGCGCACTGCAGTAGAACCTCTGGTGCTGCTGCATGGCCT…
METSCHNIKOWIA CHRYSOPERLAE	GI|42541042|GB|AY494783.1	TTATACACTTTTAGGCATAAACACTTACCATTGAATTCTTCAAATACACAATTAAAAAACTTTCAACAACGGATCTCTTGGTTCTCGCATCGATGAAGAACGCAGCGAATTGCGATACGTAATATGACTTGCAGACGTGAATCATTGAATCTTTGAACGCACATTGCGCCCCGGGGTATTCCCCAGGGCATGCGTGGGTGAGCGATATTTACTCTCAAACCTCCGGTTTGGTCCTGCTTCGGCCTAATATCAACGGCGCTAGAATAAGTTTTAGCCCCATTCTTCTTCCTCACCCTCGTAAGACTACCCGCTGAACTTAAG
METSCHNIKOWIA COLOCASIAE	GI|157644816|GB|EU143309.1	ATTTTGCAGCATTTTTTTAAGTATCTCAGAAAATAAATGGGCCAGAGGCGGCTGCAAAGTGCGCATGCAGCATTCTGGGCCCGGAGGTTATACATGGGAGTGAGAACAGTCGAGAGAAAAGAACAGAAAGCCAGACTCGTCTGGTGGACTGAACTGATCTCTTGGCGGTTTTCGCCTCCAGCTGCGACGTAAGTCTCAGCACCCGGGAGTTCTTAGCTTTGCTTCGAACTACTGGGATGGCCTCGCGTATTTACGCTCAAGTCTCGGGCTGACAACGTCTCCCCGAGCAAGGTGAAACAGTGGATTACTAGGCAATGCCAAATCCCAAAAACCTAAGATCATTTCGATCTATTTGCTACGAGTCAGTGGACAATCATACAAAATAACTTCTTTATAGTT…
METSCHNIKOWIA CONTINENTALIS	GI|22506878|GB|AF534189.1	TTATATTCTTTTAGGATTGAAATTAACTAAAACCACATTAAATTTATTCAACCAAGTTTTTCTTTAAAACTTTCAACAACGGATCTCTTGGTTCTCGTATCGATGAAGAACGTAGCGAATTACGATAAGTATCATGAGTTGCAGACGTGAATCATTAATTTTTGAACGCACATTGCACTTGATCCAGCATCAAGTATGGGGGAGTGAGAGAGTATTTCTTCGGCCACCTCTTTTGGTGCCGGCTTTTACCTCAAATAAATTTACAATTTTTTCCTCACTGTCCCAAGACTACCCGCTGAACTTAA
METSCHNIKOWIA CUBENSIS	GI|157644823|GB|EU143316.1	ATTTTAGACAACTTTTGTTAGTGCGCACCGAAATCCATGTGGCAGGCGCCGGTGTTTTGCGCGCATGCAAATTTTGGGACCCGGAGGTTATATATGGGAGTGGGATGAGTCGATGGCAAAGAGCGACAAAAGAGTTTTGCAAGTGGCTTCGGCTACTGCAGAGCTTGGCTGGAGCTTTGGGTCAGAGGCTGTATATAGGTAAGTTTGGCGAAGGACTGTTGCTGGTTCATGGCGCCTGGGGTGAAGTCTTTGGCAAGAGAAATAGGGCCTGGGTTCTCCAGTTCCCCGAAGGCTCTTGCTAGAACTTTGTCACTTTCCCTCACTCCCGCCCCCCCCCTCTGCGTACTCTAGGGTGCGCACCGCACCTTTACCTCGGTAATGGTGTGTGGCCTCGCGATT…
METSCHNIKOWIA DEKORTORUM	GI|16751291|GB|AY056036.1	TTAGGGTGAACCTGCGGAAGGATCATTCAGAAATATTATTATATCCATTAGGAGCACAACAAACCAAAATTTTATATCAAAATTTATTATAATCTTAAAACTTTCAACAACGGATCTCTTGGTTCTCGCATCGATGAAGAACGTAGCGAATTACGATAAGTTGTATGAGTTGCAGACGTGAATCATTAATTTTTGAACGCACATTGCACTTGATCTAGCATCAAGTATAGGGGAGTGAGAGAGTTTTTCTTCGGAATCATTAATTCATTTGATTAATACCTCCGGCTTAACTCACAATTAAATTCTTTATTTTCTCCTCACTGCCCTAAGACTACCCGCTGAACTTAAGCATATCAATAAGCGGAGGAAAAGAAACCAACAGGGATTACCTTAGTAACG…
METSCHNIKOWIA DROSOPHILAE	GI|171472105|GB|EU343805.1	CAAGGTTTCCGTAGGTGAACCTGCGGAAGGATCATTAAAAAAACATTAAAACACTTGGGTGAAAACCACACACACCAATTTTTTTCTCTTTTTCTTTGAAAAACAAAAAAACTTTCAACAACGGATCTCTTGGTTCTCGCATCGATGAAGAACGCAGCGAATCGCGATACGTGGTATGACTTGCAGACGTGAATCATTGAATCTTTGAACGCACATTGCGCCTGGAGGCATTCCTCCAGGCATGCCTGTTTGAGCGTCGTTTTTCCTCCACCAGCAATGGTGCGGTGATGCGGCCCCAAAAAACACGGTTGACGATTGACGACTTCGACCTCAAATCAGGTAGGACTACCCGCTGAACTTAAGCATATCAA
METSCHNIKOWIA FRUCTICOLA	GI|357540938|GB|HQ682194.2	CATTTTATTCTTCAAATACACAATTCAAAAACTTTCAACAACGGATCTCTTGGTTCTCGCATCGATGAAGAACGCAGCGAATTGCGATACGTAATATGACTTGCAGACGTGAATCATTGAATCTTTGAACGCACATTGCGCCCCGGGGTATTCCCCAGGGCATGCGTGGGTGAGCGATATTTACTCTCAAACCTCCGGTTTGGTCCTGCTTCGGCCTAATATCAACGGCGCTAGAATAAGTTTTAGCCCCA
METSCHNIKOWIA HAMAKUENSIS	GI|55831363|GB|AY796026.1	GAACCTGCGGAAGGATCATTAAGAAATTACATTACATTCTTTAGGATTTAGAACTACCAAAAACATTTTTTTATAAAATTATTCAAATAAGTTTTCTTTAAAACTTTCAACAACGGATCTCTTGGTTCTCGTATCGATGAAGAACGTAGCGAATTACGATAAGTATTATGAGTTGCAGACGTGAATCATTAATTTTTGAACGCACATTGCACTTGATCTAGCATCAAGTATGGGGGAGTGAGAGAGTATTTCTTCGGCCACCTCGTTTGGTGCCGGCTTTTATACCTCAAATAAATAAACCATTTTTTCCTCACTGCCCCAAGACTACCCGCTGAACTTAAGCATATCAATAAGCGGAGGAAAAGAAACCAACAGGGATTACCTTAGTAACGGCGAGTG…
METSCHNIKOWIA HAWAIIENSIS	GI|109139826|GB|DQ641239.1	ATTTTACGCAACTTTTGTTAGCGCGTACAGAAAAGTTTGTTTCAGACGACGGTGTTTTGCGCGCATGCAAATTTTGGGACCCGGAGGTTATATATGGGAGTGGGATGAATCAATGGAAAAAGAGAAACAGTATAGAATTATAGTGACTTCGGTTACTGTAGTTCTAGGCTGAATCTTTGATTCTGTTGAAGTATATAGGTAAGTCAGGCGATGAACTGCTGCTAGTTCGGGCGCCAAGGTTTAGTCACTTTCTAGTTTTTAGGGCCTTGGGTTTTCCAAGTCACCCTAAAACTACCAAGAGTCTATTTCTACTTCCCTCACTCCCCCAGCGTACTCTAGGGTGCGCGCAGTTGGACTTTAACGAGTCTGGCTTGGCCTTGCGATTTATCGCCCAAGTCT…
METSCHNIKOWIA HIBISCI	GI|334980798|GB|HM156524.1	AAAACAGCATTAGGAAAAAACCCCCCTTTTATATTTTATTATTTCTTTAAAACTTTTGACAACGGATCTCTTGGCTCTCGTATCGATGAAGAACGCAGCAAATTGCGATATGTAATTAAACTTGCAGACGTGAAACATTAATTTTTGAACGCACATTGCGCTATTTGGCATGAAATATTGAGAGGATTTTAATTCGAATCTTCGGC
METSCHNIKOWIA KAMAKOUANA	GI|55831361|GB|AY796024.1	GAACCTGCGGAAGGATCATTAAGAAATACATTACATTCTTTAGGACTGAACTACCAAACCACATTAATTTATTCAACCAAGTTTTCTTTAAAACTTTCAACAACGGATCTCTTGGTTCTCGTATCGATGAAGAACGTAGCGAATTACGATAAGTATTATGAGTTGCAGACGTGAATCATTAATTTTTGAACGCACATTGCACTTGATCCAGCATCAAGTATAGGGGAGTGAGAGAGTATTTCTTCGGCCACCTCGTTTGGTGCCGGCTTTTACCTCAAATAAATACACTTTTTTCCTCATTGCCCTAAGACTACCCGCTGAACTTAAGCATATCAATAAGCGGAGGAAAAGAAACCAACAGGGATTACCTTAGTAACGGCGAGTGAAGCGGTAAAAGCT…
METSCHNIKOWIA LACHANCEI	GI|334980800|GB|HM156526.1	TCTATTCTTTTAGGATTGATAACAAAACCACATTAAAATTTATTCAACCCAAGTTTTTCTTCAAAACTTTCAACAACGGATCTCTTGGTTCTCGTATCGATGAAGAACGTAGCGAATTACGATAAGTATCATGAGTTGCAGACGTGAATCATTAATTTTTGAACGCACATTGCACTTGATCCAGCATCAAGTATGGGGGAGTGAGAGAGTATTTCTTCGGCCACCTTTCTTTGGGTACCGGCTTATATCTCAAAATAAATTTACATATTTTTTTCCTCAC
METSCHNIKOWIA LOCHHEADII	GI|37678144|GB|AY393878.1	TTCTATTCTTTTAGGATTGATAACAAAACCACATTAAAATTTATTCAACCCAAGTTTTTCTTTAAAACTTTCAACAACGGATCTCTTGGTTCTCGTATCGATGAAGAACGTAGCGAATTACGATAAGTATCATGAGTTGCAGACGTGAATCATTAATTTTTGAACGCACATTGCACTTGATCCAGCATCAAGTATGGGGGAGTGAGAGAGTATTTCTTCGGCCACCTTTCTTGGGTACCGGCTTATATCTCAAATAAATTTACATATTTTTTTCCTCACTGTCCCAA
METSCHNIKOWIA LOPBURIENSIS	GI|375298510|DBJ|AB697761.1	TTTCCGTAGGTGAACCTGCGGAAGGATCATTAAAAAAGAAAATCACAAATGATATTTAGGTCCTAGGGCGAAGCTCTAGGGCCGGCAAAAAGCAAAAACCAAAGGGTTCGCCCTAATTCTTTTTAACGAGATTCACCTGACGCTTCGCGCCAGGTAAAAAAAACTTTCAACAACGGATCTCTTGGCTCTCGCATCGATGAAGAACGCAGCAAATCGCGATATGTGTCATGACTTGCAGACGTGAATCATTAATCTTTGAACGCACATTGCGCCCTGGAGCATTCTCCAGGGCATGTGGGTGTGAGCGGATGTCCTTCTCACTTTTGTGGCCTACATCCAGCCCTAGGAATCAAGTTTACCTAGACTTTTTTTCCCTCACCCCCACAAGACTACCCGCTG…
METSCHNIKOWIA MAUINUIANA	GI|55831362|GB|AY796025.1	GAACCTGCGGAAGGATCATTAAGAAAATTACATTACATTCTTTAGGATTTAGAACTACCAAAAAACATTTTTTATAATTATTCAACCAAGTTTTCTTTAAAACTTTCAACAACGGATCTCTTGGTTCTCGTATCGATGAAGAACGTAGCGAATTACGATAAGTATTATGAGTTGCAGACGTGAATCATTAATTTTTGAACGCACATTGCACTTGATCTAGCATCAAGTATGGGGGAGTGAGAGAGTATTTCTTCGGCCACCTCGTTTGGTGCCGGCTTTTATACCTCAAATAAATAAACCATTTTTTCCTCACTGCCCCAAGACTACCCGCTGAACTTAAGCATATCAATAAGCGGAGGAAAAGAAACCAACAGGGATTACCTTAGTAACGGCGAGTGA…
METSCHNIKOWIA NOCTILUMINUM	GI|295646621|GB|GU931705.1	CTGCGGAGGATCATTAAAAAAAAATTATTATACATCTCTTCTAGGATTTAACCCTAAATGTTATATATTTCNACCAGTTTTTAAAATAAAAAAAAAACTTTCAACAACGGATCTCTTGGTTCTCGCATCGATGAAGAACGCAGCGAATTGCGATACGTAATATGACTTGCAGACGTGAATCATTGAATTTTTGAACGCNCATTGCGCCTTAAGGTATTCCTCAAGNCATGCGTGAATGAGCGATATTTACTCTCAAACCCCTAGGGTTTGGTCCTGGCCCCCTACAGCCTAAACATCAACTGATTTTAAAATAAGTTTTAATCTCATCCCCCTTATTTCCTCATTTTCGTAAGACTACCCGCTGAACTTAAGCATATCAATAAGCGGAGGAAAAGAAAC…
METSCHNIKOWIA REUKAUFII	GI|148535533|GB|EF568059.1	GATCATTAAAAATAATTTATACAACACTTTTAGGAATAACAAACCAAAACATTAAATTTCAATAAAAAGTTTAAAAAAAAACTTTCAACAACGGATCTCTTGGTTCTCGCATCGATGAAGAACGCAGCGAATTGCGATACGTAATATGACTTGCAGACGTGAATCATTGAATTTTTGAACGCACATTGCGCCTTAAGGTATTCCTCAAGGCATGCGTGGATGAGCGATATTTACTCTCAAACCTATGGTTTGGTTTTGTAATCCTAAATATCAACGGTATCTAGAATAAGTTTTAGAACCACCTTTTTACTTCCTCATCTTCGTAAGACTACCCGCTGAACTTAA
METSCHNIKOWIA SACCHARICOLA	GI|375298509|DBJ|AB697760.1	TTTCCGTAGGTGAACCTGCGGAAGGATCATTAAAGAACTAAAAACACACTGATTTGGCACAAACACCCAAAACATTAATTTTTTTCAACTTACTAAAGTAATAAAAACTTTCAACAACGGATCTCTTGGTTCTCGCATCGATGAAGAACGCAGCGAATTGCGATACGTAATATGACTTGCAGACGTGAATCATTGAATTTTTGAACGCACATTGCACTGAATGGTATTCCATTCAGTATACCATGTTGAGCATAGTTATTCTCCTACTTCGTAGGGCCTTTCTTCCAAAATCTAATCAACTACGTTATTAGAAAATCTCCCTTCTCAGCATGGCAGGACTACCCGCTGAACTTAA
METSCHNIKOWIA SANTACECILIAE	GI|21435709|GB|AF514292.1	GAACCTGCGGAAGGATCATTAAGAAATTAAATTTACATTCTTTAGGATTGAAAATCAGCAAAACCACATTAAATTATATTCAACCAAGTTTTTCTTTAAAACTTTCAACAACGGATCTCTTGGTTCTCGTATCGATGAAGAACGTAGCGAATTACGATAAGTATCATGAGTTGCAGACGTGAATCATTAATTTTTGAACGCACATTGCACTTGATCCAGCATCAAGTATGGGGGAGTGAGAGAGTATTTCTTCGGACACTTTCTTTTGTTGTTTAGTGCCGGCTTATAGCTCAAATAAATTTACAAATTTTTTCCTCACTGTCCCAAGACTACCCGCTGAACTTAAGCATATCAATAAGCGGAGGAAAAGAAACCAACAGGGATTACCTCAGTAACGGC…
METSCHNIKOWIA SHANXIENSIS	GI|86450226|GB|DQ367883.1	AACCTGCGGAAGGATCATTAAAAATATTATTACACACTTTTAGGAAAAACAACTGAACCTTTTTTTTCAATAACACAATTCAAAAACTTTCAACAACGGATCTCTTGGTTCTCGCATCGATGAAGAACGCAGCGAATTGCGATACGTAATATGACTTGCAGACGTGAATCATTGAATCTTTGAACGCACATTGCGCCCCGGGGTATTCCCCCGGGCATGCGTGGGTGAGCGATATTTACTCTCAAACCTCCGGTTTGGTCCTGCTTCGGCCTAATATCAACGGCGCTAGAATAAGTTTTAGCCCCAGCCTTTTTCCTCACCCTCGTAAGACTACCCGCTGAACTTAAGCATATCAATAAGCGGAGGAAAAGAAACCAACAGGGATTGCCTCAGTAACGG…
METSCHNIKOWIA SHIVOGAE	GI|78214845|GB|DQ266431.1	TAGGTGAACCTGCGGAAGGATCATAGAAATACTTGAATATTTTTAGGGCGTAAACGCAAACGGAAATCAAACACTCAATCAAAACTCTCAACAACGGATCTCTTGGTTCTCGCATCGATGAAGAACGCAGCGAATTGCGATACGTGATACGACTTGCAGACGTGAATCATTAATTTTTGAACGCACATTGCGCTATAAGGCATTCCTTACAGCATGGGGGATTGAGAGAGGAGACCTTCGACATGTCGGCTACAGCTGAAACTAAATTATTCATCTCCTCAGTCTCCCAAGATTACCCGCTGAACTTAAGCATATCAATAAGCGGAGGAAAAGAAACCAACCGGGATTACCTCAGTAACGGCGAGTGAAGCGGTAAAAGCTCAAATTTGAAATCTTCGG…
METSCHNIKOWIA SIMILIS	GI|32379050|GB|AY313962.1	TTAGGGTGAACCTGCGGAAGGATCATTCAGAAATATACTTATAACCATTAGGAGAAAAACAAACCCAAATTTTATATCAAAATATTTTATAATCTTAAAACTTTCAACAACGGATCTCTTGGTTCTCGCATCGATGAAGAACGTAGCGAATTACGATAAGTTGTATGAGTTGCAGACGTGAATCATTAATTTTTGAACGCACATTGCACTTGATCTAGCATCAAGTATAGGGGAGTGAGAGAGTTATTCTTCGGAGTCATTAATTCATTTGATTTAATACCTCCGGCTTATATCTCAATTAAATATCCTTTTCTCCTCACTGCCCTAAGACTACCCGCTGAACTTAAGCATATCAATAAGCGGAGGAAAAGAAACCAACGGGTTTACCTTACTAACGGC…
METSCHNIKOWIA SINENSIS	GI|86450224|GB|DQ367881.1	AACCTGCGGAAGGATCATTAAAAATATTATTACACACTTTTAGGAAAAAACAACTGAACCTTTTTTTTCAATAACACAATTAAAAAACTTTCAACAACGGATCTCTTGGTTCTCGCATCGATGAAGAACGCAGCGAATTGCGATACGTAATATGACTTGCAGACGTGAATCATTGAATCTTTGAACGCACATTGCGCCCCGGGGTATTCCCCAGGGCATGCGTGGGTGAGCGATATTTACTCTCAAACCTCCGGTTTGGTCCTGCTTCGGCCTAATATCAACGGCGCTAGAATAAGTTTTAGCCCCATTCTTTTTCCTCACCCTCGTAAGACTACCCGCTGAACTTAAGCATATCAATAAGCGGAGGAAAAGAAACCAACAGGGATTGCCTCAGTAACG…
METSCHNIKOWIA VITICOLA	GI|66816716|GB|DQ002492.1	TTTCCGTAGGTGAACCTGCGGAAGGATCATTAAAAATAATTACACAACACTTTTAGGCATAAACACTAAATCTTACCTTTCAAAAAGTTTAAAATAAAAAACTTTCAACAACGGATCTCTTGGTTCTCGCATCGATGAAGAACGCAGCGAATTGCGATACGTAATATGACTTGCAGACGTGAATCATTGAATTTTTGAACGCACATTGCGCCTTAAGGTATTCCTCAAGGCATGCGTGAATGAGCGATATTTACTCTCAAACCCTAGGGTTTGGTCCTGGCCCTACAGCCTAAACATCAACTGATTTTAAAATAAGTTTTAATCTCATCCCCCTTATTTCCTCATTTTCGTAAGACTACCCGCTGAACTTAAG
METSCHNIKOWIA ZIZYPHICOLA	GI|86450225|GB|DQ367882.1	AACCTGCGGAAGGATCATTATAATTGTTTTTACACCCTTTTAGGCACAAACTCTAAATCTTAACCGTCAATAATTCTTTAAAAAAACTTTCAACAACGGATCTCTTGGTTCTCGCATCGATGAAGAACGCAGCGAATTGCGATACGTAATATGACTTGCAGACGTGAATCATTGAATCTTTGAACGCACATTGCGCCCCGGGGTATTCCCCAGGGCATGCGTGGGTGAGCGATATTTACTCTCAAACCTCCGGTTTGGTCCTGCTTCGGCCTAATATCAACGGCGCTAGAATAAGTTTTAGCCCCATTCTTCTTCCTCACCCTCGTAAGACTACCCGCTGAACTTAAGCATATCAATAAGCGGAGGAAAAGAAACCAACAGGGATTGCCTCAGTAACGG…
MILLEROZYMA ACACIAE	GI|18147483|DBJ|AB054116.1	TGCGGAAGGATCATTACAGTATGTGCGCGTAATATAATAGTAACTCGCCAGCGCTTAATTGCGCGGTGAGTGCTAGCGAAGTCCACTAATTCTACACACAGTGTTTTGTGTTTATAATGAATTTTGCTGTGGTCTGAGGCTAGAAAATAGTTTTGGCCCAGAGTATACAAAAACTAAACTTCAATTTTATATTGAATTGTTATTTAATTACCAGTCAATTTGTTGATTTAATTCAAATAATCTTCAAAACTTTCAACAAGGGATCTCTGGGTTCTCGCATCGATGAAGAACGCAGCGAAATGCGATAAGTAATATGAATTGCAGATTTCCGTGAATCATCGAATCTTTGAACGCACATTGCGCCCTCTGGTATTCCAGAGGGCATGCCTGTTTGAGCGT…
MILLEROZYMA FARINOSA	GI|9716415|GB|AF218989.1	GCATCGATGAAGAACGCAGCGAAATGCGATAAGTAATATGAATTGCAGATTTTCGTGAATCATCGAATCTTTGAACGCACATTGCGCCCTTTGGTATTCCAAAGGGCATGCCTGTTTGAGCGTCATTTCTCTCTCAAACCGCAAGGTTTGGTGTTGAGCGATATAGATATTCAGTATCTATTTGCTTGAAATGGATTGGCATGAGTATTTACAGTAGATAAATGCCGTTTGACTCTTCAATGTATTAGGTCTAACCAACTCGTTGAAACAGTTAGCGGTAGTATCTGTGTAAAAGAGGCTCGGCCTTACAACAATCTACAAAGTTTGACCTCAAATCAGGTAGGAATACCCGCTGAACTTAAGCATATCAATAAGCGGAGGA
MINGXIAEA VARIABILIS	GI|18027690|GB|AF314965.1	AACCTGCGGAAGGATCATTAGAAATGTGCCGCAAGGCCTTATCTAACCACACACAACTGTGCACGCCTTCGGGCATAAACTATTTAACGGTAATGAATGTAACAAAGTTAACACAATACAACTTTCAACAACGGATCTCTAGGCTCTCGCATCGATGAAGAACGCAGCGAATTGCGAAAAGTAATGTGAATTGCAGAATTCAGTGAATCATCGAATCTTTGAACGCACCTTGCACCCTTTGGTATTCCGAAGGGTATGCCTGTCTGAGTGTCATTAGACCTTCTCTCTGGCGGTTTCTTGACCGTCATTGAGCTTTGGGATCGCCTCTGGCCTTCCTTAAATGCCTTAGTGTGACGAAACATCAGTTGTCTCCGTCTGCACTCTAAACCGCAGTCAATG…
MONILIELLA ACETOABUTENS	GI|160358921|GB|EU252153.1	TAGGTGAACCTGCGGAAGGATCATTCTTGTTTTTACACTTGGCTGGCATTCGTGCCTCCCATTACACTTGTGAACTAATTAATGTTTTTTTAAGGAAAGGAAGTAAAATAAAAAAATAATACAACTTTTGGCAATGGATCTCTTGGTTCTCCCATCGATGAAGAACGCAGCGAATCGCGAAAGTTAGTGTGAATTGCAGAACCGTGAATCATCGAGTCTTTGAACGCATCTTGCGCCCGGGGGTATTCCCCCGAGCATGCCTGTTTGAGTGTTGTGAATCTCTTACTGTAGTAAGGATGTGGGATTGTCATTGACTCTCCTGAAAGTAAATGCAGCACACAGTAGGATGATTGTCGTACCGTGTGTGTGCCCTTTTTTCATTCGACCTCAGATCAGGTA…
MRAKIA FRIGIDA	GI|6164654|GB|AF144483.1	TCCGTAGGTGAACCTGCGGAAGGATCACTAGTGATTAAATCGAGAGCGTCTTCATTGACCTCTCACCCTTCACATCCACATACACCTGTGCACCGTTTGGCTCTTATAAAAGACGCAAGTCTGCAATGAGAGTCATCAATTTTTATACATACCCCAGTCTTATGAATGTAACAGTTTTAATAAACATAATAAAACTTTTAACAACGGATCTCTTGGTTCTCGCATCGATGAAGAACGCAGCGAAATGCGATAAGTAATGTGAATTGCAGAATTCAGTGAATCATCGAATCTTTGAACGCACCTTGCGCTCCTTGGTATTCCGAGGAGCATGCCTGTTTGAGTGTCATGAAACTCTCAACCTCCAACTTTTTTATTAAGGTTGAAGGCTTGGACTTGAGC…
MRAKIA GELIDA	GI|6164656|GB|AF144485.1	TCCGTAGGTGAACCTGCGGAAGGATCACTAGTGATTAAATCGAGAGTGTCTTCATTGACCTCTCACCCTTCACATCCACATACACCTGTGCACCGTTTGGCTCTTTTAAAAGACGCAAGTCTGCAAAGAGAGTCATCAATTTTATACATACCCCAGTCTTATGAATGTAACAGTTTTAATAAACATAATAAAACTTTTAACAACGGATCTCTTGGTTCTCGCATCGATGAAGAACGCAGCGAAATGCGATAAGTAATGTGAATTGCAGAATTCAGTGAATCATCGAATCTTTGAACGCACCTTGCGCTCCTTGGTATTCCGAGGAGCATGCCTGTTTGAGTGTCATGAAACTCTCAACCTTCAACTTTTTTATTAAGGCTGAAGGCTTGGACTTGAGCG…
MRAKIELLA AQUATICA	GI|20257231|GB|AF410469.1	TCCGTAGGTGAACCTGCGGAAGGATCACTAGTGATTAAATCGAGAGCGTCTTCATTGACCTCTCACCCTTCACATCCACATACACCCTGTGAATCGTTTGGCTTTTCATTAATAGAGCGCAAGCTCGACAAGTGAAAAGTCATCATTTATACATACCCCAGTCTTATGAATGTAACAGTTTTAATAAACAAATAAAACTTTTAACAACGGATCTCTTGGTTCTCGCATCGATGAAGAACGCAGCGAAATGCGATAAGTAATGTGAATTGCAGAATTCAGTGAATCATCGAATCTTTGAACGCACCTTGCGCTCCTTGGTATTCCGAGGAGCATGCCTGTTTGAGTGTCATGAAACTCTCACCCTTCAACTTTCTTAATAGTGGTTGAAGGTGTGGACTT…
NADSONIA COMMUTATA	GI|29420448|DBJ|AB056139.1	AAGGATCATTAACGAGTTTTATACATTAGTATAATCTTCATCCATAACACCTGTGAACTTTACATTAACTTTTGCTTTGGCTGGACGTAAAAAACCTAGCCAAAGGATTAAAATCAAAACCTTTTATTTAAAAACCTAATGTCTGAAACTAAAAATATTTAATTATTTAAAACTTTCAACAACGGATCTCTTGGTTCTCGCATCGATGAAGAACGCAGCGAAATGCGATAAGTATTGTGAATTGCAGATTTGTGAATCATCGAATTTTTGAACGCACATTGCGCCCTCTGGTATTCCGGGGGGCATGCCTGTTCGAGCGTCATTGCTTTCTCAAACCTTTTAGTTTGGTGTTGAATTTATTATGTAGCAATACATATGATTCGAAAAGCATTGGCAAGG…
NAKASEOMYCES BACILLISPORUS	GI|31746853|GB|AY046195.1	TAGAAAATTATTCAATATATGAATTGTAGTTGCCGAGGGAGGGTTTGCAGTGTTGCTGAGCGGCAGTCTGCCTGCGCTTAATTGCGCGGCGGTTCTGCACTCGCAGTACGCTTATCCATTTTCAATTCCTTGCAATTCACAAACATATACACACATTGGAGTTTTCTTTTTAAACTTTAACATCTTCTTTGGGAGGACGCAAGTCTTCCCAGAGGTGACAAACACAAACAATTATTATTTACTTTGTAATACAGTCAACCAAACTTAGCAGATTCATCTGTGAAAAAATAATCAAAACTTTCAACAACGGATCTCTTGGTTCTCGCATCGATGAAGAACGCAGCGAAATGCGATACGTAATGTGAATTGCAGAATTCCGTGAATCATCGAATCTTTGAA…
NAKASEOMYCES DELPHENSIS	GI|31746824|GB|AY046166.1	AAGAAACGAAAATAGTGTTTTGGGAGAGGGGAGATGTGGTGGGGGTGTCTGCCTGCGCTTAAGTGCGCGGTGGCCGTCTGCTATGTTGTTTGACTTTCTTTCTCTACATTCATTTTTACACACATTGGAGTATTCTTACTTTCTACTTTATTTTCTTTTCTCTTTTTCCCTCTTGGGAAGAGGCAAAAGTCAAAATACACAAACAATACTTTTTTATATTAAATTGTCAAAACTAATTTTTCTTTTTGTTGAGAAAAAATATAACTTTAAAACTTTCAACAATGGATCTCTTGGTTCTCGCATCGATGAAGAACGCAGCGAAATGCGATACGTAATGTGAATTGCAGAATTCCGTGAATCATCGAATCTTTGAACGCACATTGCGCCCTCTGGTATTCC…
NAKAZAWAEA HOLSTII	GI|148535542|GB|EF568068.1	GATCATTACAGTATTCTATTGCCAGCGCTTAATTGCGCGGCGATAAACCTTACACACTTTGTTTTTATTATTAAAGACACCATTGCTTTGGTGGATGAGTGTAAAAGCTTGTCCGCCAGAGGTTAACTAAACTCAATTATTTAAAGGTAACTTTTTAAATTGTCAATAATAATTTGTCTGATTAATTTCGGAGAAAACAAATATTTAAAACTTTCAACAACGGATCTCTTGGTTCTCGCATCGATGAAGAACGCAGCGAATTGCGATAAGTATTGTGAATTGCAGAATTTCGTGAATCATCGAATCTTTGAACGCACATTGCACCCTGTGGTATTCCACAGGGTATGCCTGTTTGAGCGTCATTTCTCTCTCAAAACATTAGTTTTGGTATTGAGTGAT…
NAUMOVOZYMA DAIRENENSIS	GI|2627122|DBJ|D89893.1	GTGAACCTGCGGAAGGATCATTAAAGAAATTTAATAAGGATACTGTGGAACGCAGCTTGTGAGGGGAGCGTGTGTTTGGGAGACTCTGTGTGAGAGCCTGCGCTTAATTGCGCGGTTCCGGCGGTGGTCTTTCGAGCCTGCTTCTATTCCAAACTTCTTGCTGTTCTGTCCCAGTATTTCATACACACTGTGGAGTTTTTTTTTCTAAACACTTCCTCTTCTTTGGGACGAGCAATTGTCCCGGAGTTGAAACAAACACAAACAATTTTGTAATACAAACAACCAGTCAAAACCAGTTTCGTTTTTCGAAATACTAAAAATATTTTAAAACTTTCAACAACGGATCTCTTGGTTCTCGCACCGATGAAGAACGCAGCGAAATGCGATACGTAATGTGAA…
NAUMOVOZYMA CASTELLI	GI|31746838|GB|AY046180.1	AAGAAATTTAATAATTGGGTCGAATCGTAAGGGGGATTCGGTGGGGAGTGCTGGAGGAGACTGCCTGCGCTTAATTGCGCGGTTCTCCGCCGGGGCTTCTGTATTCACTGTTTCTCTGTCTGCGGTTCACTGCCTAAAAATTATACACACACTGGAGTTTTCTTTTAAAACACTTCTTCTTCTTTGGGCTTGCAAGAGCCCGGAGTTGACAAACACAAACAATTTTGTTATATTATAATCAAGTCAAAACCAATTTCGTTATGAAATACAAATAATTTAAAACTTTCAACAACGGATCTCTTGGTTCTCGCATCGATGAAGAACGCAGCGAAATGCGATACGTAATGTGAATTGCAGAATTCCGTGAATCATCGAATCTTTGAACGCACATTGCGCCCC…
OCCULTIFUR EXTERNUS	GI|20452293|GB|AF444567.1	TCCGTAGGTGAACCTGCGGAAGGATCATTAATGAATTGTTAGGACGCTCTTTTTAGAGGTCCGACCCCTTCATTTCCTTACACTGTGCACACACTTCTTTTCACACATTTTTTAACCCATTAGTCTAAGAATGTAAATAGTCTCTTAATTGAGCATAAAATAAATAAAACTTTTAGCAACGGATCTCTTGGCTCTTGCATCGATGAAGAACGCAGCGAATTGCGATAAGTAATGTGAATTGCAGAATTCAGTGAATCATCGAATCTTTGAACGCACCTTGCACTCTTTGGTATTCCGAAGAGTATGTCTGTTTGAGTGTCATGAAACTCTCAACCCCCCTGTTTTGTAATGAAACGGGCGTGGGCTTGGATTATGGCTGTTTGTCGGCGTCATTGCCGG…
OGATAEA ANGUSTA	GI|328909594|GB|JF756588.1	CAGTATTCTTCTAAGCTGGAGCTGTTTGGCCGATTAGACTGTTTGCCTGCGCTGCTGAAATATTGCGTGCGCGGTGATGGTTTTTTTGGTTGCAGTTCTACTCAAAGGCTTAGAAATCTCCTTTACACACTTTGTTTTCTTATTAGAGACAAATTTGCTTTGGCTAGCGGTCGTTTAAACGCGGCATGTCTGGCCAGAGGTTTTAACAAAACTCATTTTCGTCTTTCCCCCGTGGGAAGATTGAAAACTTGTATTATACTTTTGTCAGTTATAAGGAGTTGCGTTTGCAGCTTTTCTAAACTTTAAAACTTTCAACAACGGATCTCTTGGTTCTCGCATCGATGAAGAACGCAGCGAAATGCGATACGTAATGTGAATTGCAGATTTTCGTGAATCATT…
OGATAEA CECIDIORUM	GI|228018078|GB|FJ897742.1	TCCGTAGGTGAACCTGCGGAAGGATCATTACAGTATTCTTTTTAAGCTGGATTGATACTGGTTTCATCCAACTTGTGGTTTTTTTTACTGCGCTGCTGAAATATTGCGTGCGCGGTAGGTACCATGGGTAGTTTGTTTGCCGGGTCTTTCTATACCAAAAGCTTGAAAAACCTCCTACACACTTTGTTTTCTTATTAGAGACAAATTTGCTTTGGCTAGCTGTTGCGTAAAACCACAGTTTGGCCAAAGGTTTTATAACAAACTCTTGTTTTTGTTTTTCAACTTGCTTGAAGAATTAGAAACGTGTTTTAATAATACTAGTCATAATCATGAAGACTTTGTAAAGAAGCTTTAACTAAAATTTAAAACTTTCAACAACGGATCTCTTGGTTCTCGCAT…
OGATAEA CHONBURIENSIS	GI|284159218|GB|FJ914924.1	TTTCCGTAGGTGAACCTGCGGAAGGATCATTACAGTATTCTTCTAAGCTGGAGCTGTTTACTAGTGATTGATTTGCCTGCGCTGCTGAAATATTGCGTGCGCGGCAAGAGATCATTTGGTAGCAGTTCTATCTAAGGCTTAGAAAACTTCTACACACTTTGTTTTCTTATTAGAGACAAATTTGCTTTGGTCAGTGACCGTGTAAAAGCGGCATGTCTGGCCAGAGATTTTAACAAAACTCATTTTCATTTTCCCCTGGGAAAATTGAGAACTTGATCTAATATTTTGTCAGCTTTAAAGAGTTGCGTAGCAGCTTTTCTAAATTTTAAAACTTTCAACAACGGATCTCTTGGTTCTCGCATCGATGAAGAACGCAGCGAAATGCGATAAGTAATGTGA…
OGATAEA GLUCOZYMA	GI|89477434|GB|DQ414539.1	TCCGTAGGTGAACCTGCGGAAGGATCATTACAGTATTCTTTCCAAGCTGAAGTGTCTGGTTAGGCTGTTCTTTTCGTCTGCGCTGCTGAAATATTGCCTGCGCGATGAGAGAGCTTTCTGGCTGTCGCTTCGTTAACGGTTTGGAAAACCTCCTACACACTTTGTTTTCTTATTAGAGACAATTTTGCTTTGGTCAGTTGCCGTGTAAAAGCGGTGATCTGGCCGAAGGTTTAACAAAACTCATTTTTTTTAGATTTCCCTCGGGAGGTTTAAAAACTTGTATTTATATCTAGTCAGTTTAAATGAAGTTGTTAACAGCAACTTTTCTAAAATTTAAAACTTTCAACAACGGATCTCTTGGTTCTCGCATCGATGAAGAACGCAGCGAAATGCGATAAG…
OGATAEA KODAMAE	CONSENSUS PYCC08 11/13/12 BECKMAN	TCCGTAGGGTGAACCTGCGGAAGGATCATTACAGTATTCTTGTAAGCTGGAGTTGTGTGGTGATTAGTTGTTTTGCNTGCGCTGCTGAAATATTGCGTGCGCGGTGAAGGATTAATTATNTGCGATTCTATTCAAGGCTTAGAAAACTTCTACACACTTTGTTTTCTTATTAGAGACAAATTTGCTTTGGTCAGTGACTGTGTAAAAGCAGACTATCTGGCCAGAGATTTTAACAAAACACATTTTCGTTTTCCCTCGGGAGAATTGAAAACTTGATTTCTATTTTGTCAATTTTAAAGGGTTGCATTAGCGACTTTTCTAAACTTTAAAACTTTCAACAACGGATCTCTTGGTTCTCGCATCGATGAAGAACGCAGCGAAATGCGATAAGTAATGTGA…
OGATAEA NAKHONPHANOMENSIS	GI|284159219|GB|FJ914925.1	TTTCCGTAGGTGAACCTGCGGAAGGATCATTACAGTATTCTTCTAAGCTGGATTCGTACGTCTCTCAACTATTTTGCCTGCGCTGCTGAAATATTGCGTGCGCGGTGATGGTTGACTGATTGCGGATCTGTTCAAGGCTTAGAAATCTCTACACACTTTGTTTTCTATTAGAGACAAATTTGCTTTGGTCAGTGATTGTTTAATTGCAATTAATCTGGCCAGAGGTTAACTAAACTCAATTTCGTTTTCCCCCGGGAAGATTGAAAACTTGTATTATATTTTGTCAGTTATAAAAAGTTGCTACGCAGCTTTTCTAAACTTCAAAACTTTCAACAACGGATCTCTTGGTTCTCGCATCGATGAAGAACGCAGCGAAATGCGATAAGTAATGTGAATTGC…
OGATAEA NEOPINI	GI|215490171|DBJ|AB440280.1	TTTCCGTAGGTGAACCTGCGGAAGGATCATTACAGTATTCTTTCCAAGCTGAAGTGTCTGGTTAGACTGTTCTTTTCATCTGCGCTGCTGAAATATTGCCTGCGCGATGAGAGAGCTTTCTGGCTGTCGCTTCGTTAACGGTTTGGAAAACCTCCTACACACTTTGTTTTCTTATTAGAGACAATTTTGCTTTGGTCAATTGCTGTGTAAAAGCAGTGATCTGGCCGAAGGTTTTACAAAACTCATTTTTTTTAAATTTCCCTCGGGAGGTTTAAAAACTTGTTTTAATATCTAGTCAGTTTAAATGAAGTTGTTAACGCAACTTTTCTAAAATTTAAAACTTTCAACAACGGATCTCTTGGTTCTCGCATCGATGAAGAACGCAGCGAAATGCGATAA…
OGATAEA NITRATOAVERSA	GI|164521134|GB|EU327036.1	AAGGATCATTACAGTATTCTTTTCAAGCTGGAGATGACTGCTTGCGTTCCATCTTGGGATTTGAAGTTTGAGCTGCGCTGCTGTAATATTGCGTGCGCGGCTTCACGTCAAAACCCTGGAAAGCGAAAGGTTACTCCACTCAAGGCTTGAGAAACCTCCTACACACTTTGTTTTCTTATTAGAGACAAACTTGCTTTGGCTAACTGCTGTGTAAAAACAGTGTGTGGTTAGCCAAAGGTTTTCTAACCAAAACTCTTGTTTTTATTCTTTTCGGAGAATTGAGAACGTGTATTTTTACAACCAAAACAGTCATTAAATTTGTGGATGTATGTCCCAACTAAAAAATTTAAAACTTTCAACAACGGATCTCTTGGTTCTCGCATCGATGAAGAACGCAGC…
OGATAEA PARADOROGENSIS	GI|213019966|DBJ|AB437094.1	TTTCCGTAGGTGAACCTGCGGAAGGATCATTACAGTATTCTTCTAAACTGGAGTTGTATACCTGTTAATTGATTTGCTTGCGCTGCTGAAATATTGCGTGCGCGGCAAGAGATTAGCTGGTTGCAGTTCTATTCAAGGTTTAGAAAACCCCATACACACTTTGTATTCTTATTAGAGACAAATTTGCTTTGGTCAGTGGCTGTGTAAAAGCAGCACGTCTGGCCAGAGGTTTTAACAAAACTCATTTTCATTTTCCCTCGGGAAGATTGAGAACTTGATATTTTATTATTGTCAGCTTTAAAGAGTTGCGTAGCAGCTTTTCTAAACTTTAAAACTTTCAACAACGGATCTCTTGGTTCTCGCATCGATGAAGAACGCAGCGAAATGCGATAAGTAATG…
OGATAEA PARAPOLYMORPHA	GI|328909597|GB|JF756591.1	CAGTATTCTTCTAAGCTGGAGCTGTTAATTGATTGAACTGTTTGCCTGCGCTGCTGAAATACTGCGTGCGCGGTGATGGTTTTTTTGGTTGCAGTTCTACTCAAGGCTTAGAAATCTCCTTACACACTTTGTTTTCTTATTAGAGACAAATTTGCTTTGGCTAGCGGTCGTTTAAGCGCGGCATGCCTGGCCAGAGGTTTTAACAAAACTCATTTTCGTCTTGCCCTCGTGGGAAGACTGAAAACTTGTATTATTATTTCGTCAGTTATAAGAAGTTGCGTTTGCAGCTTTTCTAAACTTTAAAACTTTCAACAACGGATCTCTTGGTTCTCGCATCGATGAAGAACGCAGCGAAATGCGATACGTAATGTGAATTGCAGATTTTCGTGAATCATTGAA…
OGATAEA PILISENSIS	GI|164521133|GB|EU327035.1	AAGGATCATTACAGTATTCTTTTCAAGCTGAATAGGCTGGACTGTTTTCTGCTATGGGTTTTGTTTGTCTTGGATTGCGCTGCTGGAATATTGCGTGCGCGGTCTGGCAGGCAGAGCTTTGGAATACAGGACGTCTGTTCATTCAAGGCTTGGAAAACCTCCTACACACATTGTTTTCTTATTAGAGACAAATTTGCTTTGGCTAACTGCTGCGTAAAACCAGCGTGGTAGCCAAAGGTTTTTAACAAAAAACTCTTGTTTTTATTCTTTTCGGAGAATTAAAAACGTGTAATTATAAACCAAAACAGTCATTAAATTTATGGACGTATGTCCTAACTAAAAAATTTAAAACTTTCAACAACGGATCTCTTGGTTCTCGCATCGATGAAGAACGCAGCG…
OGATAEA PINI	GI|215490173|DBJ|AB440282.1	TTTCCGTAGGTGAACCTGCGGAAGGATCATTACAGTATTCTTTCCAAGCTGAAGTGTCTGGTTAGACTGTTCTTTTCATATGCGCTGCTGAAATATTGCCTGCGCGATGAGAGAGCTTTCTGGCTGTCGCTTCGTTAACGGTTTGGAAAACCTCCTACACACTTTGTTTTCTTATTAGAGACAATTTTGCTTTGGTCAGTTGCCGTGTAAAAGCGGTGATCTGGCCGAAGGTTTTACAAAACTCATTTTTTTTGAATTTCCTCCGGGAGGTTTGAAAACTTGTTTTAATATCTAGTCAGTTTAAATGAAGTTGTTAACGCAACTTTTCTAAAATTTAAAACTTTCAACAACGGATCTCTTGGTTCTCGCATCGATGAAGAACGCAGCGAAATGCGATAA…
OGATAEA POLYMORPHA	GI|328909595|GB|JF756589.1	CAGTATTCTTCTAAGCTGGAGCTGCTGATCGACTGAACTGTTTGCCTGCGCTGCTGAAATATTGCGTGCGCGGCGATGGTTTTTTTGGTTGCAGTTCTACTCAAGGCTTAGAAATCTCCTTACACACTTTGTTTTCTTATTAGAGACAAATTTGCTTTGGCTAGCGGTCGCTTAAGCGCGGCATGGCTGGCCAGAGGTTTTAACAAAACTCATTTTCGTCTTGCCCATGTGGGGAAGATTGAAAACTTGTATTATGATTTTGTCAGTTATAAGAAGTTGCGTTTGCAGCTTTTCTAAACTTCAAAACTTTCAACAACGGATCTCTTGGTTCTCGCATCGATGAAGAACGCAGCGAAATGCGATACGTAATGTGAATTGCAGATTTTCGTGAATCATTGA…
OGATAEA SALICORNIAE	GI|2765794|EMB|Z93889.1	CAGTATTCTTTTTAAGCTGGACTGATTCTGGCTTCATTCAACTTGTGGTTTTTTTACTGCGCTGCTGAAATATTGCGTGCGCGGTAGGTACCATGAGCAGTTTGTTTGCCGGGTCTTTCTATACCAAAAGCTTGAAAAACCTCCTACACACTTTGTTTTCTTATTAAAGACAAATTTGCTTTGGCTAGCTGTTGCGTAAAAGCACAGTCTGGCCGAAGGTTTTATAACAACTCTTGTTTTTGTTTTCCAACTCGCTTGGAGAATTAGAAACGTGTTTAAATAATACTAGTCATAATCATGAAGTCTTTGTAAAGAAGCTTTAACTAAAATTTA
OGATAEA SALTUANA	GI|328727186|GB|JF430477.1	AAGGATCATTACAGTATTCTTTCCAAGCTGAAGTGTCTGGTTGGATTGTTTTCTTCATCTGCGCTGCTGAAATATTGCTTGCGCGATGAGAGAGCTTTCTGGCTGTCGCTTCGTTACACGGCTTGGAAAACCTCCTACACACTTTGTTTTCTTATTAGAGACAATTTTGCTTTGGTCAGTTGCCGTGTAAAAGCGGTGATTCTGGCCGAAGGTTTTACAAAACTCATTTTTTTTAGATTTCCCCCGGGAAGTTTAAGAACGTGTTTTAATATCTAGTCAGTTTAAATGAAGTTGTTAACAGCAACTTTTCTAAAATTTAAAACTTTCAACAACGGATCTCTTGGTTCTCGCATCGATGAAGAACGCAGCGAAATGCGATAAGTAATGTGAATTGCAGAT…
OGATAEA SIAMENSIS	GI|284159220|GB|FJ914926.1	TTTCCGTAGGTGAACCTGCGGAAGGATCATTACAGTATTCTTCTAAGCTGGAATTGTTAGCTGATGAGTTATTTGCCTGCGCTGCTGAAATATTGCGTGCGCGGCGATGACTTTTTAGTTGCAATTCTACTCCAAAAGCTTAGAAATCTCCTTACACACTTTGTTTTCTTATTAGAGACAAATTTGCTTTGGCCGGTGATTGCTTAACCGCAGTGTGCTTGGCCAGAGGTTTAACAAAACTCATTTTCGTTTTCCCCTGGGAAGATTGAAAACTTGTATTAATATTTTGTCAGTTAAAAGAAGTTGCGTAGCAGCTTTTCTAAACTTCAAAACTTTCAACAACGGATCTCTTGGTTCTCGCATCGATGAAGAACGCAGCGAAATGCGATACGTAATGTG…
OGATAEA THERMOMETHANOLICA	GI|284159221|GB|FJ914927.1	TTTCCGTAGGTGAACCTGCGGAAGGATCATTACAGTATTCTTCTAAGCTGGATTCGTATGTTTTTCAATCATTTTGCCTGCGCTGCTGAAATATTGCGTGCGCGGTGATGGTTGATAGACTGCGTTTCTATTCAAGGCTTAGAAATCTCTACACACTTTGTTTTCTATTAGAGACAAATTTGCTTTGGCCAGTGATTGTTTAATCGCAATACTTCTGGCCAGAGGTTAACTAAACTCAATTTCGTTTTCCCCCGGGAAGATTGAAAACTTGTATTATATTTTGTCAGTTATAAAAAGTTGCTACGCAGCTTTTCTAAACTTCAAAACTTTCAACAACGGATCTCTTGGTTCTCGCATCGATGAAGAACGCAGCGAAATGCGATAAGTAATGTGAATTGC…
OGATAEA ZSOLTII	GI|215490176|DBJ|AB440285.1	TTTCCGTAGGTGAACCTGCGGAAGGATCATTACAGTATTCTTTCCAAGCTGAAGTGTCTGGTTGGATTGTTCTTTTCATCTGCGCTGCTGAAATATTGCCTGCGCGATGAGAGAGCTTTCTGGCTGTCGCTTCGTTAACGGTTTGGAAAACCTCCTACACACTTTGTTTTCTTATTAGAGACAATTTTGCTTTGGTCAGTTGCCGTGTAAAAGCGGTGATCCTGGCCGAAGGTTTTACAAAACTCATTTTTTTTAGATTTCCCCCGGGAAGTTTAAAAACGTGTTTAAAATCTAGTCAGTTTAAATGAAGTTGTTAGCGCAACTTTTCTAAAATTTAAAACTTTCAACAACGGATCTCTTGGTTCTCGCATCGATGAAGAACGCAGCGAAATGCGATAA…
PHAFFIA RHODOZYMA	GI|5814283|GB|AF139629.1	TTCCGTAGGTGAACCTGCGGAAGGATCATTAGTGAAATACATACCGGGGTGTTCTGTCCTCGGACGGAGCGCCCTACTCTTCCTATTCCTTTAACCCACACCTGTGTCTCTCTCGGGAGACGCAAGCTCTTTTATCATTTAACAACACACCAGTCGATTGTATGTTCGAAACACTATAAAACACAATAAAACTTTCAACAACGGATCTCTTGGTTCTCGCATCGATGAAGAACGCAGCGAATTGCGATAAGTAATGTGAATTGCAGAATTCAGTGAATCATCGAATCTTTGAACGCACCTTGCGCTCCTTGGTATTCCGAGGAGCATGCCTGTTTGAGTGTCATGAAACACTCTCAACCGGGTGTCCTTTCTTTGTTGAGAGGCGCGCGGCTTGGACTT…
PICHIA AFF. EXIGUA	CONSENSUS PYCC08 11/13/12 BECKMAN	GCGGAAGGATCATTACTGTGATTATACCAAATCTTACACTGTGTGGGCGCACGAAACACCAAAACATGTAGTAACTTAGTCATAAAATTTTTTTTACAAAACAAAAAAATAAAACTTTCAACAACGGATCTCTTGGTTCTCGCATCGATGAAGAGCGCAGCGAAATGCGATACCTAGTGTGAATTGCAGCCATCGTGAATCATCGAGTTCTTGAACGCACATTGCGCCCCCCGGCATTCCGGAGGGCATGTCTGTTTGAGCGTCGTTTCCTTCTTGCCGCAGTGCAGAATTGGAGGAGCCATTGAGCTCTTCTGAAAAGAAACGTAGCGGGCGAAGCGAACTAATACGGGACGCTTGGCCGCCGAACTTTTTATTATTAATTAAGCTCGACCTCAAATC…
PICHIA AFF. SCUTULATA	CONSENSUS PYCC08 11/13/12 BECKMAN	CGGAAGGATCATTACTGTGATTATAGACATCCACACATGCGTGAGCGCAACAAACACCTAAACCTATGTACCATTGTCACAACATACAAGAATCCAAAACTTTCAACAACGGATCTCTTGGTTCTCGCATCGATGAAGAGCGCAGCGAAATGCGATACCTAGTGTGAATTGCAGCCATCGTGAATCATCGAGTTCTTGAACGCACATTGCGCCCCTTGGTATTCCAGGGGGCATGCCTGTTTGAGCGTCGTTTCCTTCTTGCGCAAGCAGAGTTGGTGGGGGGGACATTTCTCTCCCGCTGAAATGGAACGATTGCGGCACGAGCGAACTAAACTGGTTGCGCTTGGCCGCCGAACTTTATATACTAAGCTCGACCTCAAATCAGGTAGGAATACCCGC…
PICHIA BRUNEIENSIS	GI|399108321|GB|JX112045.1	CTCATTAAATCAGTTATCGTTTATTTGATAGTTCCGTTCTACATGGATAACCGTGGAAAATCTAGAGCTAATACATGCGCAAAGCCCCGACTCCGGGAGGGGTGTATTTATTAGATAAAAAATCAATGCCCTCGGGCCTTTTGATGATTCATAATAACTTTTCGAAGCCCATGGCCTTGCGCCGGGGCTGGTTCATTCAAATTTCTGCCCTATCAACTTTCGATGGTAGGATAGAGGCCTACCATGGTTTTCACGGGTAACGGGGAATAAGGGTTCGATTCCGGAGAGGGAGCCTGAGAAACGGCTACCACATCCAAGGAAGGCAGCAGGCGCGCAAATTACCCAATCCTGACACAGGGAGGTAGTGACAATATATAACGATACAGGGCCATTGGTCTT…
PICHIA CECEMBENSIS	GI|111035942|EMB|AM233511.3	CAAGGTTTCCGTAGGTGAACCTGCGGAAGGATCATTACTGTGATTTAGTACCACACTGCGTGAGCGGAACAAAAACAACAACACCTAAAATGTGGAATATGCATATAGTCGACAGAGAAATCTACGAAGAACAAAACAAAACTTTCAACAACGGATCTCTTGGTTCTCGCATCGATGAAGAGCGCAGCGAAATGCGATACCTAGTGTGAATTGCAGCCATCGTGAATCATCGAGTTCTTGAACGCACATTGCGCCCCTCGGCATTCCGGGGGGCATGCCTGTTTGAGCGTCGTTTCCATCTTACGCGTGCGAGAGCTGGGGGAGCGGAGCGCACGACGTGTAAAGAGCGTCGGAGATGCGACTCGCCTGAAGGGGAGCGAAGCTGGCTGAGCGAACTAG…
PICHIA DESERTICOLA	GI|55925027|GB|AY790539.1	AACCTGCGGAAGGATCATTACTGTGATTATTGTTTTCCACACTGCGTGAGCGCACACAACACACAAACAAGTATACAAGTTCAGAAGTTTTTTTTAAAAGAACAAAACTTTCAACAACGGATCTCTTGGTTCTCGCATCGATGAAGAGCGCAGCGAAATGCGATACCTAGTGTGAATTGCAGCCATCGTGAATCATCGAGTTCTTGAACGCACATTGCGCCCGTCGGCATTCCGGCGGGCATGCCTGTCTGAGCGTCGTTTCCTTCTTGCAAGACGAGAGTTGCGCAGAGCTGGCCCGGCCACGGCCCCGCCGAAAAGAAACGAGGCCACGAGCGAACTAGAACAGGACGCTTGGGGTCTCCGAGCACTATAAGCTCGACCTCAGATCAGGTAGGAATA…
PICHIA FERMENTANS	GI|259018352|GB|GQ458040.1	AAAGATTAAGCCATGCATGTCTAAGTATAAGCATTATACGGTGAAACTGCGAATGGCTCATTAAATCAGTTATCGTTTATTTGATAGTTCCGTTCTACATGGATAACCGTGGAAAATCTAGAGCTAATACATGCGCAAAGCCCCGACTTCGGGAGGGGTGTATTTATTAGATAAAAAATCAATGCCCTCGGGCCTTTTGATGATTCATAATAACTTTTCGAAGCCCATGGCCTTGCGCCGGGGCTGGTTCATTCAAATTTCTGCCCTATCAACTTTCGATGGTAGGATAGAGGCCTACCATGGTTTTCACGGGTAACGGGGAATAAGGGTTCGATTCCGGAGAGGGAGCCTGAGAAACGGCTACCACATCCAAGGAAGGCAGCAGGCGCGCAAATTACC…
PICHIA KLUYVERI	GI|70888509|GB|DQ104711.1	AACCTGCGGAAGGATCATTACTGTGATTTATATCTTATACACATGCGTGAGCGCACCAAACACCTAAAATTGTAATACTACCAGTCACTAAGTTTTAACAAAACAAAACTTTCAACAACGGATCTCTTGGTTCTCGCATCGATGAAGAGCGCAGCGAAATGCGATACCTAGTGTGAATTGCAGCCATCGTGAATCATCGAGTTCTTGAACGCACATTGCGCCCCATGGTATTCCATGGGGCATGCCTGTCTGAGCGTCGTTTCCTTCTTGCGCAAGCAGAGTTGAGAACAGGCTATGCCTTTTTCGAAATGGAACGTCGTGGACGAAGTGAACTAAATTTTTAGCACGCTTTGGCCGCCGAACTTTTAACTAAGCTCGACCTCAGATCAGGTAGGAATA…
PICHIA KUDRIAVZEVII	GI|65306751|GB|AY939808.1	TCCGTAGGTGAACCTGCGGAAGGATCATTACTGTGATTTAGTACTACACTGCGTGAGCGGAACGAAAACAACAACACCTAAAATGTGGAATATAGCATATAGTCGACAAGAGAAATCTACGAAAAACAAACAAAACTTTCAACAACGGATCTCTTGGTTCTCGCATCGATGAAGAGCGCAGCGAAATGCGATACCTAGTGTGAATTGCAGCCATCGTGAATCATCGAGTTCTTGAACGCACATTGCGCCCCTCGGCATTCCGGGGGGCATGCCTGTTTGAGCGTCGTTTCCATCTTGCGCGTGCGCAGAGTTGGGGGAGCGGAGCGGACGACGTGTAAAGAGCGTCGGAGCTGCGACTCGCCTGAAAGGGAGCGAAGCTGGCCGAGCGAACTAGACTTT…
PICHIA MANSHURICA	GI|12862857|DBJ|AB054036.1	GTAACAAGGTTTCCGTAGGTGAACCTGCGGAAGGATCATTACTGTGAATTAACTTCCACACATGCGTGAGCGCACAAAACACATAAACCGTGAGTAATTTTTGTCGAAACTTGAAAAAAAAATACAAAACTTTCAACAACGGATCTCTTGGTTCTCGCATCGATGAAGAACG
PICHIA MEMBRANIFACIENS	GI|70888508|GB|DQ104710.1	AACCTGCGGAAGGATCATTACTGTGATTATACCAACACCACACTGTGTGGGCGCACAAAACACCTAAACCTGGAGTATACACACGTCAACAAAAGATCTAAAAGAATAAAACTTTCAACAACGGATCTCTTGGTTCTCGCATCGATGAAGAGCGCAGCGAAATGCGATACCTAGTGTGAATTGCAGCCATCGTGAATCATCGAGTTCTTGAACGCACATTGCGCCCGTCGGTATTCCGGCGGGCATGCCTGTCTGAGCGTCGTTTCCTTCTTGTGCACCGCGGGGTCTTTGCAGATCCTCTCTGCGCAGAGCTGGCCGTGCCACTGGCCCGGCCGAAAAGAAACGTTGCGGACGAAGCGAACTACATCGGGACGCTTTGGCCGCCGAGCGAAAAAAAAA…
PICHIA NORVEGENSIS	GI|116267494|DBJ|AB278163.1	GGAAGTAAAAGTCGTAACAAGGTTTCCGTAGGTGAACCTGCGGAAGGATCATTACTGTGATTTAAACTTCTTTCTTACACCGCGTGAGCGCACAACAACACCTAAACACGAATAACCATGTCACCCAGAGAAAATCTCAAACGAGAAGAAAGAAAAAAAATAAAACTTTCAACAACGGATCTCTTGGTTCTCGCATCGATGAAGAGCGCAGCGAAATGCGATACCTAGTGTGAATTGCAGCCATCGTGAATCATCGAGTTCTTGAACGCACATTGCGCCCTCCGGCATTCCGGGGGGCATGCCTGTTTGAGCGTCGTTTCCTTCTTGCGCAAGCAGAGTTGGGGTTGCCACGGCCCGTGCGGCCTGTGTGTGGCTCCCCCGAAACGGAACGGCAGCGGG…
PICHIA PORTICICOLA	GI|197209770|DBJ|AB427181.1	TTTCCGTAGGTGAACCTGCGGAAGGATCATTACAGTATTTGGACATTATTCAATAGTAATTTGCCTGCGCTTAATTGCGCGGTGAGTGCTAGTGGAGTCCACTAATTCTACACACAGTGTTTTTTGTTTAACGAATTTTGCTTTGGTCTGAAGCTAGAAATAGATTTGGGCCAGAGTATTCATTAACTAAACTTCAATTTTATATTGAATTGTTATTTAATTATTAGTCAATTTGTTGATTTATATCAAATAATCTTCAAAACTTTCAACAACGGATCTCTTGGTTCTCGCATCGATGAAGAACGCAGCGAAATGCGATAAGTAATATGAATTGCAGATTTTCGTGAATCATCGAATCTTTGAACGCACATTGCGCCCTCTGGTATTCCAGAGGGCATG…
PICHIA SPOROCURIOSA	GI|156074232|GB|EF558736.1	CTGTGATATACTTTCTACACGGCGTGAGCGCACTAAACACCTAAACGTATGTACCAGCAGTCAGCAAGTTTTAACAAAACAAAACTTTCAACAACGGATCTCTTGGTTCTCGCATCGATGAAGAGCGCAGCGAAATGCGATACCTAGTGTGAATTGCAGCCATCGTGAATCATCGAGTTCTTGAACGCACATTGCGCCCCTCGGCATTCCGGGGGGCATGCCTGTTTGAGCGTCGTTTCCATCTTGCCTCGTGCAGAAATGGCTTGGCCTCGGCCCTGCTGAAAGGAAACGGAGTGGCGAAGCGAACTAGACAGGACGCTTGGCGCTCGTAGAGTAATAACATAAGC
PNEUMOCYSTIS CARINII	GI|468143|GB|U07221.1	GAAAACTCAGCTTAAACACTTCCCTAGTGTTTTAGCATTTTTCAAACATCTGTGAATTTTTTTTTGTTTGGCGAGGAGCTGGCTTTTTTGCTTGCCTCGCCAAAGGTGTTTATTTTTAAAATTTTAAATTGAATTTCAGTTTTAGAATTTTTTAAAAACTTTCAACAATGGATCTCTTGGCTCTCGCGTCGATGAAGAACGTGGCAAAATGCGATAAGTAGTGTGAATTGCAGAATTTAGTGAATCATCGAATTTTTGAACGCATCTTGGCCTCCTTAGTATTCTAGGGAGCATGCCTGTTTGAGCGTTATTTTTAAGTTCCTTTTTTCAAGCAGAAAAAAGGGGATTGGGCTTTGCAAATATAATTAGAATAAAATATTTATATGCATGCTAGTCTGA…
PNEUMOCYSTIS JIROVECII	GI|205371720|GB|FJ164067.1	ATTCAGCTTAAACACTTCCCTAGTGTTTTAGCATTTTTCAAACATCTGTGAATTTTTTTTTTGTTTGGCGAGGAGCTGGCTTTTTTGCTTGCCTCGCCAAAGGTGTTTATTTTTAAAATTTTAAATTGAATTTCAGTTTTAGAATTTTTTAAAAACTTTCAACAATGGATCTCTTGGCTCTCGCGTCGATGAAGAACGTGGCAAAATGCGATAAGTAGTGTGAATTGCAGAATTTAGTGAATCATCGAATTTTTGAACGCATCTTGCGCTCCTTAGTATTCTAGGGAGCATGCCTGTTTGAGCGTTATTTTTAAGTTCCTTTTTTCAAGCAGAAAAAAGGGGATTGGGCTTTGCAAATATAATTAGAATAAAATAATTATATGCATGCTAGTCTGAAAT…
PNEUMOCYSTIS MURINA	GI|42716341|GB|AY532651.1	ACCTGGTTGATCCTGCCAGTAGTCATATGCTTGTCTCAAAGATTAAGCCATGCATGTCTAAGTATAAGCAAGTTATACAGTGAAACTGCGAATGGCTCATTATATCAGTTATAGTTTATTTGATAGTACCTTACTACTTGGATAACCGTGGTAATTCTAGAGCTAATACATGCAAAAAATCCCGACTTTATGGAAGGGATGTATTTATTAGATAAAAAACCAATGCCTTCGGGCTCCTTGGTGATTCATGATAACTTCGCGAATCGCATGGCCTTGTGCTGGCGATGGTTCATTCAAATTTCTGCCCTATCAACTTTCGATGGTAGGATAGAGGCCTACCATGGTTTCGACGGGTAACGGGGAATAAGGGTTCTATTCCGGAGAGGGAGCCTGAGAAAC…
PNEUMOCYSTIS WAKEFIELDIAE	GI|558063|GB|L27658.1	TACCTGGTGATCCTGCCAGTAGTCATATGCTTGTCTCAAAGATTAAGCCATGCATGTCTAAGTATAAGCAAGTTATACAGTGAAACTGCGAATGGCTCATTATATCAGTTATAGTTTATTTGATAGTACCTTACTACTTGGATAACCGTGGTAATTCTAGAGCTAATACATGCAAAAAATCCCGACTTTATGGAAGGGATGTATTTATTAGATAAAAAACCAATGCCTTCGGGCTCCTTGGTGATTCATGATAACTTCGCGAATCGCATGGCCTTGCGCTGGCGATGGTTCATTCAAATTTCTGCCCTATCAACTTTCGATGGTAGGATAGAGGCCTACCATGGTTTCGACGGGTAACGGGGAATAAGGGTTCTATTCCGGAGAGGGAGCCTGAGAAAC…
PRICEOMYCES CARSONII	GI|18147464|DBJ|AB054097.1	TGCGGAAGGATCATTACAGTATTCTTTTTGCCAGCGCTTAACTGCGCGGCGAAATAAACCTTACACACAATGTTTTTTGTTATTACAGGAACTTTTGCTTTGGCTTGTCTCTAGAAATAGAGTTGGGCCAAAGGTTTAAACTAACTTCAATTTATTTGAACTATTTTTCTTATTGAAATGTCACTTTGTTGATTAAATTCAAAAAATCTTCAAAACTTTCAACAACGGATCTCTTGGTTCTCGCATCGATGAAGAACGCAGCGAAATGCGATAAGTAATATGAATTGCAGATTTTCGTGAATCATCGAATCTTTGAACGCACATTGCGCCCTTTGGTATTCCAAAGGGCATGCCTGTTTGAGCGTCATTTCTCTCTCAAACCTTAGGGTTTGGTATTGA…
PRICEOMYCES HAPLOPHILUS	GI|89280858|GB|DQ409169.1	TCCGTAGGTGAACCTGCGGAAGGATCATTACAGTATTCTTTTCGCCAGCGCTTAATTGCGCGGTGAAAAAACCCTTACACACAGTGTTTTTTGTTATTACAAGAACTTTGCTTTGGCTTGTCTCTAGAAATAGGGTTGGGCCAGAGGTTTAACTAAACTTCAATTTATTGAATTATTTTCTAATTATTAAGTCACTTTGTTGATTAAATTCAAAAAATCTTCAAAACTTTCAACAACGGATCTCTTGGTTCTCGCATCGATGAAGAACGCAGCGAAATGCGATAAGTAATATGAATTGCAGATTTTCGTGAATCATCGAATCTTTGAACGCACATTGCGCCCTTTGGTATTCCAAAGGGCATGCCTGTTTGAGCGTCATTTCTCTCTCAAACCTTAGGG…
PRICEOMYCES MEDIUS	GI|89280859|GB|DQ409170.1	TCCGTAGGTGAACCTGCGGAAGGATCATTACAGTATTCTTTTCGCAGCGCTTAATTGCGCGGTGAAAAAACCTTACACACAGTGTTTTTTGTTATTACAAGAACTTTGCTTTGGCTTGTCTCTAGAAATAGAGTTGGGCCAAAGGTTTACCTAAACTTCAATTTATTTTGAATTGTTTTCTAATTATTAAGTCACTTTGTTGATTAAATTCAAAAAATCTTCAAAACTTTCAACAACGGATCTCTTGGTTCTCGCATCGATGAAGAACGCAGCGAAATGCGATAAGTAATATGAATTGCAGATTTTCGTGAATCATCGAATCTTTGAACGCACATTGCGCCCTTTGGTATTCCAAAGGGCATGCCTGTTTGAGCGTCATTTCTCTCTCAAACCTTAGGG…
PRICEOMYCES MELISSOPHILUS	GI|18147461|DBJ|AB054021.1	TGCGGAAGGATCATTACAGTATTCTTTTTGCCAGCGCTTAATTGCGCGGCGAAAAAACCTTACACACTGTGTTTTTTGTTACTGAAAAAACTTTGTTTTGGCTTGTCTCTAGAAATAGAGTTGGGCCAAAAGTCAACATAAACTTCAATTTATTTGAATTTTTTGTCTAAACTAATAGTCACTTTGTTTGATTGATTTCAAAAAAATATTTAAAACTTTCAACAATGGATCTCTTGGTTCTCGCATCGATGAAGAACGCAGCGAAATGCGATAAGTAATATGAATTGCAGATTTTCGTGAATCATCGAATCTTTGAACGCACATTGCGCCCTTTGGTATTCCAGAGGGCATGCCTGTTTGAGCGTCATTTCTCTCTCAAACCCCAGGGTTTGGTATTGA…
PROTOMYCES INOUYEI	GI|95105939|GB|DQ497617.1	AGGTGTGGAAGCACTATGGGACAGGTTCACAGACTAAGTGGAAGTGGGTGGCATGCGTTAAGGCGTGTGCTGCTTAAGATATAGTCGGTCTTGCTGAGAAATCATCAAGAAGTCACTGCACAGATTGAACGTTCCGTAGGTGAACCTGCGGAAGGATCATTAATGAATTTGTCTTCGGACATTCTCTCATACACTTGTGAACTTACACTGTTGCTTGGTGGAAGCGGTTCAGAAATGGATGCGCGCCACCGAGATTTTTTCACCCATCTCATGTCTGAATACAAACAAAAATAAAAATAAAACTTTCAACAATGGATCTCTTGGCTCTGGCATCGATGAAGAACGCAGCGAAATGCGAAAAGTAATGTGAATTGCAGAATTCAGTGAATCATCGAATCT…
PSEUDOZYMA ANTARCTICA	GI|358679879|GB|JN942668.1	GGAAGTAAAAGTCGTAACAAGGTATCTGTAGGTGAACCTGCAGATGGATCATTTCGATGAAAACCTTTTTTCTTGAGGTGTGGCTCGCACCTGTCTAACTAAATCGAGCTACCACATTTTAACACGGTTGCATCGGTTGGCTGTCAAACAGTGCGCGCGGCGAATTCATTTTCGCCCGCGCTCTGCGAGACGGTCGACACTTTACCAAAAACACTGTTGATACCATAGGATTTGAACGTAGATGAAACTCGACTGGTAATGCGGTCGTCTAAAATCTAAAAACAACTTTTGGCAACGGATCTCTTGGTTCTCCCATCGATGAAGAACGCAGCGAATTGCGATAAGTAATGTGAATTGCAGAAGTGAATCATCGAATCTTTGAACGCACCTTGCGCTCCC…
PSEUDOZYMA FUSIFORMATA	GI|22138821|DBJ|AB089366.1	GCAGATGGATCATTTCGATGAAAACCTTTTTTCTGAGGTGTGGCTCGCACCTGTCTAACTAAAATTGAGCTACCATTTTAAACACGGTTGCATCGGTTGGGGTCCCGTCAAGTAGCGCAAGCTACGCGAAGAGGCCTCGACACTTTACACAAACACTTTTGATGATCTAGGATTTGAATGAAAGTTCATTTTTGTGATGGAACCGACTGGTAATGCGGTCGTCTAAATCTATAGAAACAACTTTTGGCAACGGATCTCTTGGTTCTCCCATCGATGAAGAACGCAGCGAATTGCGATAAGTAATGTGAATTGCAGAAGTGAATCATCGAATCTTTGAACGCACCTTGCGCTCCCGGCAGATCTAATCTGGGGAGCATGCCTGTTTGAGGGCCGCGAATT…
PSEUDOZYMA GRAMINICOLA	GI|47971187|DBJ|AB180728.1	GATGAAAACCCTTTTTTCTGAGTGCGGCCCGCACCTGTTCTCTTTAAACTAGGGCTACCCTTTTTCACACGGTTGCATCTGTTGGGCTTGTCAGACAGCGCGCGCGCAAGCGTGTTCTCGACGGCAGCCTGACACAACACAAAAACACTTTGGATGACATAGGATTTGAACGAATTTGTTATTTAACGGCTGGTAATGCGGTCGTCTAAAATTAAAAAACAACTTTTGGCAACGGATCTCTTGGTTCTCCCATCGATGAAGAACGCAGCGAATTGCGATAAGTAATGTGAATTGCAGAAGTGAATCATCGAATCTTTGAACGCACCTTGCGCTCCCTGCAGATCTAATCTGGGGAGCATGCCTGTTTGAGGGCCGCGAATTGTTTCGAACGCACGCTTT…
PSEUDOZYMA PARANTARCTICA	GI|358679882|GB|JN942671.1	GGAAGTAAAAGTCGTAACAAGGTATCTGTAGGTGAACCTGCAGATGGATCATTTCGATGAAAACCTTTTTTCTTGAGGTGTGGCTCGCACCTGTCTAACTAAAATGAGCTACCTTTTTTAACACGGTTGCATCGGTTGGCTGTCAAACAGTGCGCGGCAAATTTGGATATTCATTTATTCTTCGCTGCGCGCTTGGGAGACGGTCGACACTTTACCATAAACACTGTTGATACCATAGGATTTGAACGTAGATGAACTCGACTGGTAATGCGGTCGTCTAAATCTAAAAACAACTTTTGGCAACGGATCTCTTGGTTCTCCCATCGATGAAGAACGCAGCGAATTGCGATAAGTAATGTGAATTGCAGAAGTGAATCATCGAATCTTTGAACGCACCTT…
PSEUDOZYMA PROLIFICA	GI|10799053|GB|AF294700.1	TTAGAGGAAGTAAAAGTCGTAACAAGGTATCTGTAGGTGAACCTGCAGATGGATCATTTTGATGAAAAACCTTTTTTTTCTGAGGTGTGGCTCGCACCTGTCCAACTAAACCTGAGCTACCTTTTTTATATAACACGGTTGCATCGGTCGGTCTGTCGAAACCAGTAGCGCTCATAGCGAGCAGCGTCTGGGGAAAGACGGGTCGGCGCTTCTTACCAACACTTTTGAACACTAGGATTGGAAGGACAAAAATCATTTTTTTGATGATGGAAGCGACTGGTAATGCGGTCGTCTAAATTGAAAAAACAACTTTTGGCAACGGATCTCTTGGTTCTCCCATCGATGAAGAACGCAGCGAATTGCGATAAGTAATGTGAATTGCAGAAGTGAATCATCGAA…
PSEUDOZYMA RUGULOSA	GI|358679881|GB|JN942670.1	GGAAGTAAAAGTCGTAACAAGGTATCTGTAGGTGAACCTGCAGATGGATCATTTCGATGAAAACCTTTTTTCTTGAGGTGTTGCTCGCACCTGTCTAACTAAATCGAGCTACCACATTTTAACACGGTTGCATCGGTTGGCTGTCAAACAGTGCGCGCGGCGATTTATTTCGCCCACCGCGCCTTGCGAGACGGTCGACATTTACCAAAAACACTGTTGATACCATAGGATTTGAACGCAGATGAAACTCGACTGGTAATGCGGTCGTCTAAAATCTAAAAACAACTTTTGGCAACGGATCTCTTGGTTCTCCCATCGATGAAGAACGCAGCGAATTGCGATAAGTAATGTGAATTGCAGAAGTGAATCATCGAATCTTTGAACGCACCTTGCGCTCCC…
PSEUDOZYMA SHANXIENSIS	GI|63021667|GB|DQ008956.1	TCCGTAGGTGAACCTGCAGATGATCATTCGATGAAAACCTTTTTCTTGAGGTGTGGCTCGCACCTGTCCAACTAAACTTGAGCTACCTTTTTTCAACACGGTTGCATCGGTTGGCCTGTCAAACAGTGCGGCGGCGGAAATATTTTTTCTTTTTTCGCTTTGCCAAATTGGGCGACGGACCGACACTTAATCAACACTTTTGATGATCTAGGATTTGAATGATAAAAGTTCATTTTTACAAATGAAATCGACTGGTAATGCGGTCGTCTAATTTTAAAAACAACTTTTGGCAACGGATCTCTTGGTTCTCCCATCGATGAAGAACGCAGCGAATTGCGATAAGTAATGTGAATTGCAGAAGTGAATCATCGAATCTTTGAACGCACCTTGCGCTCCCTG…
RENIFORMA STRUES	GI|20452299|GB|AF444573.1	TCCGTAGGTGAACCTGCGGAAGGATCATTCATGATTATGAGTTTGTATTAGTAAAATAATTACAACTCAACCTTAAATTCTATTTACCCTTTATATTTTTTAAAAGTATTTTGTATGTTTTTATTATTAACTATTAAAAACTTTCAACAACGGATCTCTTGGTTCTCGCATCGATGAAGAACGCAGCGAAATGCGATACGTAATGTGATCTGCAGGTTTCGTGAATCATCGAATCTTTGAACGCATCTTGCACTCTTTGGTATTCCGAAGAGTATGTCTGTTTGAGTGTCATGAAATTGTCAATAAAAAACTTTTTTATTGGATTTTGAAATTTGCTGGCTTTAATAGTCAAGCTGTTTCGTAATATATTAGTCCAGTTGTATGATAATCGGATTGACC…
RHODOSPORIDIUM AZORICUM	GI|21693082|DBJ|AB073229.1	GTGAATATTAGGACGTTCAATTTAACTTGAAGTCCGAACTCCCACTTTCTAACCCTGTGCATTTGTTTTGGCTAGTAGGATATCTCGGTATCCGAACACCTCTTCATTTACAAACACTAAGTCTATGAATGTTTAAATTTTATAACAATATAAAACTTTCAACAACGGATCTCTTGGCTCTCGCATCGATGAAGAACGCAGCGAAATGTGATAAGTAATGTGAATTGCAGAATTCAGTGAATCATCGAATCTTTGAACGCATCTTGCACTCTTTGGTATTCCGAAGAGTATGTCTGTTTGAGTGTCATGAATTCTTCAACCCTCCCTTTTCTTAGTGAATTGAGAGGAGTTTGGATTCTGAGTGTTGCTCCTAATACGAGCTCATTCGTAATACATTAG…
RHODOSPORIDIUM DIOBOVATUM	GI|21693079|DBJ|AB049025.1	GTGAATCTAGGACGTCCAACTTAACTTGGAGTCCGAACTCTCACTTTCTAACCCTGTGCATCTGTTTTAAAATTGGCTAGTAGCTCTTCGGAGTGAACCACCATTTTTCACTTATACAAACACAAAGTCTATGAATGTAAGCAAATTTATAACAAAACAAAACTTTCAACAACGGATCTCTTGGCTCTCGCATCGATGAAGAACGCAGCGAAATGCGATACGTAATGTGAATTGCAGAATTCAGTGAATCATCGAATCTTTGAACGCACCTTGCGCTCCTTGGTATTCCGAGGAGCATGCCTGTTTGAGTGTCATGAAATCTTCAACCCACCTCTTTCTTAGTGAATCTGGTGGTGCTTGGTTTCTGAGCGCTGCTCTGCTTCGGCTTAGCTCGTTCGT…
RHODOSPORIDIUM FLUVIALE	GI|21693092|DBJ|AB073240.1	AAAGTCGTAACAAGGTTTCCGTAGGTGAACCTGCGGAAGGATCATTAGTGAATATTAGGACGTTCAATTTAACTTGAAGTCCGAACTCTCACTTTCTAACCCTGTGCATTTGTTTTGGCTAGTAGGATATCTCGGTATCCGAACACCTCTTCATTTACAAACACTAAGTCTATGAATGTTTAAATTTTATAACAAAATAAAACTTTCAACAACGGATCTCTTGGCTCTCGCATCGATGAAGAACGCAGCGAAATGTGATAAGTAATGTGAATTGCAGAATTCAGTGAATCATCGAATCTTTGAACGCATCTTGCACTCTCTGGTATTCCGGAGAGTATGCCTGTTTGAGTGTCATGAATTCTTCAACCCTCCCTTTTCTTAGTGAATTGAGAGGTGTTT…
RHODOSPORIDIUM LUSITANIAE	GI|21693107|DBJ|AB073255.1	GGAAGGATCATTAGTGAATACTAGGACGTCCAATTTAACTTGGAGTCCGAACTCTCACTCTCTAACTCTGTGCATTTGTTTTGGTTAGTAGGACGCTTGCGTCTGAACCCCTCTTCATTTACAAACACTAAGTCTATGAATGTTTAAATTTTATAACAAAACAAAACTTTCAACAACGGATCTCTTGGCTCTCGCATCGATGAAGAACGCAGCGAAATGTGATAAGTAATGTGAATTGCAGAATTCAGTGAATCATCGAATCTTTGAACGCATCTTGCACTCTCTGGTATTCCGGAGAGTATGTCTGTTTGAGTGTCATGAATTCTTCAACCCTCCCTTTTCTTAGTGAATTGAGAGGAGTTTGGATTCTGAGTGTTGCTCCTTACCCGAGCTCATTCG…
RHODOSPORIDIUM PALUDIGENUM	GI|21693108|DBJ|AB073256.1	CGGAAGGATCATTAGTGAATATTAGGGCGTCCAACTTAACTTGGAGCCCGAACTCTCACTTTCTAACCCTGTGCATCTGTTTCTGGTCAGTAGCTCTCTCGGGAGTGAACGCCATTCACTTAAAAACACAAAGTCTATGAATGTATAAAATTTATAACAAAACAAAACTTTCAACAACGGATCTCTTGGCTCTCGCATCGATGAAGAACGCAGCGAAATGCGATAAGTAATGTGAATTGCAGAATTCAGTGAATCATCGAATCTTTGAACGCACCTTGCGCTCTCTGGTATTCCGGAGAGCATGCCTGTTTGAGTGTCATGAAATCTTCAACCCTCTCTTTTCTTAGTGAATCGAGAGGTGCTTGGATCCTGAGCGCTGCTGGCTTCGGCCTAGCTCGT…
RHODOSPORIDIUM SPHAEROCARPUM	GI|21693110|DBJ|AB073258.1	CAAGGTTTCCGTAGGTGAACCTGCGGAAGGATCATTAGTGAATATAGGATGTCCAACTTAACTTGGAGTCCGAACTCTCACTTTCTAACCCTGTGCATTTGTTTGGGATAGTAGCCTCTCGGGGTGAACTCCTATTCACTTATAAACACAAAGTCTATGAATGTATTTAATTTATAACAAAATAAAACTTTCAACAACGGATCTCTTGGCTCTCGCATCGATGAAGAACGCAGCGAAATGCGATAAGTAATGTGAATTGCAGAATTCAGTGAATCATCGAATCTTTGAACGCACCTTGCGCTCCATGGTATTCCGTGGAGCATGCCTGTTTGAGTGTCATGAATACTTCAACCCTCCTCTTTTCTAGTGAAAGAGAAGGTGCTTGGTTTCTGAGCGTTT…
RHODOSPORIDIUM TORULOIDES	GI|310770506|GB|HQ026741.1	TATTAGGGTGTCCAACTTAACTTGGAGCCCGACCCTCACTTTCTAACCCTGTGCATTTGTCTTGGGTAGTAGCTCGCGTCAGCGAGCGAATCCCATTTCACTTACAAACACAAAGTCTATGAATGTAACAAATTTATAACAAACAAAACTTTCAACAACGGATCTCTTGGCTCTCGCATCGATGAAGAACGCAGCGAAATGCGATACGTAATGTGAATTGCAGAATTCAGTGAATCATCGAATCTTTGAACGCACCTTGCGCTCCATGGTATTCCGTGGAGCATGCCTGTTTGAGTGTCATGAATTCTTCAACCCACCTCTTTCTTAGTGAATCAGGCGGTGTTTGGATTCTGAGCGTTGCTGGCTTCGCGGCCTAGCTCGCTCGTAATGCATTAGCAT…
RHODOTORULA ACHENIORUM	GI|13160887|DBJ|AB038128.1	TCATATGCTTGTCTCAAAGATTAAGCCATGCATGTCTAAGTGTAAGCAATTTATACTGTGAAACTGCGAATGGCTCATTAAATCAGTTATAGTTTATTTGATGTTTCTTGCTACAAGGATAACTGTGGTAATTCTAGAGCTAATACTTGCGTAAAAAGCCCCGACTTCTGGGAGGGGTGTATTTATTAGATAAAAACCAACCGCTTCGGCGATTTGGCGATTCATAATAACTTCTCGAATCGCATGGCCTTGGGCCGGCGATGCTTCATTCAAATATCTGCCCTATCAACTTTCGATGGTAGGATAGAGGCCTACCATGGTTGCAACGGGTAACGGGGAATAAGGGTTCGATTCCGGAGAGGGAGCCTGAGAAACGGCTACCACATCCAAGGAAGGCAG…
RHODOTORULA ARAUCARIAE	GI|13160733|DBJ|AB038067.1	CTGCGGAAGGATCATTAGTGAAAACAAGGGTGTCCAATTTAACTTGGAGCCCGAACTCTCACTTTCTAACCCTGTGCATCTGTTATTGGTTAGTAGCTCTTCGGAGTGAACTCCATTCACTTACAAACACAAAGTTTATGAATGTATACAAAATTATAACAAAACAAAACTTTCAACAACGGATCTCTTGGCTCTCGCATCGATGAAGAACGCAGCGAAATGCGATACGTAATGTGAATTGCAGAATTCAGTGAATCATCGAATCTTTGAACGCACCTTGCGCTCCTTGGTATTCCGAGGAGCATGCCTGTTTGAGTGTCATGAAATCTTCAACCCACCTCTTTCTTAGTGAATCTGGTGGTGCTTGGTTTCTGAGCGCTGCTCTGCTTCGGCTTAGCT…
RHODOTORULA ARMENIACA	GI|13160858|DBJ|AB038112.1	CTGCGGAAGGATCATTAATGAATTTAAGGATGCTCTTTTTAGAGATCCGAACAATCATTACCTTTCTACTCTGTGCACACACTACTTTTTACACCCAATTTTTTTTAACACTATTAGTAATAAGAATGTATATCAGTCTCTTAATTGAGCACAAAACAAATAAAACTTTCAGCAACGGATCTCTTGGCTCTCGCATCGATGAAGAACGCAGCGAAATGCGATACGTAATGTGAATTGCAGAATTCAGTGAATCATCGAATCTTTGAACGCACCTTGCACTCTTTGGTATTCCGAAGAGTATGTCTGTTTGAGTGTCATGAAACTCTCAACCCCCTTATTTTGTAATGAAATAGGTGTGGGATTGGATTATGGTTGTCTGTCGGCTTTACAGCCGGCTCA…
RHODOTORULA AURANTIACA	GI|20452264|GB|AF444538.1	TCCGTAGGTGAACCTGCGGAAGGATCATTAATGAAATGTAAGGATGCTCTTTTTAGAGGTCCGACCAAATCATTTTCCTTTCTACACTGTGCACACACTACACTTTTTACACCTTTTTTAACTCTTCAGTTTTAAGAATGTATAACAGTCTCTTAATTGAGCATAAATAAAATAAAACTTTCAGCAACGGATCTCTTGGCTCTCGCATCGATGAAGAACGCAGCGAAATGCGATACGTAATGTGAATTGCAGAATTCAGTGAATCATCGAATCTTTGAACGCACCTTGCACTCTTTGGTATTCCGAAGAGTATGTCTGTTTGAGTGTCATGAAACTCTCAACCCCCTTATTTTGTAATGAGATAAGTGTGGGCTTGGTTCATGGTTGTTGAAGGCTTCA…
RHODOTORULA AURICULARIAE	GI|13160771|DBJ|AB038081.1	CTGCGGAAGGATCATTAGTGAATTTTAGGGTGCTCTCTTTTCATCAAGAGAGGCCTGACCTCCACTCTCCAACACTGTGCACATATGGCGAGTTTTTTGTAGACGGAGCCGGAAGGCAAAGTCTTATCTAAACTTGCGGCTTTACCTTTAAACACCAAGTTAAAGAATGTAACAAATTATAACAAAAAAAAACTTTCAACAACGGATCTCTTGGCTCTCGCATCGATGAAGAACGCAGCGAAATGTGATAAGTAATGTGAATTGCAGAATTCAGTGAATCATCGAATCTTTGAACGCACCTTGCGCTCTCTGGTATTCCGGAGAGCATGCCTGTTTGAGTGTCATGAACTCTTCAACCCACCGGTTTCTTGTAAATCGAGTCGGTGTTTGGATTTTGAG…
RHODOTORULA BACARUM	GI|13160892|DBJ|AB038129.1	AGTCATATGCTTGTCTCAAAGATTAAGCCATGCATGTCTAAGTATAAGCAAATTTGTACTGTGAAACTGCGAATGGCTCATTAAATCAGTTATAGTTTATTTGATGGTCCTTACTACATGGATAACTGTGGTAATTCTAGAGCTAATACATGCTTAAAAGCCCCGACTTCTGGAAGGGGTGTATTTATTAGATAAAAACCAACCCTTCGGGTCCCTTGGTGAATCATAATAACTTCTCGAATCGCATGGCCTTGTGCCGGCGATGCTTCATTCAAATATCTGCCCTATCAACTGTCGATGGTAGGATAGAGGCCTACCATGGTTGCAACGGGTAACGGGGAATAAGGGTTCGATTCCGGAGAGGGAGCCTGAGAAACGGCTACCACATCCAAGGAAGGC…
RHODOTORULA BENTHICA	GI|19715998|DBJ|AB026001.2	CTGCGGAAGGATCATTAATGAATTTTAGGACTCTCTTTTTAGAGGTCCGACCATTTCATTTCCTTACACTGTGCACACACTTCTTTTTCACACATTTTAACACTATAGTATAAGAATGTAACAGTCTCTTAATTGAGCATAAATAAAAATAAAACTTTCAGCAACGGATCTCTTGGCTCTCGCATCGATGAAGAACGCAGCGAATTGCGATAAGTAATGTGAATTGCAGAATTCAGTGAATCATCGAATCTTTGAACGCACCTTGCACTCTTTGGTATTCCGAAGAGTATGTCTGTTTGAGTGTCATGAAACTCTCAACCCCCTTATTTTGTAATGAGATAAGTGCGGGCTTGGATTATGGCTGCTGTCGGCGTAATTGCCGGCTCAGCTGAAATACAC…
RHODOTORULA BOGORIENSIS	GI|13160774|DBJ|AB038082.1	CTGCGGAAGGATCATTAGTGAATTTTAGGGTGCTCTACTTCGCGTAGAGGCCTGACCTCCACTTTCTAACCCTGTGCACTATTTGGCTTGCGAGAACGAAAAGCTGCTTCACGGCGGCTTGGACTTTGAGCGAGCGGCTTCATTTTAAACACTAGTTAAAGAATGTAACCAAAAACAAAACTAAAAAAACTTTCAACAACGGATCTCTTGGCTCTCGCATCGATGAAGAACGCAGCGAAATGTGATAAGTAATGTGAATTGCAGAATTCAGTGAATCATCGAATCTTTGAACGCACCTTGCACTCTTTGGTATTCCGAAGAGTATGTCTGTTTGAGTGTCATGAACTCTTCAACCCACCAGTTTCTTGTTAGACTGTGTGGTGTTTGGATTTTGAGTGT…
RHODOTORULA BUFFONII	GI|13160777|DBJ|AB038083.1	CTGCGGAAGGATCATTAGTGAATTTTAGGGTGCTCTACTTCGCGTAGAGGCCTGACCTCCACTCTCCAACACTGTGCACTATTCGGCTTGATTAGGAAAATGAAAAGGGACTTTCGAGTTCTTTTGAAAATGAATAATCAGGCGGCTTCATTTTAAACACTAGTTAAAGAATGTAACCAAAAACAAAACTAAAAAAACTTTCAACAACGGATCTCTTGGCTCTCGCATCGATGAAGAACGCAGCGAAATGTGATAAGTAATGTGAATTGCAGAATTCAGTGAATCATCGAATCTTTGAACGCACCTTGCGCTCTCTGGTATTCCGGAGAGCATGCCTGTTTGAGTGTCATGAACTCTTCAACCCACCAGTTTCTTGTTAAACCGGATGGTGTTTGGATT…
RHODOTORULA CALYPTOGENAE	GI|19715996|DBJ|AB025996.2	CTGCGGAAGGATCATTAATGAATTGTAGGACGCTCTTTTTAGAGGTCCGACCCTTTCATTTCCTTACACTGTGCACACACTTCTTTTTACACACATTTTAACACATTAGTATAAGAATGTAACAGTCTCTTAATTGAGCATAATTAAAAACAAAACTTTCAGCAACGGATCTCTTGGCTCTCGCATCGATGAAGAACGCAGCGAATTGCGATAAGTAATGTGAATTGCAGAATTCAGTGAATCATCGAATCTTTGAACGCACCTTGCACTCTTTGGTATTCCGAAGAGTATGTCTGTTTGAGTGTCATGAAACTCTCAACCCCCCTATTTTGTAATGAAATGGGCGTGGGCTTGGATTATGGCTGTCTGTCGGCGTAATAGCCGGCTCAGCTGAAATAC…
RHODOTORULA COLOSTRI	GI|354682526|GB|JN246563.1	GTAACAAGGTTTCCGTAGGTGAACCTGCGGAAGGATCATTAGTGAATAACAGGACGTTCAATTTAACTTGAAGTCCGAACTCTCACATCTAACCCTGTGCATTTGTTTTGGTTAGTAGAGCGCTTGCGTTCGAACACCTCTTCATTTTACAAACACTAAGTCAAAGTATGTTTAAATTTATAACAAAACAAAACTTTCAACAACGGATCTCTTGGCTCTCGCATCGATGAAGAACGCAGCGAAATGTGATAAGTAATGTGAATTGCAGAATTCAGTGAATCATCGAATCTTTGAACGCATCTTGCACTCTCTGGTATTCCGGAGAGTATGTCTGTTTGAGTGTCATGAATTCTTCAACCCTCCCTTTTCTTAGTGAATTGAGAGGAGTTTGGATTCTGA…
RHODOTORULA CRESOLICA	GI|13160864|DBJ|AB038114.1	CTGCGGAAGGATCATTAGTGAATTTTGAGTGCTTCTATATGAAGGCTCGACCTCCACTTCTAACACTGTGCATTAACAAATTTGGTTAGGTTTTTGAGACGCAAGTCTCTATAAGCCAGCCTTATTTATTCATTACAAACTTCAGTTAAAGAATGTAACAAACCAAAAACAAAAAAAACTTTCAACAACGGATCTCTTGGCTCTCGCATCGATGAAGAACGCAGCGAAATGTGATAAGTAATGTGAATTGCAGAATTCAGTGAATCATCGAATCTTTGAACGCACCTTGCGCTCTCTGGTATTCCGGAGAGCATGCCTGTTTGAGTGTCATGAACTCTTCAACCCACCTATTTCTTGTAAATTGTTGTGGTGTTTGGATTTTGAATGTCTGCTGGCCTT…
RHODOTORULA CROCEA	GI|220979619|EMB|FM957565.1	CGTAGGTGAACCTGCGGAAGGATCATTAATGAATAGTAAGAGTCGTGGATCAACTTCCAGGCTCGACCCTTTCATTTTCCTACCCTGTGCACTATATCTTAATAAAGGCTCTTGTCTCGCTTCGTTTTGGAAAGCTCATTCGAGTGATTACGCTTGGCGATGACGACCGCCTTTACATTTTATCCAACTCTACAAGTTGATGTATGTCTTTATCATAACAAAGAAAAACTTTCAACAACGGATCTCTTGGCTCTCGCATCGATGAAGAACGCAGCGAAATGTGATAAGTAATGTGAATTGCAGAATTCAGTGAATCATCGAATCTTTGAACGCACCTTGCGCTCTCTGGTATTCCGGAGAGCATGCCTGTTTGAGTGTCGTGAAATCTTCAACTCTACC…
RHODOTORULA CYCLOCLASTICA	GI|21704255|GB|AF444631.2	TCCGTAGGTGAACCTGCGGAAGGATCATTAATGAATTTTTGGGTGCTCTCAACGAGGCCCAACCTTCATTCTTTCCACCCTGTGCACATTATCATGTCAATTTGTAGCTTTGCTGCACTTTGGCTATCATTTTTAAAACTCTACAAGTCTAAGAATGTTACAAAGTTTATAATCAAATAAAACTTTCAACAACGGATCTCTTGGCTCTCGCATCGATGAAGAACGCAGCGAAATGTGATAAGTAATGTGAATTGCAGAATTCAGTGAATCATCGAATCTTTGAACGCACCTTGCGCTCGCTGGTATTCCGGCGAGCATGCCTGTTTGAGTGTCATGAACTCTTCAACCCTCCAATTTCTTGTTTGAATTGTGAGGTGTTTGGATCTTGAACGTCTATGC…
RHODOTORULA DAIRENENSIS	GI|20452227|GB|AF444501.1	TCCGTAGGTGAACCTGCGGAAGGATCATTAGTGAACATAGGACGTCCAACTTAACTTGGAGTCCGAACTCTCACTTTCTAACCCTGTGCATTTGTTTGGGATAGTAACTCTCGCAAGAGAGCGAACTCCTATTCACTTATAAACACAAAGTCTATGAATGTATTTAATTTTATAACAAAATAAAACTTTCAACAACGGATCTCTTGGCTCTCGCATCGATGAAGAACGCAGCGAAATGCGATAAGTAATGTGAATTGCAGAATTCAGTGAATCATCGAATCTTTGAACGCACCTTGCGCTCCATGGTATTCCGTGGAGCATGCCTGTTTGAGTGTCATGAATACTTCAACCCTCCTCTTTCTTAATGATTGAAGAGGTGTTTGGATTCTGAGCGTTGCT…
RHODOTORULA DIFFLUENS	GI|13160780|DBJ|AB038084.1	CTGCGGAGGGATCATTAATGAATTTAAGAGCTTCTAATTTAACATTAGAGCTCGCTCCTTCATTTCCAACCCTGTGAACATAATTTTGAATTGGTGAACTAACGTTTGCCAATTCGCCCATTACAAACTCTACAAGTTTAAGAATGTAACAAATACAAAACAAAAAAAACTTTCAACAACGGATCTCTTGGCTCTCGCATCGATGAAGAACGCAGCGAAATGTGATAAGTAATGTGAATTGCAGAATTCAGTGAATCATCGAATCTTTGAACGCATCTTGCGCTCTCTGGTATTCCGGAGAGCATGCCTGTTTGAGTGTCATGAACTCTTCAACCCTTCAGTTCCTTGTGAACTGTCAAGGTGTTTGGATTTTGAATGTTGCTGGTCCTTGCGGACGTA…
RHODOTORULA FERULICA	GI|13160783|DBJ|AB038085.1	CTGCGGAAGGATCATTAGTGAATATCAGGGCGCTCTTTTCTGCGGAAGCGATCAGAGGCCTGACCTCCACTTATCCTTAACACTGTGCACTTTTTTAAACCCAAGCGAGTTTGTCATTCTCGAAGTTCACGCTTCGAGTCTTACTCGCTTTCACCTTAACACTAGTCAAAGAATGTAAACAAAACATAACAAAAAAAAACTTTCAACAACGGATCTCTTGGCTCTCGCATCGATGAAGAACGCAGCGAAATGTGATAAGTAATGTGAATTGCAGAATTCAGTGAATCATCGAATCTTTGAACGCACCTTGCGCTCTCTGGTATTCCGGAGAGCATGCCTGTTTGAGTGTCATGAACTCTTCAACCCACCGGTTCCTTGTTGAACCGTGTTGGCGCTTGG…
RHODOTORULA FOLIORUM	GI|13160786|DBJ|AB038086.1	CTGCGGAAGGATCATTAATGAATATTAGGGTGCTACTCTTCATCAGAGTTAGGCCCGACCTTCATTCTTCTACACTGTGCACTTTTTAATTGGGTGAAGCTTAACGGCTGATCCCTACTCTTTAAACTCTACAAGTTAAAGAATGTAATAAATCAATAACAAAGAAAAACTTTCAACAACGGATCTCTTGGCTCTCGCATCGATGAAGAACGCAGCGAAATGCGATACGTAATGTGAATTGCAGAATTCAGTGAATCATCGAATCTTTGAACGCATCTTGCGCTCTCTGGTATTCCGGAGAGCATGCCTGTTTGAGTGTCATGAACTCTTCAACCCACCAATTCCTTGTTGAATTGCGTGGTGTTTGGATTCTGAGTGTTGCTGGCCTAGCGCTTTGGC…
RHODOTORULA FUJISANENSIS	GI|20452216|GB|AF444490.1	TCCGTAGGTGAACCTGCGGAAGGATCATTAGTGAATTTAGAGCGTAACTTCGGTTAGCTCAACCTTCATTTTCCAACTCTGTGCACTATTGGCGGACTGGGAGCAAGTAATTGCTATTCAGTCTGCGGCTCACTATTAAACATTAGTTAAAGTATGTATATAAAAACAAAACAAAAAAAACTTTCAACAACGGATCTCTTGGCTCTCGCATCGATGAAGAACGCAGCGAAATGTGATAAGTAATGTGAATTGCAGAATTCAGTGAATCATCGAATCTTTGAACGCACCTTGCGCTCTCTGGTATTCCGGAGAGCATGTCTGTTTGAGTGTCATGAACTCTTCAACCTACCGATTTCTAGTAAATCGGATTAGTGTTTGGATTTTGAACGCTTGCTGGCC…
RHODOTORULA GLACIALIS	GI|121483598|GB|EF151249.1	GGTTTCCGTAGGTGAACCTGCGGAAGGATCATTAGTGAATTATTGGGCGTCTACTTGTAGAGCCTGACCTCCACTTCTAACACTGTGCACTTGATGGCGAGGTAATGGAACTTTCGAGTGAAACTACCTTGCGGCTTCATTTTAAACATTAGTCAAAGTATGTAATGAAATAAAAAACAAAAAAAAACTTTCAACAACGGATCTCTTGGCTCTCGCATCGATGAAGAACGCAGCGAAATGTGATAAGTAATGTGAATTGCAGAATTCAGTGAATCATCGAATCTTTGAACGCACCTTGCGCTCCCTGGTATTCCGGGGAGCATGCCTGTTTGAGTGTCATGAACTCTTCAACCCACCAGTTTCTAGTAGACTGCGTTGGTGTTTGGATTTTGAGCGTTG…
RHODOTORULA GRAMINIS	GI|20452231|GB|AF444505.1	TCCGTAGGTGAACCTGCGGAAGGATCATTAGTGAATCTAGGACGTCCAACTTAACTTGGAGTCCGAACTCTCACTTTCTAACCCTGTGCATCTGTTAAATTGGACTAGTAGCTCTTCGGAGTGAACCGCCATTCACTTATAAACACAAAGTCTATGAATGTATACAAATTTATAACAAAACAAAACTTTCAACAACGGATCTCTTGGCTCTCGCATCGATGAAGAACGCAGCGAAATGCGATACGTAATGTGAATTGCAGAATTCAGTGAATCATCGAATCTTTGAACGCACCTTGCGCTCCTTGGTATTCCGAGGAGCATGCCTGTTTGAGTGTCATGAAATCTTCAACCCACCTCTTTCTTAGTGAATCTGGTGGTGCTTGGTTTCTGAGCGCTGCT…
RHODOTORULA HORDEA	GI|13160805|DBJ|AB038091.1	CTGCGGAAGGATCATTAATGAATAAATTAGGTGTAATCTTTTAACAGATTCACTGACCCTTTATCATTTTTCAAACTCTTGTGCATTTATTAATGGTGATTAGAAGAAGGAAACTTCTTTCTTTTCACGTCTATCATTTTAAAAAACTTTAATAGTCAGAGTATGTTTTAAAAATTTTATAATTAAAAAAAAAACTTTCAACAACGGATCTCTTGGCTCTCGCATCGATGAAGAACGCAGCGAAATGTGATAAGTAATGTGAATTGCAGAATTCAGTGAATCATCGAATCTTTGAACGCATCTTGCGCTCGCTGGTATTCCGGCGAGCATGTCTGTTTGAGTGTCGTGAACTCTTCAAATCCTTAATTTATTTTTTTATGAATTAAGTTTGATTTGGTT…
RHODOTORULA HYLOPHILA	GI|20452348|GB|AF444622.1	TCCGTAGGTGAACCTGCGGAAGGATCATTAATGAATTCGTGTTTTCAGGCTCTTTGAGCTCTGAAACACAACCCCCACTTTATTACTCTGTGCACTTTTTAAAACGGTTTGGCTCTTTTTAGAGTCTTGCGTTTTATCATTTTATAAACTTCAAGTAATGTATGTTTTTTGTTAAATCTTAACATAAAAAAACTTTCAACAACGGATCTCTTGGCTCTCGCATCGATGAAGAACGCAGCGAAATGCGATACGTAATGTGAATTGCAGAATTTGTGAATCATCGAATCTTTGAACGCACCTTGCGCTCTCTGGTATTCCGGGGAGCATGTCTGTTTGAGTGTCATGAATTATTCAATGCAACTGTTTTTGTTATGCAAAAGCGGGTTGGATTGGTTTCTG…
RHODOTORULA INGENIOSA	GI|13160811|DBJ|AB038093.1	CTGCGGAAGGATCATTAGTGAATTTAGCGCATCTGCTTTGCAGAGCGTGACCTCCACTTTCTAACTCTGTGCACTTAATGGCGGAAGAGATGAAATATGCTCTTCTGCGGCTCATTTTATAACACTAGTTAAAGAATGTAACGAAATATCGAAACAAAAAAAAACTTTCAACAACGGATCTCTTGGCTCTCGCATCGATGAAGAACGCAGCGAAATGTGATAAGTAATGTGAATTGCAGAATTCAGTGAATCATCGAATCTTTGAACGCACCTTGCGCTCCCTGGTATTCCGGGGAGCATGTCTGTTTGAGTGTCATGAACTCTTCAACCCACCGGTTTCTTGTAAACTGGCTGGTGTTTGGTTTCTGAGTGTTGCTCGTCCTTGTGACTGAGCTCATT…
RHODOTORULA JAVANICA	GI|13160754|DBJ|AB038072.1	CTGCGGAAGGATCATTAATGAATTTCGAGTAACCATTTAACTGGTGCTCAACCTTCATTTCTAACCCTGTGAACTATTATTGGATTGGTGACTTTGGTCGCTTTTCCACCTTTTTATTACAAACTTTTGTATTAGAATGTTTATTAAACTATAATAAAGAAAAACTTTCAACAACGGATCTCTTGGCTCTCGCATCGATGAAGAACGCAGCGAAATGTGATAAGTAATGTGAATTGCAGAATTCAGTGAATCATCGAATCTTTGAACGCATCTTGCGCTCCTTGGTATTCCGAGGAGCATGCTTGTTTGAGTGTCATGAATTCTTCAACCCACACTTTTCTTTATGAATCGAGTGGTGTTTGGATTCTGAGCACTGCTGATCTCACGATCGGCTTGCTC…
RHODOTORULA LACTOSA	GI|20452266|GB|AF444540.1	TCCGTAGGTGAACCTGCGGAAGGATCATTAATGAATTGCTAAGGACGTTCTTTTTAGAAGTCCGACCCAACTTCATTCTCACCCACACTGTGCACACACACACACACTTTACACCCACACCTTTAAAACTCGTATAAAAAGTAGTACAAGAATGTAAAAGTCTCTTAATTGAGCATAAACAAATAAATAAAACTTTCAGCAACGGATCTCTTGGCTCTCGCATCGATGAAGAACGCAGCGAAATGCGATACGTAATGTGAATTGCAGAATTCAGTGAATCATCGAATCTTTGAACGCACCTTGCACTCTTTGGTATTCCGAAGAGTATGTCTGTTTGAGTGTCATGAAACTCTCAACCCCCCCGTTTTGTAATGAGACGGGCGTCTTGGGCTTGGATTA…
RHODOTORULA LAMELLIBRACHII	GI|11610571|DBJ|AB025999.2	CTGCGGAAGGATCATTAATGAAATGCAAGGACGCTCTTTTTAGAGGTCCGACCCAATTCATTTTCTCACACTGTGCACACTACTATTTTTACACCCATTTTTAACACTTAAAGTATAAGAATGTAACAGTCTCTTAATTGAGCATAAAATTAAAACAAAACTTTCAGCAACGGATCTCTTGGCTCTCCCATCGATGAAGAACGCAGCGAAATGCGATACGTAATGTGAATTGCAGAATTCAGTGAATCATCGAATCTTTGAACGCACCTTGCACTCTTTGGTATTCCGAAGAGTATGTCTGTTTGAGTGTCATGAAACTCTCAACCCCCTTGTTTTATAATGAGACAGGCGTGGGCTTGGATTATGGCTGCTGCCGGCGTAAATGTCGACTCGGCTGAA…
RHODOTORULA LARYNGIS	GI|13386614|GB|AF190014.2	TCCGTAGGTGAACCTGCGGAAGGATCATTAATGAATTTTAGGACTCTCTTTTTAGAGGTCCGACCCTTTCATTTCCATACACTGTGCACACACTTCTTTTCACACATTTTAACACTATAGTATAAGAATGTAACAGTCTCTTTATTGAGCATAAATAAAAATAAAACTTTCAGCAACGGATCTCTTGGCTCTCGCATCGATGAAGAACGCAGCGAATTGCGATAAGTAATGTGAATTGCAGAATTCAGTGAATCATCGAATCTTTGAACGCACCTTGCACTCTTTGGTATTCCGAAGAGTATGTCTGTTTGAGTGTCATGAAACTCTCAACCCCCCTATTTTGTAATGAGATGGGCGTGGGCTTGGATTATGACTGCTGTCGGCGTAATTGCCGGCTCA…
RHODOTORULA LIGNOPHILA	GI|13160814|DBJ|AB038094.1	CTGCGGAAGGATCATTAGTGAATTTTAGGGTGCTTCTTGCTTTAACACGCAAGAGGGCCTGACCTCCACTCCAACACTGTGCACTTATCGGCGAAAGGTAAGGGAAGCTGCTGTCATGGCTTGTGGAACTTCTTTTCGCGGCTTTACTTTAAAACACGAGTAAAAGAATGTAAAAAAACCATAACAAAAAAAACTTTCAACAACGGATCTCTTGGCTCTCGCATCGATGAAGAACGCAGCGAAATGTGATAAGTAATGTGAATTGCAGAATTCAGTGAATCATCGAATCTTTGAACGCACCTTGCGCTCTCTGGTATTCCGGAGAGCATGCCTGTTTGAGTGTCATGAACTCTTCAACCCACCGGTTCCTTGTTGAACTGCTGTGGTGTTTGGATTTTG…
RHODOTORULA LYSINIPHILA	GI|27530956|DBJ|AB078501.1	CTGCGGAAGGATCATTAATGAATTTTAGGACTCTCTTTTTAGAGGTCCGACCACTTCATTTCCTTACACTGTGCACATACTTCTTTTCACACATTTTAACACATTAGTATAAGAATGTAACAGTCTCTTAATTGAGCATAAATAAAAATAAAACTTTCAGCAACGGATCTCTTGGCTCTCGCATCGATGAAGAACGCAGCGAATTGCGATAAGTAATGTGAATTGCAGAATTCAGTGAATCATCGAATCTTTGAACGCACCTTGCACTCTTTGGTATTCCGAAGAGTATGTCTGTTTGAGTGTCATGAAACTCTCAACCCCCCTATTTTGTAATGAGATGGGTGTGGGCTTGGATTATGGTTGTTGTCGGCGTAATTGCCGGCTCAACTGAAATACACG…
RHODOTORULA MARINA	GI|20452230|GB|AF444504.1	TCCGTAGGTGAACCTGCGGAAGGATCATTAATGAAACGAAGGACGCTCTGTTTAGAGGTCCGACCAATCATTTACCTTTACACTGTGCACATACTACTTTTTTACACCAATTTTTAACGCATTAGTTTTAAGAATGTAAGATCAGTCTCGAAAGAGCATAAAATAAACAAAACTTTCAGCAACGGATCTCTTGGCTCTCGCATCGATGAAGAACGCAGCGAAATGCGATACGTAATGTGAATTGCAGAATTCAGTGAATCATCGAATCTTTGAACGCACCTTGCACTCTTTGGTATTCCGAAGAGTATGTCTGTTTGAGTGTCATGAAACTCTCTACCCCCTCGTTTTGTAATGAAATGCAGCGTGGGCTTGGATTATGGCTGTCTGTCGGCGTAATTG…
RHODOTORULA MELI	GI|256260646|GB|FJ807683.1	AAGGATCATTAATGAAATGCAAGGAGCTCTTTTTAGAGGTCCGACCCAAATCTTTTCTCCACTGTGCACCATACTACTTTTTACACCCACTTTTAACACATAAAGTAAAAGAATGTAAACAGTCTCTTAATTGAGCATATAATAAAATAAAACTTTCAGCAACGGATCTCTTGGCTCTCCCATCGATGAAGAACGCAGCGAAATGCGATACGTAATGTGAATTGCAGAATTCAGTGAATCATCGAATCTTTGAACGCACCTTGCACTCTTTGGTATTCCGAAGAGTATGTCTGTTTGAGTGTCATGAAACTCTCAACCCCCTTGTTTTGTAATGAAACGAGTGTGGGCTTGGATTATGGCCGTTGCCGGCGTAATTGTCGGCTCGGCTGAAATACACGA…
RHODOTORULA MINUTA	GI|19715999|DBJ|AB026016.2	CTGCGGAAGGATCATTAATGAATTTTAGGACGTTCTTTTTAGAAGTCCGACCATTTCATTTTCTTACACTGTGCACACACTTCTTTTTACACACACTTTTAACACATTAGTATAAGAATGTAATAGTCTCTTAATTGAGCATAAACAAAAATAAAACTTTCAGCAACGGATCTCTTGGCTCTCGCATCGATGAAGAACGCAGCGAATTGCGATAAGTAATGTGAATTGCAGAATTCAGTGAATCATCGAATCTTTGAACGCACCTTGCACTCTTTGGTATTCCGAAGAGTATGTCTGTTTGAGTATCATGAAACTCTCAACCCCCCTATTTTGTAATGAAATGGGCGTGGGCTTGGATTATGGTTGTCTGTCGGCGTAATTGCCGGCTCAACTGAAATA…
RHODOTORULA MUCILAGINOSA	GI|20452267|GB|AF444541.1	TCCGTAGGTGAACCTGCGGAAGGATCATTAGTGAATATAGGACGTCCAACTTAACTTGGAGTCCGAACTCTCACTTTCTAACCCTGTGCACTTGTTTGGGATAGTAACTCTCGCAAGAGAGCGAACTCCTATTCACTTATAAACACAAAGTCTATGAATGTATTAAATTTTATAACAAAATAAAACTTTCAACAACGGATCTCTTGGCTCTCGCATCGATGAAGAACGCAGCGAAATGCGATAAGTAATGTGAATTGCAGAATTCAGTGAATCATCGAATCTTTGAACGCACCTTGCGCTCCATGGTATTCCGTGGAGCATGCCTGTTTGAGTGTCATGAATACTTCAACCCTCCTCTTTCTTAATGATTGAAGAGGTGTTTGGTTTCTGAGCGCTGCT…
RHODOTORULA ORYZAE	GI|33114021|GB|AY335160.1	AACCTGCGGAAGGATCATTAATGAAATGTTAGGACGCTGTTTTACAGGTCCGACCCTTTTATTACCTTTCACACTGTGCACATCACTACTTTTTTACACCCATTTTTTAAACACTTATAAAGTCATTAGAATGTAAACAGTCTCTTAATTGAGCATAAACTATAACAAAACTTTCGGCAACGGATCTCTTGGCTCTCCCATCGATGAAGAACGCAGCGAAATGCGATACGTAATGTGAATTGCAGAATTCAGTGAATCATCGAATCTTTGAACGCACCTTGCACTCTTTGGTATTCCGAAGAGTATGTCTGTTTGAGTGTCATGAAACTCTCAACCTCCTTGTTTTGTAATGAAACGAGTTGTGGGCTTGGATTATGGCTGCTGCCGGCTTTCATTAGT…
RHODOTORULA PACIFICA	GI|54260884|DBJ|AB026006.2	CTGCGGAAGGATCATTAGTGAACATAGGACGTCCAACTTAACTTGGAGTCCGAACTCTCACTTTCTAACCCTGTGCACTTGTTTGGGATAGTAGTCGACCTAGTCGACGAACTCCTATTCACTTATAAACACAAAGTCTATGAATGTATTTAATTTTATAACAAAATAAAACTTTCAACAACGGATCTCTTGGCTCTCGCATCGATGAAGAACGCAGCGAAATGCGATAAGTAATGTGAATTGCAGAATTCAGTGAATCATCGAATCTTTGAACGCACCTTGCGCTCCATGGTATTCCGTGGAGCATGCCTGTTTGAGTGTCATGAATACTTCAACCCTCCTCTTTCTTAATGATTGAAGAGGTGTTTGGATTCTGAGCGCTGCTGGCCTTTATTGGTC…
RHODOTORULA PALLIDA	GI|20452316|GB|AF444590.1	TCCGTAGGTGAACCTGCGGAAGGATCATTAATGCATTGAAACTGCCCTCTTTTGAGGGAACTGCTTCTAGTGATTTTCACTTGAAGTGGGACCCCGGCCCTCTTTGGTAATTGGAAACTTTTTCCATCTGAGCCACCGGGTTTCATTCATTTTCTTACACTGTGCACACACTTCTTTCACACATTTAAACACAATAGTATAAGAATGTAACAGTCTCTTAATTGAGCATAAATAAAAATAAAACTTTCAGCAACGGATCTCTTGGCTCTCGCATCGATGAAGAACGCAGCGAATTGCGATAAGTAATGTGAATTGCAGAATTCAGTGAATCATCGAATCTTTGAACGCACCTTGCACTCTTTGGTATTCCGAAGAGTATGTCTGTTTGAGTATCATGAG…
RHODOTORULA PHILYLA	GI|13160823|DBJ|AB038097.1	CTGCGGAAGGATCATTAATGAATATTAGGGTGCTCTTTTCATCAAAGAGGCCTGACCTTCATTCTTCTACCCTGTGCACTATTTCTATTTGGCAGTTGGTAGTAGGGCTTGTCCCTACGACTCTGCTGAATTCACTCTTAAACTCTACAAGTCTAAGAATGTTAAAACTATAAACTAAAAAAACTTTCAACAACGGATCTCTTGGCTCTCGCATCGATGAAGAACGCAGCGAAATGCGATAAGTAATGTGAATTGCAGAATTCAGTGAATCATCGAATCTTTGAACGCATCTTGCGCTCGCTGGTATTCCGGCGAGCATGCCTGTTTGAGTGTCATGAACTCTTCAACCCTTCAATTCCTTGTTGAATTGTAAGGTGTTTGGATTTTGAGCGCTTGCTG…
RHODOTORULA PHYLLOPLANA	GI|13160902|DBJ|AB038131.1	AGTCATATGCTTGTCTCAAAGATTAACCCATGCATGTCTAAGTATAAGCAAATTTGTACTGTGAAACTGCGAATGGCTCATTAAATCAGTTATAGTTTATTTGATGGTCCTTACTACATGGATAACTGTGGTAATTCTAGAGCTAATACATGCTTAAAAGCCCCGACTTCTGGAAGGGGTGTATTTATTAGATAAAAACCAACCCTTCGGGTCCCTTGGTGAATCATAATAACTTCTCGAATCGCATGGCCTTGTGCCGGTGATGCTTCATTCAAATATCTGCCCTATCAACTGTCGATGGTAGGATAGAGGCCTACCATGGTTGCAACGGGTAACGGGGAATAAGGGTTCGATTCCGGAGAGGGAGCCTGAGAAACGGCTACCACATCCAAGGAAGGC…
RHODOTORULA PILATI	GI|13160826|DBJ|AB038098.1	CTGCGGAAGGATCATTAGTGAATTTTAGGGCGTCTCACTACGAAAGTAGCTTGAGGGCCTGACCTCCACTCTCTAACACTTGTGCACTCAAAAAATTAGTGTATTGAAAGGGTTTCCCTTACGGGAAGCTTGATTATTTCACTTTTTTCATTATTACAATACTCCAACAGTTAAAGAATGAAACCAAAACCATAACAAAATAAAACTTTCAACAACGGATCTCTTGGCTCTCGCATCGATGAAGAACGCAGCGAAATGTGATAAGTAATGTGAATTGCAGAATTCAGTGAATCATCGAATCTTTGAACGCACCTTGCGCTCTCTGGTATTCCGGAGAGCATGCCTGTTTGAGTGTCATGAACTCTTCAACCCACCGGTTCCTTGTTGGATCGAGTTGGT…
RHODOTORULA PSYCHROPHENOLICA	GI|121483595|GB|EF151246.1	TTTCCGTAGGTGAACCTGCGGAAGGATCATTAGTGAATTATAGGGCGTCTACTTGTAGAGCCTGACCTCCACTTCTAACACTGTGCACTTGATGGAAAGGTAATCCGATTGAGCCTTCGGGCTTATGAAGAGAACCTTTCGGCTTCATTTTAAACATTAGTCAAAGTATGTAAAGAAATTTAAAACAAAAAAAAACTTTCAACAACGGATCTCTTGGCTCTCGCATCGATGAAGAACGCAGCGAAATGTGATAAGTAATGTGAATTGCAGAATTCAGTGAATCATCGAATCTTTGAACGCACCTTGCGCTCCCTGGTATTCCGGGGAGCATGCCTGTTTGAGTGTCATGAACTCTTCAACCCACCAGTTTCTAGTAGACTGCGTTGGTGTTTGGATTTT…
RHODOTORULA PSYCHROPHILA	GI|121483592|GB|EF151243.1	GATCATTAGTGAATTATAGGGCGTCTACTTGTAGAGCCTGACCTCCACTTCTAACACTGTGCACTTGATGGCGAGGTAATGAAACTTTCGAGTGAAATTACCTTGCGGCTTCATTTTAAACATTAGTCAAAGTATGTAATGAAATATAAAACAAAAAAAAACTTTCAACAACGGATCTCTTGGCTCTCGCATCGATGAAGAACGCAGCGAAATGTGATAAGTAATGTGAATTGCAGAATTCAGTGAATCATCGAATCTTTGAACGCACCTTGCGCTCCCTGGTATTCCGGGGAGCATGCCTGTTTGAGTGTCATGAACTCTTCAACCCACCAGTTTCTAGTAGACTGCGTTGGTGTTTGGATTTTGAGCGTTGCTAGTCTRACTAGCTCGTTCGTAATA…
RHODOTORULA PUSTULA	GI|13160829|DBJ|AB038099.1	CTGCGGAAGGATCATTAGTGAATTTTAGGGTGCTCTCCTTCGCGGAGAGGCCTGACCTCCACTCTCCAACACTGTGCACTATTTGGCTTGCGAGAAGAAGCGCTTCGGCGTGGTAATCGAGCAAGCGGCTTCATTTTAAACACTAGTTAAAGAATGTAACCAAAAACAAAACTAAAAAAACTTTCAACAACGGATCTCTTGGCTCTCGCATCGATGAAGAACGCAGCGAAATGTGATAAGTAATGTGAATTGCAGAATTCAGTGAATCATCGAATCTTTGAACGCACCTTGCGCTCTCTGGTATTCCGGAGAGCATGCCTGTTTGAGTGTCATGAACTCTTCAACCCACCAGTTTCTTGTTAAACCGGATGGTGTTTGGATTTTGAGTGTTGCTGGACT…
RHODOTORULA RETINOPHILA	GI|20452350|GB|AF444624.1	TCCGTAGGTGAACCTGCGGAAGGATCATTAATGAATACTAGGGTGCTCTTTTCATCAAAGAGGCCTGACCTTCATTTTCTACCCTGTGCACTATAAATCTATTCAGCAGTTGTAGTTTGGCCTTGCAAAGGGTCTTACGACTCTGCTGGATTCACTCTTAAACTCTAAAGTCTAAGAATGTATACATCTAAAACAAAGAAAAACTTTCAACAACGGATCTCTTGGCTCTCGCATCGATGAAGAACGCAGCGAAATGCGATAAGTAATGTGAATTGCAGAATTCAGTGAATCATCGAATCTTTGAACGCATCTTGCGCTCGCTGGTATTCCGGCGAGCATGCCTGTTTGAGTGTCATGAAAACTTCAACCCTCCAGTTCCTTGTTGAATTGTGAGGTGAT…
RHODOTORULA ROSULATA	GI|214010642|GB|EU872492.1	AGCTTCTCACGAGGCGGACATTTTGCGGCTTCATTTTAAACATTAGTTAAAGTATGTAACGAAATATCGAAACAAAAAAAAACTTTCAACAACGGATCTCTTGGCTCTCGCATCGATGAAGAACGCAGCGAAATGTGATAAGTAATGTGAATTGCAGAATTCAGTGAATCATCGAATCTTTGAACGCACCTTGCGCTCTCTGGTATTCCGGAGAGCATGTCTGTTTGAGTGTCATGAACTCTTCAACCCACCAGTTTCTAGTAGACTGTTTGTGGTGTTTGGATCTTGAGCGCTGCTAGTCTGACTAGCTCGTTCGTAATACATTAGCATCTCTAATTCGAATTCGGATTGACTCAGTGTAATAGACTATTCGCTGAGGACACTATTAATTTAGTGGCC…
RHODOTORULA SILVESTRIS	GI|238928526|GB|GQ121045.1	GGGTGATATTCGTAGTGCCGACTCCACTTCTAACACTGTGCACTTATTGGCGAGAGAATTGAAATAGTAAGGGTGGCGTTCTGCGCCTCACGAACTTCAAATCTCTTGCGGCTTTATTTTATAACTCCAAGTTAAAGAATGTAACCAAATATAAAACAAAAAAAAACTTTCAACAACGGATCTCTTGGCTCTCGCATCGATGAAGAACGCAGCGAAATGTGATAAGTAATGTGAATTGCAGAATTCAGTGAATCATCGAATCTTTGAACGCACCTTGCGCTCCCTGGTATTCCGGGGAGCATGCCTGTTTGAGTGTCATGAACTCTTCAACTCCCCAATTTCTTGTAGATTGTGTGGAAGTTTGGATTTTGAATGTTGCTGGCCCCTTGTGGGCGTAGC…
RHODOTORULA SLOOFFIAE	GI|14325227|DBJ|AB052212.1	CTGCGGAAGGATCATTAATGAATTTTAGGACGTTCTTTTTAGAAGTCCGACCCTTTCATTTTCTTACACTGTGCACACACTTCTTTTTTACACACACTTTTAACACCTTAGTATAAGAATGTAATAGTCTCTTAATTGAGCATAAATAAAAACAAAACTTTCAGCAACGGATCTCTTGGCTCTCGCATCGATGAAGAACGCAGCGAATTGCGATAAGTAATGTGAATTGCAGAATTCAGTGAATCATCGAATCTTTGAACGCACCTTGCACTCTTTGGTATTCCGAAGAGTATGTCTGTTTGAGTGTCATGAAACTCTCAACCCCCCTATTTTGTAATGAGATGGGTGTGGGATTGGATTATGGTTGTCTGTCGGCGTAATTGCCGGCTCAACTGAAAT…
RHODOTORULA SONCKII	GI|13160832|DBJ|AB038100.1	CTGCGGAAGGATCATTAATGAATTTAGAGTAACTCTTTGAGTGCTCAACCCTTCATTTCCCACTCTGTGCATTTTTGGGCGATACAAGGTGAAACTTGTTATTGCCCCCCTTATATAAACCCTAGTTAAAGTATGTAATTTAAATATAAAATCTAAAAAAACTTTCAACAACGGATCTCTTGGCTCTCGCATCGATGAAGAACGCAGCGAAATGTGATAAGTAATGTGAATTGCAGAATTCAGTGAATCATCGAATCTTTGAACGCACCTTGCACTCTTTGGTATTCCGAAGAGTATGTCTGTTTGAGTGTCATGAACTCTTCAATTGGGTACTTTTATTAGTATTCAATTTGGTTTCTGGAGGTTACTCTTAACGAGTTCCCCCGTAATGAATTAGCC…
RHODOTORULA STRAMINEA	GI|214010641|GB|EU872491.1	GACTCGTTCAGTACCCGACCTCCACTTCTAACACTGTGCACTTATTGGCGAGAAGCTTGAGTAGTAAGAGTGGCGTTCTGCGCCGCGACGAACCTCTGAGCATCTTGCGGCTTTATTTTATAACTCCAAGTTAAAGAATGTAAACCAAAATATAAAACAAAAAAAAACTTTCAACAACGGATCTCTTGGCTCTCGCATCGATGAAGAACGCAGCGAAATGTGATAAGTAATGTGAATTGCAGAATTCAGTGAATCATCGAATCTTTGAACGCACCTTGCGCTCCCTGGTATTCCGGGGAGCATGCCTGTTTGAGTGTCATGAACTCTTCAACTCCCCAGTTTCTTGTTAGACTGTGGGATGTTTGGATTTTGAATGTTGCTGGCTCCTCGGAGCGAAGC…
RHODOTORULA SUBERICOLA	GI|115338477|GB|DQ870625.1	TCCGTAGGTGAACCTGCGGAAGGATCATTAATGAATATTAGGGTGCTCTCAATTTGAGAGGCCTGACCTTCATTCTTCTACACTGTGCACTATTTCTTATTTAGTAATTGGTAGTTTGGCTTTAGTGCCTTACGACTTTACTAAATATCATTTTTAAACTCTATAAGTCTAAGAATGTACAAACCTAAAACAAAAAAAAACTTTCAACAACGGATCTCTTGGCTCTCGCATCGATGAAGAACGCAGCGAAATGTGATAAGTAATGTGAATTGCAGAATTCAGTGAATCATCGAATCTTTGAACGCACCTTGCGCTCGCTGGTATTCCGGCGAGCATGCCTGTTTGAGTGTCATGAACTCTTCAACCCTCCAGTTCCTTGTTGAACTATGAGGTGTTTGG…
RHODOTORULA TAIWANENSIS	GI|290467291|GB|GU646862.1	AAGGATCATTAGTGAACATAGGACGTCCAACTTAACTTGGAGTCCGAACTCTCACTTTCTAACCCTGTGCATTTGTTTGGGGTAGTAGCCTTTCGGGGCGAATCCCTATTCACTTATAAACACAAAGTCTATGAATGTATTTAATTTTATAACAAAATAAAACTTTCAACAACGGATCTCTTGGCTCTCGCATCGATGAAGAACGCAGCGAAATGCGATAAGTAATGTGAATTGCAGAATTCAGTGAATCATCGAATCTTTGAACGCACCTTGCGCTCCATGGTATTCCGTGGAGCATGCCTGTTTGAGTGTCATGAATACTTCAACCCTCCTCTTTCTTTATGATCGAAGAGGTGTTTGGATTCTGAGCGTTTTGCTGGCCTCACGGTCGAGCTCGCT…
RHODOTORULA TERPENOIDALIS	GI|20452349|GB|AF444623.1	TCCGTAGGTGAACCTGCGGAAGGATCATTAATGAATATTAGGGTGCTCTTTTCATCAAAGAGGCCTGACCTTCATTCTTCTACCCTGTGCACTATTCAAACATTCGGCAGTTGGTAATTTGGCTTGTAAAAGAGCCAGACGACTCTGCTGAATTCACTCTTAAACTCTAAAGTATAAGAATGTTACAAATAAAACAAATAAAACTTTCAACAACGGATCTCTTGGCTCTCGCATCGATGAAGAACGCAGCGAAATGCGATAAGTAATGTGAATTGCAGAATTCAGTGAATCATCGAATCTTTGAACGCACCTTGCGCTCGCTGGTATTCCGGCGAGCATGCCTGTTTGAGTGTCATGAAAACCTCAACCCTTCAATTCCTTGTTGAATTGTAAGGTGTT…
RHODOTORULA YARROWII	GI|20452354|GB|AF444628.1	TCCGTAGGTGAACCTGCGGAAGGATCATTAGTGAATTTAGGGTGACTATTCGTAGTGCCCGACCTCCACTTCTAACACTGTGCACTTATTGGCGAGAGTTTCGAATAGTAAGGACGGCGTTCTGCGCCTCACGAACTTTGAAGTCTCTTGCGGCTTTACTTTATAACTCCAAGTTAATGAATGTAACCAAATACAAAACAAAAAAAACTTTCAACAACGGATCTCTTGGCTCTCGCATCGATGAAGAACGCAGCGAAATGTGATAAGTAATGTGAATTGCAGAATTCAGTGAATCATCGAATCTTTGAACGCACCTTGCGCTCCCTGGTATTCCGGGGAGCATGCCTGTTTGAGTGTCATGAACTCTTCAACTCCCCAATTTCTAGTAGATTGTGTGGA…
SACCHAROMYCES ARBORICOLUS	GI|147886447|GB|EF580917.1	AACCTGCGGAAGGATCATTAAAGAAATTTAATAATTTTGAAAATGGATTTTTTTGTTTTGGCAAGAGCGTGAGAGCTTTTACTGGGCAAGAGTATAAGAGATGGAGAGTTCCAGGCGGGCCTGCGCTTAAGTGCGCGGTCTTTCTAGACTTGTAAGTTTCTTTCTTGCTATTCCAAACAGTGAGAGATTTCTCTGTTTTTGTTATAGGACAAATAAAACCGTTTCAATACAACACACTGTGGAGTTTTATATCTTTGCAACTTTTTCTTTGGGTTTTCGAGCAATCGGAGCCCAGAGGTAACAAACACAAACAATTTTATTTATTCATTAAATTTTTGTCAAAAACAAGAATTTTCGTAACTGGAAATTTTAAAAATATTAAAAACTTTCAACAACGGA…
SACCHAROMYCES BAYANUS VAR. BAYANUS	GI|31746810|GB|AY046152.1	AAGAAATTTAATAATTTTGATATTGGATTTTTTTGTTTTGGCAAGAGCGTGAGAGCTTTTACTGGGCAAGAAGACAAGAGATGGAGAGTCCAGCCGGGCCTGCGCTTAAGTGCGCGGTCTTGCTAGGCTTGCAAGTTTCTTTCTTGCTATTCCAAACAGTGAGACTTCTCTGTTTTTGTTATAGGACAATTAAAACCGTTTCAATACAACACACTGTGGAGTTTTTATACTTTTGCAACTTTTTCTTTGGGTTTCGAGCAATCGAGCCCAGAGGTAACAAACACAAACAATTTTATTTATTCATTAAATTTTTGTCAAAAACAAGAATTTTCGTAACTGGAAATTTTAAAAATAATTAAAAACTTTCAACAACGGATCTCTTGGTTCTCGCATCGATGA…
SACCHAROMYCES KUDRIAVZEVII	GI|31746808|GB|AY046150.1 d	AAGAAATTTAATAATTTTGAAAATGGATTTGTTTGTTTTGGCAAGAGCGTGAGAGCTTTTACTGGGCAAGTAGACAAGAGATGGAGAGTCCGGCCGGGCCTGCGCTTAAGTGCGCGGTCTTGCTAGGCTTGCAAGTTTCTTTCTTGCTATTCCAAACAGTGAGAGATTTCTCTGTTTTCGTTATAGGACAATCAAAACCGTTTCAATACAACACACTGTGGAGTTTTTATATCTTTGCAACTTTTTCTTTGGGCTGTCGAGCAATCGGAGCCCAGAGGTAACAAACACAAACAATTTTATTTATTCATTAAATTTTTGTCAAAAACAAGAATTTTCGTAACTGGAAATTTTAAAAATATTAAAAACTTTCAACAACGGATCTCTTGGTTCTCGCATCGA…
SACCHAROMYCES MIKATAE	GI|31746807|GB|AY046149.1	AAGAAATTTAATAATTTTGAAAATGGATTTTTTTGTTTTGGCAAGAGCATGAGCTTTTACTGGGCAAGAAGACAAGAGATGGAGAGTCCAGTGGGGCCTGCGCTTAAGTGCGCGGTCTTGCTAGGCTTGTAAGTTTCTTTCTTGCTATTCCAAACAGTGAGAGATTTCTGTGTTTTTGTTATAGGACAACTAAAACCGTTTCAATACAACACACTGTGGAGTTTTTATATCTTTGCAACTTTTTCTTTGGGCTTTCGAGCAATCGGAGCCCAGAGGTAACAAACACAAACAATTTTATTTATTCATTAAATTTTTGTCAAAAACAAGAATTTTCGTAACTGGAAATTTTAAAAATATTAAAAACTTTCAACAACGGATCTCTTGGTTCTCGCATCGATG…
SACCHAROMYCES PARADOXUS	GI|31746806|GB|AY046148.1	AAGAAATTTAATAATTTTGAAAATGGATTTTTTTGTTTTGGCAGGAGCATGAGAGCTTTTACTGGGCAAGAAGACAAGAGATGGAGAGTCCAGTCGGGCCTGCGCTTAAGTGCGCGGTCTTGCTTGGCTTGTAAGTTTCTTTCTTGCTATTCCAAACGGTGAGAGATTTCTGTGCTATTGTTATAGGACAATTAAAACCGTTTCAATACAACACACTGTGGAGTTTTCATATCTTTGCAACTTTTTCTTTGGGCATTCGAGCAATCGAGGCCCAGAGGTAACAAACACAAACAATTTTATTTATTCATTAAATTTTTGTCAAAAACAAGAATTTTCGTAACTGGAAATTTTAAAAATATTAAAAACTTTCAACAACGGATCTCTTGGTTCTCGCATCGA…
SACCHAROMYCES PASTORIANUS	GI|31746809|GB|AY046151.1	AAGAAATTTAATAATTTTGATATTGGATTTTTTTGTTTTGGCAAGAGCGTGAGAGCTTTTACTGGGCAAGAAGACAAGAGATGGAGAGTCCAGCCGGGCCTGCGCTTAAGTGCGCGGTCTTGCTAGGCTTGCAAGTTTCTTTCTTGCTATTCCAAACAGTGAGACTTCTCTGTTTTTGTTATAGGACAATTAAAACCGTTTCAATACAACACACTGTGGAGTTTTTATACTTTTGCAACTTTTTCTTTGGGTTTCGAGCAATCGAGCCCAGAGGTAACAAACACAAACAATTTTATTTATTCATTAAATTTTTGTCAAAAACAAGAATTTTCGTAACTGGAAATTTTAAAAATAATTAAAAACTTTCAACAACGGATCTCTTGGTTCTCGCATCGATGA…
SACCHAROMYCODES LUDWIGII	GI|31746862|GB|AY046204.1	AAGAAAAAAACTGTTTATAAACAGACGGTAGACTTTTCTTGGGGAGAGGTTGTTGATTGCTTTGGCCTGCGCTTAACTGCGCGGCTAGTAGTTGATGATTTTGTTATTATCCGAGACGAAGGAAACGTCTGATTTTAAAAACATTATACACTTTGGAGTACTTTTTTTAATGTATTTCTTCCTTGGACGAGCAATTGTTCAAGGGTCAATAAACACAAACAATTTTTTTTTTATTTAAATTTAAAATAATTCAAAATATATCATTTCTTTTATTAGGAATATAAAAATTTTAAAACTTTCAACAACGGATCTCTTGGTTCTCGCATCGATGAAGAACGTAGCGAATTGCGATAAGTAATGTGAATTGCAGATTTTCGTGAATCATTGAATTTTTGAACG…
SACCHAROMYCODES SINENSIS	GI|29420441|DBJ|AB056132.1	AAGGATCATTAGAGAAATCTATTGAAGGGAGTTTTAGGCAGAGATTTGAGATAGCCAGCGCTTAATTGCGCGGCGATCTTGAGTTTCATTCAAATGCTTATTACTTTCCAACTTCTACACACTGTGGAGTTTTTATTCTACTTTTTTCTTTGGGTGAACTTTGTTTGCCCAGAGGTAACAAACACAAACAATTTTGTATATTTTATTAATTTGTCAAACCAATTTCGTTATGAAATACAAACTTTAAAACTTTCAACAACGGATCTCTTGGTTCTCGCATCGATGAAGAACGCAGCGAAATGCGATACGTAATGTGAATTGCAGAATTCCGTGAATCATCGAATCTTTGAACGCACATTGCGCCCTTTGGTATTCCAAAGGGCATGCCTGTTTGAGCGT…
SACCHAROMYCOPSIS FERMENTANS	GI|86517166|GB|DQ361059.1	ATCATTAATGTAATTGAAAAGAGAAAAGTTTTGATTTATTAGTCATGCAAGACCAGCGCTTAATTGCGCGGTCTGGCTTTTAGGCGGATTTTTCTTTTTATTTTCAATACACTTTGTTTTTGTTATATGGTTGATGGGATTTGAATTTATATTCATGTTTCGTCTTCTATATCTTGATAAACTCTTAACAAATATATTTTTTTCTAAAAAATTAATCAATTATATAAATCTTTTTTAAAGATTGAATAACAAAAAATTAAAACTTTCAGCAACGGATCTCTTGGTTCTCGCATCGATGAAGAACGCAGCGAATTGCGATAAGTAATGTGAATTGCAGATTTTCGTGAATCATCGAATCTTTGAACGCATATTGCACTCTATGGTATTCCATAGAGTATA…
SACCHAROMYCOPSIS FIBULIGERA	GI|20502632|GB|AF335939.1	TCCGTAGGTGAACCTGCGGAAGGATCATTAATGTTATTTGTTTTTAGACCTGCGCTTAACTGCGCGGTTTAATAAACTCTTATACACAGTGTTTTTGTTTGCGAATTTGGTTTAGTTTGTTGGTTTTCATTCGAAAGGATGAAGATTGATTGCTAAATCTTATTCAGCTTTTTAAACTCAGATCTCTTTTTAAGAGAAATGTATTTTTTTAATTACAACTAGTCGATTTTACAAACTAAAAGTTTAAAACTTTCAGCAACGGATCTCTTGGTTCTCGCATCGATGAAGAACGCAGC
SACCHAROMYCOPSIS JAVANENSIS	GI|86517165|GB|DQ361058.1	ATCATTAATGTAATTGAAAAATAGGAAATTTTTGATCTATGGTCATTCAAGGCCTGCGCTTCATTGCGCGGCCTGGCTTTTAGTCGGATTTTCTTTTTTTTTTCAATACACTTTGTTTTTGTTATATGGAGGATAAGGTATATTTATTTATGCTTTGTCTTCTATATTTTGAAATAAACTCTTAACAAATATATTTTTTTAAAAAAACTTAATCAATTATATCTTTTTTAAGATTAAAAAAAAATTAAAACTTTCAGCAACGGATCTCTTGGTTCTCGCATCGATGAAGAACGCAGCGAATTGCGATAAGTAATGTGAATTGCAGATTTTCGTGAATCATCGAATCTTTGAACGCATATTGCACTCTATGGTATTCCATAGAGTATACCTGTTTGAGCG…
SACCHAROMYCOPSIS MALANGA	GI|87042191|GB|DQ371959.1	TTAATCTTTTTTTACTCGACTATGGTGACTCTTCTCTTGGATTAATTAACCTGCGCTTAACTGCCCGGTTACCTTGAGAAGGTTCTATAGGAGATTAAAAAAAAACTTATACACATTGTTTTTTCTTATCATAATTTTGGAGAGGGGAAAAAGAACGAAAAAAAAAAGACTGTAAAAGGGGGAGTTTAATTACTCTTTCTTTTCTGTTTTTGTTTTTTGTTTCCTTTTTCTTTTCTTTCGAAATTATGGTTAATATTATTAAAACCCATTCTCAATTTTTATTGAGGAATGTATATTTTTTAAATACAAATTTTGTCATTTTAAAACTTTTATAAGTTTAATAACTTTTAAAACTTTCAGCAACGGATCTCTTGGTTCTCGCATCGATGAAAAACGCAC…
SACCHAROMYCOPSIS MICROSPORA	GI|87042194|GB|DQ371962.1	TATTCAAAACAAAACAAAAAAATCAAAACTTTCAGCAACGGATCTCTTGGTTCTCGCATCGATGAAGAACGCAGCGAATTGCGATAAGTAATGTGAATTGCAGATTTTCGTGAATCATCGAATCTTTGAACGCATATTGCACTCTATAGTATTCTGTAGAGTATGCTTGTTTGAGCGTCATTTCATTCTTAAACTTTCAGTTTAGTTATGAGGGCCGTCTGCTTGCAGACGCTCTTGAAATGAATTGGCACAGACTACACTACGCTTATGGTGTACGAAATTTATTATCTTAGGTTTTTCCAGTTTAGTAAATTACCGTATACTTGTGTTTTGTGGAACGGGCCGTTAGAACACCTCTAA
SACCHAROMYCOPSIS SCHOENII	GI|87042196|GB|DQ371964.1	TACTGAAGAGAGGAAATTTTGGTCTATAAGTCGTTCAAGGCCTGCGCTTAATTGCGCGGCCTGGCTTTTTAGTCGAAATTTCTTATTTTTTTCAATACACTTTGTTTTTGCTATATAGAGGAGAAATCTTTGTTTCTCTTCTATATTTTTTAAACTCTTAACAAATATATTTTTACAAAAAATTCTAATCATTATATAAATCTTTTTATGAAGATTAATAAAAAAAAATTAAAACTTTCAGCAACGGATCTCTTGGTTCTCGCATCGATGAAGAACGCAGCGAATTGCGATAAGTAATGTGAATTGCAGATTTTCGTGAATCATCGAATCTTTGAACGCATATTGCACTCTATGGTATTCCATAGAGTATACCTGTTTGAGCGTCATTTCTCTCTTAAA…
SACCHAROMYCOPSIS VINI	GI|87042193|GB|DQ371961.1	CGCGGTCTATATTCTTGAACACTTTGTTTTTTTGTTTGGTTTGTCTTATTCTAAGTCAGCCAATTGATAAACCCTAGGCTTCGGCCGATGTATTTTTAATTATTATTTGTCATAAATTTTAAAATAAAATTTAAAACTTTCAGCAACGGATCTCTTGGTTCTCGCATCGATGAAGAACGCAGCGAATTGCGATAAGTATTGTGAATTGCAGATTTTCGTGAATCATCGAATCTTTGAACGCATATTGCACTCTATAGTATTCTGTAGAGTATGCTTGTTTGAGCGTCATTTCACTCTTAAACCTCTAGGTTTAGTTATGGAGGAAGTGGGGATACTCTTTCCACTCCTCTGAAATGACTCGGCAGGTCCTTTAGTGGCTATTTATAGCTCTGGAGAAGA…
SAITOELLA COMPLICATA	GI|353525117|GB|JN161162.1	TTGAAATGCTGCTTCGGTGGCCAATAAACACACACCTTGTGAACCTATCCAGTTGCTTTGGCAGTGCCATCGGCGTCAAAACCGACTTGGAGGGAGGCTTCGGCCGAACTTCGGGAGCGCCTGCCACATATCAAACCCAGTTTTATATTTGCAGTCTGAAACAAAATGCTCGAAAGAGCGACCAAAAGAAACAAAACTTTCAACAATGGATCTCTTGGCTCCCACATCGATGAAGAACGCAGCGAAATGCGATACGTAATGTGAATTGCAGAATTCAGTGAATCATCGAATCTTTGAACGCACATTGCGCTCCCTGGTATTCCGGGGAGCATGCCTGTTTGAGCATCATTAAGAACCTCAAGCGAAAGCTTGGTTTTGGTCTTGCGCGGTTCGCCGTGC…
SAKAGUCHIA DACRYOIDEA	GI|20452323|GB|AF444597.1	TCCGTAGGTGAACCTGCGGAAGGATCATTAATGAAATGTTAGGACGCTCTTTTTAGAGGTCCGACCAACTCATTTTACCTTTCACACTGTGCACATCACTACTTTTTTACACCCATTTTTTAAACACTTTTAACAAGTCTAAGAATGTAAAACCAGTCTCTTAACTGAGCATAAACATAAACAAAACTTTCAGCAACGGATCTCTTGGCTCTCCCATCGATGAAGAACGCAGCGAAATGCGATACGTAATGTGAATTGCAGAATTCAGTGAATCATCGAATCTTTGAACGCACCTTGCACTCTTTGGTATTCCGAAGAGTATGTCTGTTTGAGTGTCATGAAACTCTCAACCCCCTTGTTTTGTAATGAGACAAGCGTGGGCTTGGATTATGGCTGCTG…
SAPROCHAETE CHILOENSIS	GI|56122665|GB|AY788349.1	TAGAAAACCTCCAACACGGATCTCTTGGTTCCCAGATCGATGAAAGCGCAGCAATTGCGAAATGTGATGGTATTGCAGTGAATCATCAATTCTTGAACGCACATGGCGCGTAGGGTAAATATAATTGTTTGGCTTTTTCTCAATTATACCTCATATCAAGCAA
SAPROCHAETE INGENS	GI|56122637|GB|AY788321.1	TAGAAAACCTCCAACACGGATCTCTTGGTTCCCAGATCGATGAAAGCGCAGCAATTGCGATAAGTGATGGTATTGCAGTGAATCATCAATTCTTGAACGCACATGGCGCGTAGGGTAAATATATTTGTTTGGCTTTTTCCTAATTATACCTCATATCAAGCAA
SAPROCHAETE SACCHAROPHILA	GI|56122625|GB|AY788309.1	TAGAAAACCTCCAACACGGATCTCTTGGTTCCCAGATCGATGAAAGCGCAGCTATTGCGAAAAGTGATGGTATTGCAGTGAATCATCAATTCTTGAACGCACATGGCGCGTAGGGTAAATATAATTGTTTGGCTTTTTCATAATAATACTTCATATCAAGCAA
SATURNISPORA AHEARNII	GI|63082048|GB|AY923252.1	AGGTGATTTTTAAACTATTACATTGTGTTTTAAGAACAAACTCAACTAAACCTAATTTATTCAACCAAAAGATAACGTTAAAACTTTCAACAACGGATCTCTTGGCTCTCGCACCGATGAAGAGCGCAGCGAAATGCGATAACTAATGTGAATTGCAGGCATCGTGAATCATCGAGTTCTTGAACGCACATTGCGCCCTGTGGTATTCTGCAGGGCATGCCTGTTTGAGCGTCGGTTCATTCTATGAACTGGGCTTACGAATTTTTGTTTGTCTGAAATATGAGCCAAAATTTTTCTTTGTGCGCTACTACGTATCCGCCAAAGGAGAGAAAACCTCTAAT
SATURNISPORA GOSINGENSIS	GI|294992192|GB|GU952248.1	TACACTTGAGTTTATAGAAAACACAACTAAACTATATTATATTCAAACCAAGTTATTTAACGTTAAAACTTTCAACAACGGATCTCTTGGCTCTCGCACCGATGAAGAGCGCAGCGAAATGCGATAACTAATGTGAATTGCAGGCATCGTGAATCATCGAGTTCTTGAACGCACATTGCGCCCTGTGGTATTCCGCAGGGCATGCCTGTTTGAGCGTCAGTTCATTCTATGAGCTGGGTTTACTTTTTGTAGCCACCACCACCTTTGGTGGTGGAAGTGGAAAGTTTGTCTGAAAATTATTGAGAACTTCAATGCGTTACTACGTATCCGCATTGGACCAACCTATAAATTTGACCTCAAATCAGGTAGGAATACCCGCTGAACTTAAGCATATCAATA…
SATURNISPORA HAGLERI	GI|54208716|GB|AY762363.1	TACACTGAGTTTATAGAACACACAACCAAACTATGCAATATTCAACCAAGTTATTTAACGTTAAAAATTAAAACTTTCAACAACGGATCTCTTGGCTCTCGCACCGATGAAGAGCGCAGCGAAATGCGATAACTAATGTGAATTGCAGGCATCGTGAATCATCGAGTTCTTGAACGCACATTGCGCCCTGTGGTATTCCGCAGGGCATGCCTGTTTGAGCGTCAGTTCATTCTGTGAACTGAAGTTACTGACACGCGTTAGCGTGGCAGTTTTTTCAAAATACATGTGAAACTCTCCACTGCGTTACTACGTATCCGCATTGGACTATAACCACTAAATTTGACCTCAAATCAGGTAGGAATACCCGCTGAACTTAAGCATATCAATAAGCGGAGGAAA…
SATURNISPORA QUITENSIS	GI|324125245|EMB|FN985101.1	TGGAAAGGATCATTAATTTGATATCTTACATTACACTTGAGTTTATAGAACACACAAATAAATTATGCAATATTCAACCAAGTTATTTAACGTTAAAAAAATTAAAACTTTCAACAACGGATCTCTTGGCTCTCGCACCGATGAAGAGCGCAGCGAAATGCGATAACTAATGTGAATTGCAGGCATCGTGAATCATCGAGTTCTTGAACGCACATTGCGCCCTGTGGTATTCCGCAGGGCATGCCTGTTTGAGCGTCAGTTCATTCTGTGAACTGGGTTTACTTTTTTTTTTTTGTAGCCACCACCTTTGGTGGTGGTGGAAATAGAAAGTTTACTTGAAAATTATTGAGAACTCCAATGCGTTACTACGTATCCGCATTGGATTAACCACTAAATTTG…
SATURNISPORA SAITOI	GI|63082049|GB|AY923253.1	AGGTGATTTTTAAAACTATTACACACAAGTGTTTTTAGAATAAAACAAAACTCATAAAATTAAACATAATTTATTCAACCAAAAGATAAACGTTAAAACTTTCAACAACGGATCTCTTGGCTCTCGCACCGATGAAGAGCGCAGCGAAATGCGATAACTAATGTGAATTGCAGGCATCGTGAATCATCGAGTTCTTGAACGCACATTGCGCCCTGTGGTATTCTGCAGGGCATGCCTGTTTGAGCGTCGGTTCATTCTATGAACTGGGATTACAAATTAAAGTTGTTTTTCTGAAATGGAGCCAATTTTCTTTTTGTGCGTTACTACGTATCCGCCAAAAGGGACACCCCTCTAAT
SATURNISPORA SERRADOCIPENSIS	GI|294992191|GB|GU952247.1	TACACTTGAGTTTATAGAACACACACCCAATTAAATTATGCAATATTCAACCAAGTTATTTAACGTTAAAAAAATTAAAACTTTCAACAACGGATCTCTTGGCTCTCGCACCGATGAAGAGCGCAGCGAAATGCGATAACTAATGTGAATTGCAGGCATCGTGAATCATCGAGTTCTTGAACGCACATTGCGCCCTGTGGTATTCCGCAGGGCATGCCTGTTTGAGCGTCAGTTCATTCTATGAGCTGGAATTACTGACACGCGCGCGTTAGCGTGTGTGGCCGTTTTTTCAAAATACATGTGAAAAACTCTCCAATGCGTTACTACGTATCCGCATTGGGACCAACCACTAAATTTGACCTCAAATCAGGTAGGAATACCCGCTGAACTTAAGCATAT…
SATURNISPORA ZARUENSIS	GI|336091953|GB|HQ623554.1	TTTGATATCTTACATTACACTGAGTTTTACAGAACACACAAGCAAACTAATATTATATTCAACACCAAGTTAAACGTTAAAACTTTCAACAACGGATCTCTTGGCTCTCGCACCGATGAAGAGCGCAGCGAAATGCGATAACTAATGTGAATTGCAGGCATCGTGAATCATCGAGTTCTTGAACGCACATTGCGCCCTGTGGTATTCCGCAGGGCATGCCTGTTTGAGCGTCAGTTCATTCTATGAGCTGGATTTACTTCTCTCTTTTGTGGGGGGGAGTTTATTTGAAATGTATTTTTGAAAAAAACCCGAATGTGTGCGTTACTACGTATCCGCAACATATTTTTTGGGGATTAAAAAAAAAATTCATCTTGACCTCAAATCAGGTAGGAATACCCG…
SCHEFFERSOMYCES SEGOBIENSIS	GI|18147485|DBJ|AB054118.1	TGCGGAAGGATCATTACAGTATTCTTTTTGCCAGCGCTTAACTGCGCGGCGAAAAAACCTTACACACAGTGTTTTCTTTATTAGAAACTATTGCTTTGGTTTGGCTCAGAAATGAGTTGGGCCAGAGGTTTACCAAACTTCAATTTTATTGAATTGTTATTTTATTAATTTGTCAATTTGTTGATTAAATTCAAAAATCTTCAAAACTTTCAACAACGGATCTCTTGGTTCTCGCATCGATGAAGAACGCAGCGAAATGCGATAAGTAATATGAATTGCAGATTTTCGTGAATCATCGAATCTTTGAACGGACATTGCGCCCTTTGGTATTCCAAAGGGCATGCCTGTTTGAGCGTCATTTCTCTCTCAAACCCTCGGGTTTGGTATTGAGTGATACTC…
SCHEFFERSOMYCES SPARTINAE	GI|205290183|GB|FJ153220.1	TGCGCGGTGAACATTACACACTGTGTTTTCTTTTTTGAACTCATTGCTTTGGTCTGTCATCAGAAATGATGTTGGGCCAGAGGTTTAACTAACTTCAATTTTTATTGAATGGTTTATTAATTTTAATTGTCAATATGAAATTTAATTTCAAAACTTTCAACAACGGATCTCTTGGTTCTCGCATCGATGAAGAACGCAGCGAATTGCGATAAGTAATATGAATTGCAGATTTTCGTGAATCATCGAATCTTTGAACGCACATTGCGCCCCTTGGTATTCCAAGGGGCATGCCTGTTTGAGCGTCATTTCTCTCTCAAACCTTCGGGTTTGGTTTTGAGTGATACTCTTAGTCAGACTAGGTGTTTGCTTGAAAAGTATTGGCAGGAGCGGTGCAATACA…
SCHEFFERSOMYCES STIPITIS	GI|362410847|GB|JN943257.1	TTAACTGCGCGGCGAAAAAACCTTACACACAGTGTTTTCTTTATTAGAAACTATTGCTTTGGTCTGGCTCAGAAATGAGTTGGGCCAGAGGTTTACCAAACTTCAATTTTATTGAATTGTTATTTTATTAATTTGTCAATTTGTTGATTAAATTCAAAAATCTTCAAAACTTTCAACAACGGATCTCTTGGTTCTCGCATCGATGAAGAACGCAGCGAAATGCGATAAGTAATATGAATTGCAGATTTTCGTGAATCATCGAATCTTTGAACGCACATTGCGCCCTTTGGTATTCCAAAGGGCATGCCTGTTTGAGCGTCATTTCTCTCTCAAACCCTCGGGTTTGGTATTGAGTGATACTCTTAGTCGAACTAGGCGTTTGCTTGAAAAGTATTGGCA…
SCHIZOSACCHAROMYCES CRYOPHILUS	GI|342357338|GB|HQ999972.1	ATCATTAGAAAAGATTTCTTGTGTCTTTCTTTTTTCTCTCCTACTTGGGGAGAGGAGGAAGCACACAAAAATTTCTCTATTACCTTTCTGTGAATTTGTTTGAAATTTTGTCTTTTCTGGACGAATTTCCCTTTTCTTTGTGGTTTTATTTGCTTGGTCGTTAAAAAAAGGAAAGAAGAATGTTAATCATTTTTTTCCCCTTTTACGGCCAAGTAAGAAAATCCAAAGAGGGTTTTTCAAAAAGGAAAAGAAATTCTTATAAACCTTGAGATTATATGTATTGAAGTCTGAATATTTAAAAATAATATAAATATTGAAAACTTTCAGCAACGGATCTCTTGGCTCTCGCATCGATGAAGAACGCAGCGAAATGCGATACGTAATGTGAATTGCAGAATT…
SCHIZOSACCHAROMYCES OCTOSPORUS	GI|289594421|GB|GU470886.1	TTGAATGGCTTAGTGAGCCCTTTGGATTGGCGTGTTTCTGCTGGCAACGGCGGATTCTATGCCAAGAAGTTGGACAAACTTGGTCATTTAGAGGAAGTAAAAGTCGTAACAAGGTTTCCGTAGGTGAACCTGCGGAAGGATCATTAGAGAAAGATTGGGGTTTCTTACTGAAGAGAATTTTTCTTTATGTGTAGAAACACCATTTATTCTATCCTTTCTGTGAAATTGTTTTGAAAAAAAAGAAAGAAAAAAAAGAAAGAGTTTTTGAAAGACAAGAAAAAGAATTCTTATTTTTCTATTTTAATTTTTTTGCTTGGTCGTTGAAAAGTGGGGTTTTCGTTTTCGAATTTTCCTTCTTACGGCCAAGTAAAAAATGATAGAAAAACTTTTTCTTTTCTT…
SCHIZOSACCHAROMYCES POMBE	GI|12862862|DBJ|AB054041.1	GTAACAAGGTTTCCGTAGGTGAACCTGCGGAAGGATCATTAGAAAAGTTATATGAAGAGGTTTAGATTTCCATTTTTAACTTTTTGGAAATCTTTTCCTTTTTCTTCTCTTATCCATTTACCTTTCTGTGAAAATGTAAAATATTTTCAATTTTGATTTTTTCTTTTTCCTTTTTTAAAAAAAAAAAAAGTGTTAGAAAGAGAAAGACGAAAAAAAGTTGTAAATATTTACGAGTGGATGATTTTTGTTTGGTGTGTTTCGGCATGCCAAGCATATCATTACTTTTTTACTTATTTTTTTTTATTTTTCTATCTTCTCTCTTTTTTTTTATTAAAAAGAAATTGAAAAGCAAAATTAAATTATAAACCTTGAAATTTGTTTTTGAAGTCTGAATTAATT…
SCHWANNIOMYCES ETCHELLSII	GI|18147466|DBJ|AB054099.1	TGCGGAAGGATCATTACAGTATTCTTTCCGCCAGCGCTTAATTGCGCGGCGAAAAAACCTTACACACAATGTTTTTCTGTTCTAAGAAACTTGCTTTGGTCTGGACAATTTATTTGTCTGGGCCAGAGGTTTTATAAACTAAACTTCAATATTTATTGAATTTTTACTTAATATAATTATGTCAAATTGTTGATTTAAATATCAAAAAAATCTTCAAAACTTTCAACAACGGATCTCTTGGTTCTCGCATCGATGAAGAACGCAGCGAAATGCGATAAGTAATATGAATTGCAGATTTTCGTGAATCATCGAATCTTTGAACGCACATTGCGCCCTTTGGTATTCCAAAGGGCATGCCTGTTTGAGCGTCATTTCTCTCTCAAACTTCGGGTTTGGTAT…
SCHWANNIOMYCES OCCIDENTALIS VAR. PERSOONII	GI|18147460|DBJ|AB054020.1	TGCGGAAGGATCATTACAGTATTCTTTTTGCCAGCGCTTAATTGCGCGGCGAAAAAACCTTACACACAGTGTTTTTTGTTATTACAAGAACTTTTGCTTTGGTCTGTCTCTAGAAATAGAGTTGGGCCAGAGGTTTAACTAAACTTCAATTTTATATTGAATTGTTTTTTAATTTATTGTCAATTTGTTGATTAAATTCAAAAAATCTTCAAAACTTTCAACAACGGATCTCTTGGTTCTCGCATCGATGAAGAACGCAGCGAAATGCGATAAGTAATATGAATTGCAGATTTTCGTGAATCATCGAATCTTTGAACGCACATTGCGCCCTTTGGTATTCCAAAGGGCATGCCTGTTTGAGCGTCATTTCTCTCTCAAACCTTAGGGTTTGGTATTGAG…
SCHWANNIOMYCES PSEUDOPOLYMORPHUS	GI|18147468|DBJ|AB054101.1	TGCGGAAGGATCATTACAGTATTCTTTTTGCCAGCGCTTAATTGCGCGGCGAAAAACCCTTACACACTATGTTTTTTGTTATTACAAGAACTATTGCTTTGGTCTGTCTCTAGAAATAGATTTGGGCCAGAGGTTTAACTAAACTTCAATTTTATATTGAATTGTTTTTAATTTAATTGTCAATTTGTTGATTAATTTCAAAAAATCTTCAAAACTTTCAACAACGGATCTCTTGGTTCTCGCATCGATGAAGAACGCAGCGAAATGCGATAAGTAATATGAATTGCAGATTTTCGTGAATCATCGAATCTTTGAACGCACATTGCGCCCTCTGGTATTCCAGAGGGCATGCCTGTTTGAGCGTCATTTCTCTCTCAAACCCTTGGGTTTGGTATTGAG…
SCHWANNIOMYCES VANRIJIAE VAR. VANRIJIAE	GI|18147471|DBJ|AB054104.1	TGCGGAAGGATCATTACAGTATTCTTTTTGCCAGCGCTTAATTGCGCGGCGAAAAACCTTACACACTATGTTTTTTGTTATTACAAGAACTATTGCTTTGGTCTGTCTCTAGAAATAGAGTTGGGCCAGAGGTTTAACTAAACTTCAATTTTATATTGAATTGTTTCTAATTTAAAATGTCAATTTGTTGATTAATTTCAAAAAATCTTCAAAACTTTCAACAACGGATCTCTTGGTTCTCGCATCGATGAAGAACGCAGCGAAATGCGATAAGTAATATGAATTGCAGATTTTCGTGAATCATCGAATCTTTGAACGCACATTGCGCCCTCTGGTATTCCAGAGGGCATGCCTGTTTGAGCGTCATTTCTCTCTCAAACCCTTGGGTTTGGTATTGAG…
SCHWANNIOMYCES YAMADAE	GI|18147462|DBJ|AB054022.1	TGCGGAAGGATCATTACAGTATTCTTTTTGCCAGCGCTTAATTGCGCGGCGAAAAAACCTTACACACTATGTTTTTTGTTATTAACAAGAACTTTTGCTTTGGTCTGTCTCTAGAAATAGAGTTGGGCCAAAGGTTTAACTAACCTTCAATTTTATTATTGAATTGTTTTTAACTAATTGTCAATTTGTTGATTAATTTCAAAAAATCTTCAAAACTTTCAACAACGGATCTCTTGGTTCTCGCATCGATGAAGAACGCAGCGAAATGCGATAAGTAATATGAATTGCAGATTTCCGTGAATCATCGAATCTTTGAACGCACATTGCGCCCTCTGGTATTCCAGAGGGCATGCCTGTTTGAGCGTCATTTCTCTCTCAAACCCTTGGGTTTGGTATTGA…
SIROBASIDIUM INTERMEDIUM	GI|20378391|GB|AF444330.1	TCCGTAGGTGAACCTGCGGAAGGATCATTAGTGATTTGACCTTTATGGTCTAAAACTATTCCACATACCTCTGTGAACTGTTTGGTCTTCGGACCGATTTTACAAACATCAGTGTAATGAACGTAACATATTTATAACCTAATAAAACTTTCAACAACGGATCTCTTGGCTCTCGCATCGATGAAGAACGCAGCGAAATGCGATAAGTAATGTGAATTGCAGAATTCAGTGAATCATCGAATCTTTGAACGCACCTTGCACCTTTTGGTATTCCGAAAGGTATGCCTGTTTGAGTGTCATGAAATCTCACTCCCCTCGGGTTTTACGACCTGATCGGATGTGGACTTGGGCGTACTGTCTTTCATTAGACTCGCCTCAAATGGATCAGTGGAAAGAAAG…
SPATHASPORA ARBORARIAE	GI|325149466|GB|HQ876041.1	GTTTCCGTAGGTGAACCTGCGGAAGGATCATTACTGTTTTCTGCGCTTAATTGCGCGATCTTACACACTGTGTTTTTTTTTCACAATTAACTTTCTTTGGTCTGGCTTATTTAAGCCGGGCCAGAGGTAAAAACCCAATAACTATTTTATTTTAATTTGTCAATACTTAACTAAATTGTTAAAACTTTCAACAACGGATCTCTTGGTTCTCGCATCGATGAAGAACGCAGCGAAATGCGATAAGTAATATGAATTGCAGATATTCGTGAATCATCGAATCTTTGAACGCACATTGCGCCCTCTGGTATTCCGGAGGGCATGCCTGTTTGAGCGTCATTTCTCTCTCAAACCTTTTAGGTTTGGTGTTGAGTGATACTCCCAGTCAGACTCGGCGTTTTC…
SPATHASPORA PASSALIDARUM	GI|223006686|GB|FJ623614.1	TTTCCGTAGGTGAACCTGCGGAAGGATCATTACTGTTTCTGCGCTTCATTGCGCGATCTACACACTGTGATTTTTTTTAATCAACTTGCTTTGGTCTGGCGCGAGTCGGGCCAGAGGTAAACACACAAACATTTTATTTAATTGTCAAACTTTAACTAATTGTTAAAACTTTCAACAACGGATCTCTTGGTTCTCGCATCGATGAAGAACGCAGCGAAATGCGATAAGTAATATGAATTGCAGATATTCGTGAATCATCGAATCTTTGAACGCACATTGCGCCCTCTGGTATTCCGGAGGGCATGCCTGTTTGAGCGTCATTTCTCTCTCAAGCCCCCGGGTTTGGTGTTGAGTGATACTCCCAGTCAGACTAGGCGTTTTCTTGAAAGGAATCGGCGT…
SPATHASPORA XMD23-2	GI|343785615|GB|JN099269.1	TACAGATTGTCTGCGCTTGATTGCGCGATGTCACACTGTGTTTACCTAACAATTACCTCGGGTGGGCGTAGCACGCCCGAGCAACTTCAACAAATGTTTTAACAATTAGTCAATACGTTTTTAATATTAAAACTTTCAACAACGGATCTCTTGGTTCTCGCATCGATGAAGAACGCAGCGAAATGCGATAAGTAATATGAATTGCAGATATTCGTGAATCATCGAATCTTTGAACGCACATTGCACTCTGTGGTATTCCACAGAGTATGCCTGTTTGAGCGTCATTTCTCTCTCAAACCCCTGGGTTTGGTATTGAGTGATACTCTGTTAAGCGTTTGCTTGAAATGTATCGGCGGAGTTGTTCTTCTGGAATACAATGTATTAGGTTCTACCAACTCG…
SPORIDIOBOLUS JOHNSONII	GI|11137985|DBJ|AB030336.1	GAACCTGCGGAAGGATCATTAGTGAATTAATAGGGTGTCCAATTTAACTTGGAGCCCGACCTTCTCACTTTCTAACCCTGTGCATCTGTATCTAATGGTGAGCTGCTTTGCAGCGAGCCTTCACTTAAAACACCGAGTCTAAGAATGTATATAATCATAACTATATAAAAACTTTCAACAACGGATCTCTTGGCTCTCGCATCGATGAAGAACGCAGCGAAATGCGATACGTAATGTGAATTGCAGAATTCAGTGAATCATCGAATCTTTGAACGCATCTTGCACTCTCTGGTATTCCGGAGAGTATGTCTGTTGGAGTGTCATGAATTCTTCAACCCCATCGTTTCTTGTAAACGTTTGGGTGCTTGGATTCTGAGCGTTGCTGATTATTAGCTCGTT…
SPORIDIOBOLUS LONGIUSCULUS	GI|47079969|GB|AY552327.1	AAGGATCATTAGTGAATAATAGGGTGTCTAATTTAACTTAGAACCCGATCTTCCACTTTCTAACCCTGTGCATCTGTATTATGGCGAGCAATCTTCGGATTGTGAGCCTTCACTTAAAACACTAGTCTATGAATGTAAAATTTTTATAACAAATAAAAACTTTCAACAACGGATCTCTTGGCTCTCGCATCGATGAAGAACGCAGCGAAATGCGATACGTAATGTGAATTGCAGAATTCAGTGAATCATCGAATCTTTGAACGCATCTTGCGCTCTCTGGTATTCCGGAGAGCATGTCTGTTTGAGTGTCATGAATTCTTCAACCCAACCGTTTATTAAAAGCAGTTGGTGTTTGGATTCTGAGCGCTGCTGGCTTCGGCCTAGCTCGTTCGTAATACA…
SPORIDIOBOLUS MICROSPORUS	GI|11137986|DBJ|AB030337.1	GGTTTCCGTAGGTGAACTGCGGAAGGATCATTAGTGAATTTAAGGACGTTCAATTTAACTTGAAGTCCGAACTCTCACTTTCTAACCCTGTGCATTTGTTTTGGCTAGTAGGATGCTTCGGCGTCCGAACACCTCTTCATTTACAAACACAAAGTCTATGAATGTTTAAATTTTATAACAAAATAAAACTTTCAACAACGGATCTCTTGGCTCTCGCATCGATGAAGAACGCAGCGAAATGTGATAAGTAATGTGAATTGCAGAATTCAGTGAATCATCGAATCTTTGAACGCATCTTGCACTCTTTGGTATTCCGAAGAGTATGTCTGTTTGAGTGTCATGAATTCTTCAACCCTCCCTTTTCTTAGTGAATCGAGAGGTGTTTGGATTCTGAGTGTT…
SPORIDIOBOLUS PARAROSEUS	GI|18651879|GB|AF417115.1	TCCGTAGGTGAACCTGCGGAAGGATCATTATTGAAAACAAGGGTGTCCAATTTAACTTGGAACCCAAACTTCTCAATTCTAACTTTGTGCATCTGTATTAATGGCGAGCAACTTCGGTTGTGAGCCTTCACTTACAAAACACTAGTCTATGAATGTAAAATTTTTATAACAAATAAAAACTTTCAACAACGGATCTCTTGGCTCTCGCATCGATGAAGAACGCAGCGAAATGCGATACGTAATGTGAATTGCAGAATTCAGTGAATCATCGAATCTTTGAACGCATCTTGCGCTCTCTGGTATTCCGGAGAGCATGTCTGTTTGAGTGTCATGAATTCTTCAACCCAATCTTTTCTTGTAATCGATTGGTGTTTGGATTCTGAGCGTTGCTGGCGTTTG…
SPORIDIOBOLUS RUINENIAE	GI|11137989|DBJ|AB030340.1	GGTTTCCGTAGGTGAACCTGCGGAAGGATCATTAGTGAATAATAGGACGTTCCATTTAACTGGAAGTCCGAACTCTCACTTTCTAACCCTGTGCATTTGTTTTGGCTAGTAGGATGCTTGCGTCCGAACACCTCTTCATTTACAAACACAAAGTCTATGAATGTTTAATTTTATAACAAAACAAAACTTTCAACAACGGATCTCTTGGCTCTCGCATCGATGAAGAACGCAGCGAAATGTGATAAGTAATGTGAATTGCAGAATTCAGTGAATCATCGAATCTTTGAACGCATCTTGCACTCCTTGGTATTCCGAGGAGTATGCCTGTTTGAGTGTCATGAATTCTTCAACCCTCTCTTTTCTTAGTGATTAGAGAGGAGCTTGGATTCTGAGTGTTGC…
SPORIDIOBOLUS SALMONICOLOR	GI|11137990|DBJ|AB030341.1	TGCGGAAGGATCCATTAAGTGAATAAACAGGGTGTCCAATTTAACTTGGAGCCCAAACCTTCTCACTTTCTAACCCTGTGCATCTGTATCTAACGGTGAGCTGCCTTCGGGTGGCGAGCCTTCACTTTAAAACACCAAGTCTATGAATGTATATAATCATAACTATATAAAAACTTTCAACAACGGATCTCTTGGCTCTCGCATCGATGAAGAACGCAGCGAAATGCGATACGTAATGTGAATTGCAGAATTCAGTGAATCATCGAATCTTTGAACGCATCTTGCACTCTCTGGTATTCCGGAGAGTATGTCTGTTGGAGTGTCATGAATTCTTCAACCCCACCGTTTCTTGCAAACGCGTGGGTGCTTGGATTCTGAGCGCTGCTGGCTTCGGCCTAG…
SPOROBOLOMYCES NOVAZEALANDICUS	GI|13160666|DBJ|AB038048.1	CTGCGGAAGGATCAATAGAGATGAGGCGCTCGCGGAGAGTTGCCGTCCTATTCTTTCTACACTGTGAAGCGGACAAAACCATCTTTACCCAAAGTGAAGAATGTCAAATTTACTATAAGAATACAATTTTTAGCCACGGATCTCTTGGCTCTCGCATCGATGAAGAACGCAGCGAGCCGCGATATTTATTGTGAATTGCAGAACCCCCGTGAATCATCGAATCTTTGAACGCATCTTGCGCCCATTGGTATTCCGATGGGCATGCCTGTTTGAGTGTCGCGTACCCCTCAACCCACCGCTCTTAATCGAGTGTGCATGGGATTGGACCGTGGCCGCACTGGCCGGCGCACTTGAGCGTCTGGCCCGGCCGAAATGTATGCGAAGCGCTTTTAACTGTGC…
SPOROBOLOMYCES BANNAENSIS	GI|30421396|GB|AY274824.1	AACCTGCGGAAGGATCATTAGTGAATAATAGGGTGTCTCATCTTAACTGAGAACCCGATCTTCCACTTTCTAACCCTGTGCATCTGTTAATGGCGAGCAGTCTTCGGATTGTGAGCCTTCACTTATAAACACTAGTCTATGAATGTAAACTTTTATAACTATATAAAACTTTCAACAACGGATCTCTTGGCTCTCGCATCGATGAAGAACGCAGCGAAATGCGATACGTAATGTGAATTGCAGAATTCAGTGAATCATCGAATCTTTGAACGCATCTTGCGCTCTCTGGTATTCCGGAGAGCATGTCTGTTTGAGTGTCATGAATTCTTCAACCCAACTGTTTATTAAAAGCAGATGGTGTTTGGATTCTGAGCGCTGCTGGCCTCGGCCTAGCTCGTT…
SPOROBOLOMYCES BEIJINGENSIS	GI|34329599|GB|AY364837.1	TCCGTAGGTGAACCTGCGGAAGGATCATTAGTGAATAATAGGGTGTCTAATTTAACTTAGAACCCGATCTTCCACTTTCTAACCCTGTGCATCTGTATTATGGCGAGCAGTCTTCGGATTGTGAGCCTTCATTTTAAAACACTAGTCTATGAATGTAAAATTTTTATAACTATATAAAACTTTCAACAACGGATCTCTTGGCTCTCGCATCGATGAAGAACGCAGCGAAATGCGATACGTAATGTGAATTGCAGAATTCAGTGAATCATCGAATCTTTGAACGCATCTTGCGCTCTCTGGTATTCCGGAGAGCATGTCTGTTTGAGTGTCATGAATTCTTCAACCCAATTGTTTATTAAAAGCAGTTGGTGTTTGGATTCTGAGCGCTGCTGGCTTCGG…
SPOROBOLOMYCES BISCHOFIAE	GI|18916376|DBJ|AB035721.1	TGGTTGATCCTGCCAGTAGTCATATGCTTGTCTCAAAGATTAAGCCATGCATGTCTAAGTATAAACAAATCTATACTGTGAAACTGCGAATGGCTCATTAAATCAGTTATAGTTTATTTGATGGTACCTTACTACATGGATAACTGTGGTAATTCTAGAGCTAATACATGCTGAAAAGCCCCGACTTCTGGAAGGGGTGTATTTATTAGATAAAAAACCAATGGCGGGCAACCGTCTTGCGTTGATTCATGATAACTTCTCGAATCGCATGGCCTTGCGCCGGCGATGCTTCATTCAAATATCTGCCCTATCAACTTTCGATGGTAGGATAGAGGCCTACCATGGTGATGACGGGTAACGGGGAATAAGGGTTCGATTCCGGAGAGAGGGCCTGAGAAA…
SPOROBOLOMYCES BLUMEAE	GI|11137980|DBJ|AB030331.1	CTGCGGAAGGATCATTAGTGAATAACAGGGTGTCCAATTTAACTTGGAGCCCGATCTTCCACTTTCTAACTTTGTGCATCTGTATATTGGCGAGCGGTCTTCGGACTGTGAGCCTTCACTTACAAACACTAGTCTATGAATGTAAACTTTTTATAACATATAAAAACTTTCAACAACGGATCTCTTGGCTCTCGCATCGATGAAGAACGCAGCGAAATGCGATACGTAATGTGAATTGCAGAATTCAGTGAATCATCGAATCTTTGAACGCATCTTGCGCTCTCTGGTATTCCGGAGAGCATGTCTGTTTGAGTGTCATGAATTCTTCAACCCAACTGTTTATTAAAAGCGGTTGGTGTTTGGATTCTGAGCGCTGCTGGCTTCGGCCTAGCTCGTTCG…
SPOROBOLOMYCES CARNICOLOR	GI|27447124|GB|AY069991.1	CCTGCGGAAGGATCATTATTGAAAACTAGGGTGTCCAATTTAACTTGGAACCCAACCTTCTCAATTCTAACTTTGTGCATCTGTATAATGGCGAAGCAGATCTTCGGATCTGTGAGCCTTCACTTACAAAACATCAGTCTATGAATGTAAAATTTTTATAACAAATAAAAACTTTCAACAACGGATCTCTTGGCTCTCGCATCGATGAAGAACGCAGCGAAATGCGATACGTAATGTGAATTGCAGAATTCAGTGAATCATCGAATCTTTGAACGCATCTTGCGCTCTCTGGTATTCCGGAGAGCATGTCTGTTTGAGTGTCATGAATTCTTCAACCTAATCTTTTCTTGTAATCGATTGGTGTTTGGATTCTGAGCGCTGCTGGCTTCGGCCTAGCTC…
SPOROBOLOMYCES CLAVATUS	GI|34329601|GB|AY364839.1	TCCGTAGGTGAACCTGCGGAAGGATCATTAGTGAATCAGGGTTGGACTCTGCAAAGAGGAAAACCCGAAAAAATCATTACTTCTCACACTTGTGCATTTGAAACTTTTTTAACACTGGTGTTAACTTAAAGTCATTTGATTATTATAAAACGAAAGTAAAACTTTCAGCAATGGATCTCTTGGCTCTCGCATCGATGAAGAACGCAGCGAAACGCGAAATGTAATGTGAATTGCAGAATTCAGTGAATCATCGAATCTTTGAACGCACCTTGCGCTCTTGGGTCATTCCTGAGAGCATGCTTGTTTGAGTGTCGCAAACTTCTCAACCCCGCCAATGTCAAAGTTGGTTGTTTGGGCTTTGGATCGTGGCTCGTTTGTCGAAGCGATTCGACTGGGCTG…
SPOROBOLOMYCES COPROSMAE	GI|11137991|DBJ|AB030343.1	CTGCGGAAGGATCATTAATGAAATTCAAGGACGCTCTTTTTAGAGGTCCGACCAATTACATTTTACCTTTACTCTGTGCACACACTACTCTTTACACCATTTTTTAACTCTATAGTTTTAAGAATGTAAAACAAGTCTCGAAAGAGCAACATAACAAAACAAAACTTTCGGCAACGGATCTCTTGGCTCTCGCATCGATGAAGAACGCAGCGAAATGCGATACGTAATGTGAATTGCAGAATTCAGTGAATCATCGAATCTTTGAACGCACCTTGCACTCTTTGGTATTCCGAAGAGTATGTCTGTTTGAGTGTCATGAAACTCTCAACCCCCTCATTTTGTAATGAAGTGAGTCGTGGGCTTGGATTATGGCTGTCTGTCGGCTTCATTGCCGGCTCA…
SPOROBOLOMYCES COPROSMICOLA	GI|13160654|DBJ|AB038045.1	CTGCGGAAGGATCACTAGTGAAATGGCACCCGCGTAGGGTTGCCCACTTCATCCTTACCCTGTGAAAACGGTCTCTTTTCAAACTCGAAAGTGACGAATGTAAATCGTACTAAACAAAACAAAACTTTCAGCAACGGATCTCTTGGCTCCCGCATCGATGAAGAACGCAGCGAAACGCGAAATGTAATGTGAATTGCAGAATTTACGTGAATCATCGAATCTTTGAACGCATCTTGCGCTCTTTGGCATTCCGAAGAGCATGCTTGTTTGAGTGTCGCAAACCTCTCACGCCCCGCGTTTTAACGAGCGCGCGTGGCTGTGGACCGTGGCCGTCGGCCGGCTTTCATAGTCGGCCCGGCCGAAATACATGCGGAGCGCCTCTGCTGCCCGCGACGACCG…
SPOROBOLOMYCES DIMENNAE	GI|13160658|DBJ|AB038046.1	CTGCGGAAGGATCAATAGAGATAAGGCGCTCGCGTAGAGCTGCCGTCTATTCTTCTCACACTGTGAAACGGACAAAACCTTTTTTCACGCCAGTGATGAATGTGAAGTCTTAATATAAAATATACAATCCTGAGCAACGGATCTCTTGGCTCTCGCATCGATGAAGAACGCAGCGAAACGCGAAATTTTCGTGGAATTGCAGAAACCCCGTGAATCATCAGTCTTTGAACGCATCTTGCGCCCATTGGTATTCCGATGGGCATGTCTGTTTGAGTGTCGCGTACCCCTCAACCCCCGATTGCTTAATCGCTTTTGCGCGGGATTGGACCGTGGCCGCACTTGGCCGGCGCAATCGAGCGTCTGGCCCGGCCGAAACGTATGCGAAGCGCTTTAACCTGT…
SPOROBOLOMYCES DIOSPYRORIS	GI|82175123|DBJ|AB126047.1	TCCTGCCAGTAGTCATATGCTTGTCTCAAAGATTAAGCCATGCATGTCTAAGTATAAGCAAATCTATACTGTGAAACTGCGAACGGCTCATTAAATCAGTTATAGTTTATTTGATGGTACCTTACTACATGGATAACTGTGGTAATTCTAGAGCTAATACATGCCGAAAAGCCCCTTCACGGGGGTGTATTTATTAGATTAAAGACCGTTGAACGCAAGTTCATTTGGTGAATCATGATAACTGCTCGAATCGCATGGCCTTGCGCCGGCGATGCTTCATTCAAATACCTGCCCTATCAACTTTCGATGGTAGGATAGAGGCCTACCATGGTTGCGACGGGTAACGGGGAATAAGGGTTCGATTCCGGAGAGAGAGCCTGAGAAACGGCTCTCATGACT…
SPOROBOLOMYCES DRACOPHYLLI	GI|13160691|DBJ|AB038055.1	TCATTAGTGAATAACTGGGTGACTCTGTAAAGAGAATCCCGATTTCCACTTATCATCATACACTGTGCACTAAACCTTTTTTAACTTATGTTGAAAACACTTATGTCAAATCAATGTTTGTGAATGTACAATCATGTTAAAATGAAAGTAAAACTTTCAGCAATGGATCTCTTGGCTCTCGCATCGATGAAGAACGCAGCGAAACGCGAAATGTAATGTGAATTGCAGAATTCTGTGAATCATCGAATCTTTGAACGCACCTTGCGCTCTTGGGTTATTCCCTGAGAGCATGCTTGTTTGAGTGTCGCAAACTTCTCAACCCCACTTGTTTAACTGCAAGTAGCCTGGGTTTGGATCATGGTTGTTGTCGAGTTGTAACACACTTGACTCAGCTGAAAT…
SPOROBOLOMYCES ELONGATUS	GI|11761062|DBJ|AB030344.1	GAACTGCGGAAGGATCATTAATGAAATTCAAGGATGCTCTTTTTAGAGGTCCGACCAATATCATTTTCCAACACTGTGAACTCACTACTCTTTTTACACCCATTTTTAAAACACAAAAGTCTATAAGAATGTAAAAGTCTCTTAATTGAGCATAAAGTTATAATAAAACTTTCGGCAACGGATCTCTTGGCTCCCGCATCGATGAAGAACGCAGCGAAATGCGATACGTAATGTGAATTGCAGAATTCAGTGAATCATCGAATCTTTGAACGCACCTTGCACTCTTTGGTATTCCGAAGAGTATGTCTGTTTGAGTGTCATGAATCTCTCAACCCCCCTGTTTTGTAATGAGACAGGCGTTTGGGCTTGGATTATGGCTGCTTGCTGGTCAGAGAACCT…
SPOROBOLOMYCES FALCATUS	GI|13160838|DBJ|AB038104.1	CTGCGGAAGGATCATTAATGAATTTTAGGTTGTCCTCTTCATCAGAGGGAACCGACCCTTCATTTCCAACCCTGTGCACTATATCTGGGAACTTGCGCAAGCGAGAACCCGTCCATTTAACATACTCTAAGTAATTGAATGTAACAAATACAAAACAAAAAAAACTTTCAACAACGGATCTCTTGGCTCTCGCATCGATGAAGAACGCAGCGAAATGTGATAAGTAATGTGAATTGCAGAATTCAGTGAATCATCGAATCTTTGAACGCACCTTGCGCTCTCTGGTATTCCGGAGAGCATGCCTGTTTGAGTGTCATGAACTCTTCAACCCTCCAGTTCCTTGTTGAACTGATAGGTGTTTGGATTCTGAGCGCTGCTGGCCTAACCCTTTCGGGGGCA…
SPOROBOLOMYCES FOLIICOLA	GI|11137992|DBJ|AB030345.1	CGTAGGTGAACTGCGGAAGGATCATTAATGAAATGTAGGACGCTCTTTTTAGAGGTCCGACCAAATCATTTTCCTTTACTCTGTGCACACACTACTTTTTACACCATTTTTTATACTCATCAGTTTAAGATTGTAAAACAAGTCTCGAAAGAGCAATAAAATAATAAAACTTTCGGCAACGGATCTCTTGGCTCTCGCATCGATGAAGAACGCAGCGAAATGCGATACGTAATGTGAATTGCAGAATTCAGTGAATCATCGAATCTTTGAACGCACCTTGCACTCTTTGGTATTCCGAAGAGTATGTCTGTTTGAGTGTCATGAAACTCTCAACCCCCTCATTTTGTAATGAAGTGAGCTGTGGGCTTGGTTTATGGCTGCTGCTGGCTTAACTGCCGG…
SPOROBOLOMYCES GRACILIS	GI|11761063|DBJ|AB030346.1	CTGCGGAGGATCATTAATGAAATGCAAGGACGCTCTTTTTAGAGGTCCGACCCAAATCATTTTCCTTTACACTGTGCACATACTACTTTTTTCTACACCATTTTTTACGCATTAGTCTAAGAATGTAAAATCAGTCTCGAAAGAGCAATAAAGTAATAAAACTTTCAGCAACGGATCTCTTGGCTCTCGCATCGATGAAGAACGCAGCGAAATGCGATACGTAATGTGAATTGCAGAATTCAGTGAATCATCGAATCTTTGAACGCACCTTGCACTCTTTGGTATTCCGAAGAGTATGTCTGTTTGAGTGTCATGAAACTCTCAACCCCCCTCATTTTGTAATGAAACGAGCGTGGGCTTGGAATTGTGGCTGTCTGTCGGCGTAAATGCCGGCTCAGC…
SPOROBOLOMYCES GRISEOFLAVUS	GI|13160841|DBJ|AB038105.1	GGATCATTAGTGAATTTTAGGGTGCCCTCTCGCCTAACTCCTTTAACTGGGTTGGCGTCAGAGGGGCCTGACCTCCACTTTCTACCCTGTGCACTATTTCTAAAGGCGTTCAGATTGATGTTTGAAAGAACGTCGGTCTGAAACCTTTTCAATTCATAAACACGAGTCAAAGAATGTATTATAAAATCATAACAAAAAAAACTTTCAACAACGGATCTCTTGGCTCTCGCATCGATGAAGAACGCAGCGAAATGTGATAAGTAATGTGAATTGCAGAATTCAGTGAATCATCGAATCTTTGAACGCACCTTGCGCTCTCTGGTATTCCGGAGAGCATGTCTGTTTGAGTGTCATGAACTCTTCAACCCGCCCTTTTCTTTATGATTATGTGTCGGTGTT…
SPOROBOLOMYCES INOSITOPHILUS	GI|13160849|DBJ|AB038107.1	CTGCGGAAGGATCATTAGTGAATTTTAGGGTGCTCTTCTCCTTCTTAACAAAGGGAAGAGGCCTGACCTCCACTCTCCAACACTGTGCACTTATCGGCATTAGGATTTCTAGCTAGAGAGGACGCAAGTCTAATCCTGTTAGCTTTCCTTTTGCGGCTTCATTTTTAACACTTGTCAAAGAATGTAACAAAAACCATAACAAAAAAAAACTTTCAACAACGGATCTCTTGGCTCTCGCATCGATGAAGAACGCAGCGAAATGTGATAAGTAATGTGAATTGCAGAATTCAGTGAATCATCGAATCTTTGAACGCACCTTGCGCTCTCTGGTATTCCGGAGAGCATGCCTGTTTGAGTGTCATGAACTCTTCAACCCACCGGTTCCTTGTTGGACCGATT…
SPOROBOLOMYCES JAPONICUS	GI|27447125|GB|AY069992.1	CCTGCGGAAGGATCATTATTGAAAACTAGGGTGTCCAATTTAACTTGGAACCCAACCTTCTCAATTCTAACTTTGTGCACCTGTATAAATGGCGAGCGGTCTTCGGACTGCGAGCCTTTTACTCATAAAACACTAGTCTATGAATGTAAAATTTTTATAACAAATAAAAACTTTCAACAACGGATCTCTTGGCTCTCGCATCGATGAAGAACGCAGCGAAATGCGATACGTAATGTGAATTGCAGAATTCAGTGAATCATCGAATCTTTGAACGCATCTTGCGCTCTCTGGTATTCCGGAGAGCATGTCTGTTTGAGTGTCATGAATTCTTCAACCCAACCGTTTCTTGTAAACAGTTGGTGTTTGGATTCTGAGCGCTGCTGGCTTCGGCCTAGCTCG…
SPOROBOLOMYCES JILINENSIS	GI|34329600|GB|AY364838.1	AACCTGCGGAAGGATCATTAGTGAATAATAGGGTGTCCAATTTAACTTGGAACCCGACCTTCTCACATCTAACCCTGTGCATCTGTATTAATGGCGAGCAATCTTCGGATTGTGAGCCTTCACTTACAAACACTAGTCTATGAATGTATATAAATTATAACAAATAAAAACTTTCAACAACGGATCTCTTGGCTCTCGCATCGATGAAGAACGCAGCGAAATGCGATACGTAATGTGAATTGCAGAATTCAGTGAATCATCGAATCTTTGAACGCATCTTGCGCTCTCTGGTATTCCGGAGAGCATGTCTGTTTGAGTGTCATGAATTCTTCAACCCAATTGTTTATTAAAAGCAGTTGGTGTTTGGATTCTGAGCGCTGCTGGCTTCGGCCTAGCTCG…
SPOROBOLOMYCES KLUYVERI-NIELII	GI|11761064|DBJ|AB030348.1	CCTGCGGAAGGATCATTAATGAATTGTAAGGACGCTCTTTTTAGAGGTCCGACCCAAATCATTTTCCTTTCTACACTGTGCACATTACTACTTTTTTTACACCCCATTTTTATTAACACATTAGTATTAAGAATGTAAATCAGTCTCTTAGTTGAGCATAAAATAAATAAAACTTTCAGCAACGGATCTCTTGGCTCTCGCATCGATGAAGAACGCAGCGAAATGCGATACGTAATGTGAATTGCAGAATTCAGTGAATCATCGAATCTTTGAACGCACCTTGCACTCTTTGGTATTCCGAAGAGTATGTCTGTTTGAGTGTCATGAAACTCTCAACCCCCCTGTTTTGTAATGAAGCAGGCTGTGGGCTTGGTTTATGGTTGTCTGTCGGCTTAACAG…
SPOROBOLOMYCES KOALAE	GI|167614207|GB|EU276008.1	AAGGATCATTAGTGAATAAATAGGGTGTCCAACTTAACTTGGAACCCGACCTTCTCACATCTAACCCTGTGCATCTGTTTATTAGGCGAAAGCGGCTCTTCGGAGCTGTGGCAACCTATCAACTTACAAAACACGAGTCTATGAATGTATTTAATTTTTATAACAAATAAAAACTTTCAACAACGGATCTCTTGGCTCTCGCATCGATGAAGAACGCAGCGAAATGCGATACGTAATGTGAATTGCAGAATTCAGTGAATCATCGAATCTTTGAACGCATCTTGCGCTCTCTGGTATTCCGGAGAGCATGTCTGTTTGAGTGTCATGAATTCTTCAACCCAATCTTTTCTTAGTAATCGATTGGTGTTTGGATTCTGAGCGCTGCTGGCTTCGGCCTAG…
SPOROBOLOMYCES LACTOPHILUS	GI|13160696|DBJ|AB038056.1	CTGCGGAAGGATCATTAGTGAATTTTTTAGAGTTCGGACGCTTTGCAAAAAGTTGACGGCTCGCTCACTTAATTCTTTTACACACTTGTGCACTTGTCTTAAAAATTTCTTCGATTGTCAAAGTCGATTAGAAATCTTTTTAACACTTTTGTATACTTGATTATAAAAAAGTCATTGTGAAAAATTGATAAAGAAAGAAAAACTTTCAGCAATGGATCTCTTGGCTCTCGCATCGATGAAGAACGCAGCGAAACGCGAAATGTAATGTGAATTGCAGAATTTTGTGAATCATCGAATCTTTGAACGCACCTTGCGCTTTCGGGTTATTCCTGGAAGCATGCTTGTTTGAGTGTCGCGTACCTCTCAACCCCGCTCTCTTTAATTAGAAAGTAGTTTAGG…
SPOROBOLOMYCES LINDERAE	GI|13160662|DBJ|AB038047.1	GTGAAATGGCGCCCGCGCAGGGCTGCCCACTTCATCCTTACCCTGTGAAAACGGTCTCTTTTTAAACTCAGAGTGGCGAATGTAAATCATACTAAACAAAACAAAACTTTCAGCAACGGATCTCTTGGCTCCCGCATCGATGAAGAACGCAGCGAAACGCGAAATGTAATGTGAATTGCAGAATTTACGTGAATCATCGAATCTTTGAACGCATCTTGCGCTCTTTGGCATTCCGAAGAGCATGCCTGTTTGAGTGTCGCAAACCTCTCACGCCCCGGGTTCTCACCTGCGCGGCCGTGGACCGTGGCCTTGGCCGGCGCTCGTCGTCGGCCTGGCCGAAATACATGCGGAGGGCCTCTGCTGCCCGCGACGACCGAGCGTTGTAGACCCTCGCTTGAT…
SPOROBOLOMYCES LOPHATHERI	GI|82175336|DBJ|AB126046.2	ATCCTGCCAGTAGTCATATGCTTGTCTCAAAGATTAAGCCATGCATGTCTAAGTATAAGCAAATTTGTACTGTGAAACTGCGAACGGCTCATTAAATCAGTTATAGTTTATTTGATGGTACCTTACTACATGGATAACTGTGGTAATTCTAGAGCTAATACATGCCGAAAAGGCCCCTCACGGGGTTGTATTTATTAGATTAAAGACCTTTGGCTTCGGCCACTTGGTGAATCATGATAACTGCTCGAAGGGTATGGCCCTGTGCCGATCCTGCTTCATTCAAATACCTGCCCTATTAGATTTCGATGGTAGGGTAGTGGCCTACCATGTCTGTTATGGGTAACGGGGTATAAGGGTACGACTCCGGAGAGAGAGCCTGAGAAACGGCTCTCATTTCTA…
SPOROBOLOMYCES MAGNISPORUS	GI|39748658|DBJ|AB112077.1	AGTCATATGCTTGTCTCAAAGATTAAGCCATGCATGTCTAAGTATAAACAAATTTTTACTGTGAAACTGCGAATGGCTCATTAAATCAGTTATAGTTTATTTGATGGTACCTTACTACATGGATAACTGTGGTAATTCTAGAGCTAATACATGCTGAAAAGCCCCGACTTCTGGAAGGGGTGTATTTATTAGATAAAAAACCAATGGCGGGTAACCGTCTTGCGTTGATTCATGATAACTTCTCGAATCGCATGGCCTTGCGCCGGCGATGCTTCATTCAAATATCTGCCCTATCAACTTTCGATGGTAGGGTAGAGGCCTACCATGGTTATGACGGGTAACGGGGAATAAGGGTTCGATTCCGGAGAGAGGGCCTGAGAAACGGCCCTCAGTCCTAAG…
SPOROBOLOMYCES NYLANDII	GI|11137972|DBJ|AB030323.1	CGGAAGGATCATTAGTGAATATTAGGACGTTCAATTTAACTTGAAGTCCGAACTCTCACTTTCTAACCCTGTGCATTTGTTTTGGCTAGTAGGATCTTGTATCTGAACGCCTCTTCATTTACAAACACAAAGTCTATGAATGTTTAAATTTTATAACAAAACAAAACTTTCAACAACGGATCTCTTGGCTCTCGCATCGATGAAGAACGCAGCGAAATGTGATAAGTAATGTGAATTGCAGAATTCAGTGAATCATCGAATCTTTGAACGCATCTTGCACTCCTTGGTATTCCGAGGAGTATGTCTGTTTGAGTGTCATGAATTCTTCAACCCTCTCTTTTCTTAGTGAATCGAGAGGTGTTTGGATTCTGAGTGTTGCTCCTAAATCGAGCTCATTCG…
SPOROBOLOMYCES OGASAWARENSIS	GI|18916356|DBJ|AB035713.1	TCAAAGATTAAGCCATGCATGTCTAAGTATAAACAAATTCATACTGTGAAACTGCGAATGGCTCATTAAATCAGTTATAGTTTATTTGATGGTACCTTACTACATGGATAACTGTGGTAATTCTAGAGCTAATACATGCTGAAAAGCCCCGACTTCTGGGAGGGGTGTATTTATTAGATAAAAAACCAATGGCGGGCAACCGTCTTGCGTTGATTCATGATAACTTCTCGAATCGCATGGCCTTGCGCCGGCGATGCTTCATTCAAATATCTGCCCTATCAACTTTCGATGGTAGGATAGAGGCCTACCATGGTGATGACGGGTAACGGGGAATAAGGGTTCGATTCCGGAGAGAGGGCCTGAGAAACGGCCCTCAGTCCTAAGGGACGCAGCAGGCGC…
SPOROBOLOMYCES ORYZICOLA	GI|11137994|DBJ|AB030349.1	CTGCGGGAGGATCATTAATGAAATTCAAGGACGCTCTTTTTAGAGGTCCGACCAATTACATTTACCTTTACTCTGTGCACACACTACTCTTTACACCATTTTTTAACTCTATAGTTTTAAGAATGTAAAACAAGTCTCGAAAGAGCAACATAACAAAACAAAACTTTCGGCAACGGATCTCTTGGCTCTCGCATCGATGAAGAACGCAGCGAAATGCGATACGTAATGTGAATTGCAGAATTCAGTGAATCATCGAATCTTTGAACGCACCTTGCACTCTTTGGTATTCCGAAGAGTATGTCTGTTTGAGTGTCATGAAACTCTCAACCCCCCTCATTTTGTAATGAAGTGAGTCGTGGGCTTGGATTATGGCTGTCTGTCGGCTTAAGTGCCGGCTCA…
SPOROBOLOMYCES PHYLLOMATIS	GI|11761065|DBJ|AB030350.1	AGGATCATTAATGAAATGCAAGGATGCTCTTTTTAGAGATCCGACCAACTCATTTACCTTTCTACACTGTGCACACACTACTTTTTTTACACCCAATTTTTTAACACTATTAGTAATAAGAATGTAAATCAGTCTCTTAATTGAGCATAAAATAAATAAAACTTTCAGCAACGGATCTCTTGGCTCTCGCATCGATGAAGAACGCAGCGAAATGCGATACGTAATGTGAATTGCAGAATTCAGTGAATCATCGAATCTTTGAACGCACCTTGCACTCTTTGGTATTCCGAAGAGTATGTCTGTTTGAGTGTCATGAAACTCTCAACCCCCCTATTTTGTAATGAAATAGGCTGCGGGCTTGGATTATGGTTGTTTGTCGGCTTAACAGCCGGCTCAACT…
SPOROBOLOMYCES POONSOOKIAE	GI|11137976|DBJ|AB030327.1	CAAGGTTCCGTAGGTGAACCTGCGGAAGGATCATTAGTGAATACTAGGACGTTCAATTTAACTTGAAGTCCGAACTCTCACTTTCTAACCCTGTGCATTTGTTTTGGTTAGTAGAGCGCTTGCGTTCGAACACCTCTTCATTTACAAACACCAGTCTATGAATGTATAAAATCATAACAAAACAAAACTTTCAACAACGGATCTCTTGGCTCTCGCATCGATGAAGAACGCAGCGAAATGTGATAAGTAATGTGAATTGCAGAATTCAGTGAATCATCGAATCTTTGAACGCATCTTGCACTCTTTGGTATTCCGAAGAGTATGTCTGTTTGAGTGTCATGAATTCTTCAACCCTCCCTTTTCTTAGTGAATCGAGAGGTGTTTGGATTCTGAGTGTTG…
SPOROBOLOMYCES PYRROSIAE	GI|82175334|DBJ|AB126045.2	TGCCAGTAGTCATATGCTTGTCTCAAAGATTAAGCCATGCATGTCTAAGTATAAGCAAATCTATACTGTGAAACTGCGAACGGCTCATTAAATCAGTTATAGTTTATTTGATGGTACCTTACTACATGGATAACTGTGGTAATTCTAGAGCTAATACATGCCGAAAAGCCTCTCACGAGGGTGTATTTATTAGATTAAAGACCGTTGAGGGCAACCTCATTTGGTGAATCATAATAACTGCTCGAATCGCATGGCCTTGCGCCGGCGATGCTTCATTCAAATACCTGCCCTATCAGGTTTCGATTGTAGGATAGAGGCCTACAATGCCTTTAACGGGTAACGGGGAATAAGGGTTCGATTCCGGAGAGAGAGCCTGAGAAACGGCTCTCATGACTAAGG…
SPOROBOLOMYCES ROSEUS	GI|11137995|DBJ|AB030351.1	CTGCGGAAGGATCATTAGTGAATAAATAGGGTGTCCAATTTAACTTGGAACCCGACCTTCTCACATCTAACCCTGTGCATCTGTATTAATGGCGAGCAATTTTCGGATTGTGAGCCATTTCACTTTATAAACACTAGTCTATGAATGTAAAATTTTTATAACAAATAAAAACTTTCAACAACGGATCTCTTGGCTCTCGCATCGATGAAGAACGCAGCGAAATGCGATACGTAATGTGAATTGCAGAATTCAGTGAATCATCGAATCTTTGAACGCATCTTGCGCTCTCTGGTATTCCGGAGAGCATGTCTGTTTGAGTGTCATGAATTCTTCAACCCAACTGTTTCTTGTAAACAGCTGGTGTTTGGATTCTGAGCGCTGCTGGCTTCGTGCCTAGCT…
SPOROBOLOMYCES RUBER	GI|13160699|DBJ|AB038057.1	CTGCGAAAGGATCATTAGTGAATATAGGGTGACTCTGTAAAGAGAACCCCGGTTTCCACTTATTATCATACACTGTGCACTAAACCTTTTTTAACTTACGTTGAAAACACTTGTGTCAAATTATGTTTGTGAATGTACAATCATGTTAAAATGAAAGTAAAACTTTCAGCAATGGATCTCTTGGCTCTCGCATCGATGAAGAACGCAGCGAAACGCGAAATGTAATGTGAATTGCAGAATTCTGTGAATCATCGAATCTTTGAACGCACCTTGCGCTCTTGGGTCATTCCTGAGAGCATGCTTGTTTGAGTGTCGCAAACTTCTCAACCCCGCTTATTTAGTTATAAGTAGCTTGGGTTTGGATCATGGTTGCTGTCGAGTTGAAACATACTTGACTCA…
SPOROBOLOMYCES RUBERRIMUS	GI|18446435|GB|AY015439.1	TCCGTAGGTGAACCTGCGGAAGGATCATTATTGAAAACAAGGGTGTCCAATTTAACTTGGAACCCGAACTTCTCAATTCTAACTTTGTGCATCTGTATTATGGCGAGCAGTCTTCGGATTGTGAGCCTTCACTTATAAACACTAGTCTATGAATGTAAAATTTTTATAACAAATAAAAACTTTCAACAACGGATCTCTTGGCTCTCGCATCGATGAAGAACGCAGCGAAATGCGATACGTAATGTGAATTGCAGAATTCAGTGAATCATCGAATCTTTGAACGCATCTTGCGCTCTCTGGTATTCCGGAGAGCATGTCTGTTTGAGTGTCATGAATTCTTCAACCCAATCTTTTCTTGTAATCGATTGGTGTTTGGATTTTGAGCGCTGCTGGCTTCGG…
SPOROBOLOMYCES SALICINUS	GI|13160882|DBJ|AB038127.1	AGGATCATTAATGAAATTCTAGGACGCTCTTTTTAGAGGTCCGACAAAATCATTCCTTTCTACACTGTGCACACACTACCTTTTTTACACCCAATTTTTTTAACACCTTAGTATTAAGAATGTAAATCAGTCTCTTAATTGAGCATCAAACAAATAAAACTTTCAGCAACGGATCTCTTGGCTCTCGCATCGATGAAGAACGCAGCGAAATGCGATACGTAATGTGAATTGCAGAATTCAGTGAATCATCGAATCTTTGAACGCACCTTGCACTCTTTGGTATTCCGAAGAGTATGTCTGTTTGAGTGTCATGAAACTCTCAACCCCACTATTTTGTAATGAAATAGGTCGTGGGCTTGGTTTATGGTTGTTGCTGGCTTTACCGTCAGCTCGACTGAA…
SPOROBOLOMYCES SALMONEUS	GI|27447138|GB|AY070005.1	AACCTGCGGAAGGATCATTATTGAAAACAAGGGTGTTCAATTTAACTTGAAACCCAAACTTCTCAATTCTAACTTTGTGCATCTGTATTAATGGCGAGAGAACTTCGGTTCTTGAGCCTTCACTTTATAAACACTAGTCTATGAATGTAAATTTTTTATAACAAATAAAAACTTTCAACAACGGATCTCTTGGCTCTCGCATCGATGAAGAACGCAGCGAAATGCGATACGTAATGTGAATTGCAGAATTCAGTGAATCATCGAATCTTTGAACGCATCTTGCGCTCTCTGGTATTCCGGAGAGCATGTCTGTTTGAGTGTCATGAATTCTTCAACCCAATCTTTTCTTGTAATCGATTGGTGTTTGGATTCTGAGCGTTGCTGGCTTTATTGCTTAGC…
SPOROBOLOMYCES SASICOLA	GI|13160702|DBJ|AB038058.1	CTGCGGAAGGATCATTAGTGAAACGACGGATTCCTCTGCAAAGAGAAGGTCCGATCCACTATCACACACACTTGTGCACTTGTCATTTTTACAAATTCAATTTGTATTACACACTTTTGCATTGAAACAGTTGATTATACAAACTTAAAACGAAAGAAAAACTTTCAGCAATGGATCTCTTGGCTCTCGCATCGATGAAGAACGCAGCGAAACGCGAAATGTAATGTGAATTGCAGAATTCAGTGAATCATCGAATCTTTGAACGCACCTTGCGCTCTAGGGTTATTCCTTAGAGCATGCTTGTTTGAGTGTCACGTACCCCTCTCCACCCCGCTTGCTTCGGCAAGTTGCTCAGGGCTTGGGATCATGGACGCTTTGTCGGGACTTTGGTGTTTCGAC…
SPOROBOLOMYCES SINGULARIS	GI|13160852|DBJ|AB038110.1	AGGATCATTAGTGAATTTTAGGGTGCTTCTTGCTTTAACACGCAAGAAGGCCTGACCTCCACTCTCCAACACTGTGCACTTATCGGCGAAAAGTAAGGGAAGCGGCTGTCACGGCTTGTGGAACTTCTTTTCGTGGCTTTACTTTAAAACACGAGTAAAAGAATGTAAAAAAACCATAACAAAAAAAAAAACTTTCAACAACGGATCTCTTGGCTCTCGCATCGATGAAGAACGCAGCGAAATGTGATAAGTAATGTGAATTGCAGAATTCAGTGAATCATCGAATCTTTGAACGCACCTTGCGCTTTCTGGTATTCCGGAGAGCATGCCTGTTTGAGTGTCATGAACTCTTCAACCCACCGGTTCCCTTGTTGAACTGCTGTGGTGTTTGGATTTTGA…
SPOROBOLOMYCES SUBBRUNNEUS	GI|13160669|DBJ|AB038049.1	CTGCGGAAGGATCACTAGTGAAATGGCGCCCGCGCAGGGCTGCCCACTTCATCCTTACCCTGTGAAAACGGTCTCTTTTAAACTCAGAGTGACGAATGTAAATCATACTAAACAAAACAAAACTTTCAGCAACGGATCTCTTGGCTCCCGCATCGATGAAGAACGCAGCGAAACGCGAAATGTAATGTGAATTGCAGAATTTACGTGAATCATCGAATCTTTGAACGCATCTTGCGCTCTTTGGCATTCCGAAGAGCATGCTTGTTTGAGTGTCGCAAACCTCTCACGCCCCGGGTCTTAACCGAACCGCGCGGCTGTGGACCGTGGCCGTCTGGCCGGCGCTTGTCGTCGGCCCGGCCGAAATACATGCGGAGCGCCTCTGCTGCCCGCGACGACCGA…
SPOROBOLOMYCES SYMMETRICUS	GI|34329598|GB|AY364836.1	TCCGTAGGTGAACCTGCGGAAGGATCATTAATGAAATGCAAGGACGCTCTTTTTAGAGGTCCGACCAACTCATTTACCTTTACACTGTGCACATACTACTTTTTTACACCAATTTTTAACGCATTAGTTTAAGAATGTAAAATCAGTCTCGAAAGAGCATAAAATAAATAAAACTTTCAGCAACGGATCTCTTGGCTCTCGCATCGATGAAGAACGCAGCGAAATGCGATACGTAATGTGAATTGCAGAATTCAGTGAATCATCGAATCTTTGAACGCACCTTGCACTCTTTGGTATTCCGAAGAGTATGTCTGTTTGAGTGTCATGAAACTCTCAACCCCCTCATTTTGTAATGAAATGTAGCGTGGGCTTGGTTTATGGCTGTCTGCCGGCGTAAAT…
SPOROBOLOMYCES SYZYGII	GI|18916373|DBJ|AB035720.1	CCTGCCAGTAGTCATATGCTTGTCTCAAAGATTAAGCCATGCATGTCTAAGTATAAACAAATTCATACTGTGAAACTGCGAATGGCTCATTAAATCAGTTATAGTTTATTTGATGGTACCTTACTACATGGATAACTGTGGTAATTCTAGAGCTAATACATGCTGAAAAGCCCCGACTTCTGGAAGGGGTGTATTTATTAGATAAAAAACCAATGGCGGGTAACCGTCTTGCGTTGATTCATGATAACTTCTCGAATCGCATGGCCTTGCGCCGGCGATGCTTCATTCAAATATCTGCCCTATCAACTTTCGATGGTAGGATAGAGGCCTACCATGGTGATGACGGGTAACGGGGAATAAGGGTTCGATTCCGGAGAGAGGGCCTGAGAAACGGCCCTC…
SPOROBOLOMYCES TAUPOENSIS	GI|13160705|DBJ|AB038059.1	CTGCGGAAGGATCATTAGTGAAACACCGGATTCCTCTGCAAAGAGAAGGTCCGACCCACTATCACACACACTTGTGCACTTGTCATTTTTATACAAATCCATTTTGTACACACTTTTGCATTTTGAAGGTTGATTTTATAAACATAAACGAAAGAAAAACTTTCAGCAATGGATCTCTTGGCTCTCGCATCGATGAAGAACGCAGCGAAACGCGAAATGTAATGTGAATTGCAGAATTCAGTGAATCATCGAATCTTTGAACGCACCTTGCGCTCCAGGGTCATTCCTTGGAGCATGCTTGTTTGAGTGTCTAGTACCCCTCTCCACCCCGCTCTTTTCAAGGGTTGCTCGGGCTGGGATCATGGACGCTTTGTCGGCCCCTTGTGGGCCGACTGCGCT…
SPOROBOLOMYCES TSUGAE	GI|13160855|DBJ|AB038111.1	TCATTAATGAATATTAGGGCGCCTTTACTTAAACCGTATTGGGCCTGACCTCCATTATTCACACTTGTGCACCAAAACCAATGTTGCAACGGCGAAAAGAGGACTTTTCGCGAAGTCTTCAAAGTAGTTATTGCTTCATTTTACTATTATACTCTAAGTCAATGAATGTAATTAAACCATAACAAAATAAAACTTTCAACAACGGATCTCTTGGCTCTCGCATCGATGAAGAACGCAGCGAAATGTGATAAGTAATGTGAATTGCAGAATTCAGTGAATCATCGAATCTTTGAACGCACCTTGCGCTCTCTGGTATTCCGGAGAGCATGTCTGTTTGAGTGTCATGAACTCTTCAACCCACCGGTTCCTGGTTGGATCGAGTTGGTGTTTGGATCTTGA…
SPOROBOLOMYCES VERMICULATUS	GI|11137984|DBJ|AB030335.1	GTGAACCTGCGGAAGGATCATTAATGAAACGAAGGACGCTCTTTTTAGAGGTCCGACCAATCATTTACCTTTACACTGTGCACATACTACTTTTTTACACCAATTTTTAACGCATTAGTTTTAAGAATGTAAAATCAGTCTCGAAAGAGCATAAAATAAACAAAACTTTCAGCAACGGATCTCTTGGCTCTCGCATCGATGAAGAACGCAGCGAAATGCGATACGTAATGTGAATTGCAGAATTCAGTGAATCATCGAATCTTTGAACGCACCTTGCACTCTTTGGTATTCCGAAGAGTATGTCTGTTTGAGTGTCATGAAACTCTCAACCCCCTCATTTTGTAATGAAATGCAGCGTGGGCTTGGATTATGGCTGCCTGCCGGCTTAATTGCCGACTC…
SPOROBOLOMYCES XANTHUS	GI|13160710|DBJ|AB038060.1	CTGCGGAAGGATCATTAGTGAAACACCGGATTCCTCTGCAAAGAGAAGGTCCGACCCACTATCACACACACTTGTGCACTTGTCATTTTTTACAAATCCATNTTGTATACACTTTTGCATTTTGGAGGTTGATTGAAACCAATTTAAACGAAAGAAAAACTTTCAGCAATGGATCTCTTGGCTCTCGCATCGATGAAGAACGCAGCGAAACGCGAAATGTAATGTGAATTGCAGAATTCAGTGAATCATCGAATCTTTGAACGCACCTTGCGCTCCAGGGTCATTCCTTGGAGCATGCTTGTTTGAGTGTCTAGTACCCCTCTCCACCCCGCCCTGTTACAGGGTTGCTCGGGCTGGGATCATGGACGCTTTGTCGGCTTTGGCCGACTGCGCTGAAAT…
SPOROBOLOMYCES YUNNANENSIS	GI|14530674|DBJ|AB030353.1	AACAAGGTTTCCGTAGGTGAACCTGCGGAAGGATCATTAATGAATTTTTAGGGCGCTCTTTTTAGAGGTCCGACCAATTTCATTTCCACACACCGTGAACACACTTCATTTTTACACACAATTTATAAACACACAAGTCTATAAGAATGTATAAAGTCTCTTAATTGAGCATAAAGTTATAATACAACTTTCGGCAACGGATCTCTTGGCTCTCGCATCGATGAAGAACGCAGCGAAATGCGATACGTAATGTGAATTGCAGAATTCAGTGAATCATCGAATCTTTGAACGCACCTTGCACTCTTTGGTATTCCGAAGAGTATGTCTGTTTGAGTGTCATGAAACTCTCAACCCCCTTGTTTTGTAATGAAGCAGGCGTGGGCTTGGATTATGGCTGTC…
SPOROPACHYDERMIA LACTATIVORA	GI|171472170|GB|EU343870.1	CAAGGTTTCCGTAGGTGAACCTGCGGAAGGATCATTAACGAATCTATTCTTTCTTACACACTTTGTGAACTTTTGAAATGATTACTTGGCTAGAGGAAGTAAAATTTTTCTAGCCAGGCGTTTTAAACTAAACACTTTTTTTATTATACAATTGATTTTTATAATTCTGAAACAGAAAAAAAATAATCTTTTAAAACTTTTAACAACGGATCTCTTGGTTCTCGCATCGATGAAGAACGCAGCGAAATGCGATAAGTAATGTGAATTGCAGATTTTCGTGAATCATTGAATCTTTGAACGCACATTGCGCCTTCTAGTATTCTGGGAGGCATGCCTGTTTGAGCGTCATTTCCTTCTCCAAAAGAAATACTTTTTTGTGTTTCCTTTGGGAGTTGAACC…
SPOROPACHYDERMIA QUERCUUM	GI|6683925|GB|AF202919.1	AATCTATTCTTTCTTACACACTTTGTGAACTCTGAAATGATTTCTTGGTTGGAGATTTTTCTCCAGCCAGGCGTTTTAAACTAAACACTTTATTGTAACCCTATAATTTATATATTCTGAAATAGAGATAATTAATCTTTAAAACTTTTAACAATGGATCTCTTGGTTCTCGCATCGATGAAGAACGCAGCGAAATGCGATAAGTAATGTGAATTGCAGATTTTCGTGAATCATTGAATCTTTGAACGCACATTGCGCCTTCTAGTATTCTGGGAGGCATGCCTGTTTGAGCGTCATTTCCTTCTCCAAAAAATAAGTTTTTATTTTATGGGAGTTGCACCTTGTATTGTTGAAATACTGGTATGAAATGTATGGGCAACAGACACTAGCAACTAAAGG…
STERIGMATOMYCES ELVIAE	GI|20452277|GB|AF444551.1	TCCGTAGGTGAACCTGCGGAAGGATCATTAGTGAATTCGGGAGTTCAGCTCTGAAATATGAGTCTGACCCCATTCCTTTCCAATTAACACTTGTGCATTTTTCCTTCAGCGATCCCTTAGAGGAAAGCTGGGAAAGCTCTTGTGATTGTAAACACAGTCGAGGATGTAAATCCAAATTGAAAAAGTTATAAACAACTATAAACGGTGGATCTCTTGGCTCTCGTATCGATGAAGAACGCAGCGAAACGCGAAATGTAATGTGAATTGCAGAATTCAGTGAATCATCGAATCTTTGAACGCATCTTGCGCTCTTGGGTTATTCCTAAGAGCATGCCTGTTTGAGTGTCGCGAAACTCTCAACCCCATCTAATGCTTTTGGTATTAGGTCGTTTGGGTTTG…
STERIGMATOMYCES HALOPHILUS	GI|20452282|GB|AF444556.1	TCCGTAGGTGAACCTGCGGAAGGATCATTAATGAATTCGGGCGCTCGACTCTGAAATATTGAGATCGGCCCCATTTCTTAATCCACTTCACACTTGTGCACATTTTTCCTACTTTCCTTCGGGAGAGTTTGAAAAGCTCTTGTGATTTTAATCAAGTCCAGGATGTGAATCCAATTTGAATAAGTTGTAAAACAACTACAAACGGTGGATCTCTTGGCTCTCGTATCGATGAAGAACGCAGCGAAACGCGAAATGTAATGTGAATTGCAGAATTCAGTGAATCATCGAATCTTTGAACGCATCTTGCACTCTCGAATCACTATCGAGAGTATGCCTGTTTGAGTGTCGCGAAACTCTCAACCCCGCCTCATGCTTTATTGCGTGTGGGTAGCTTGGGCT…
SUGIYAMAELLA CHILOENSIS	GI|117574568|GB|DQ911454.1	ACGAAGCAGTCGAAAGACTCTTTATATCATCCAACACCTGTGAATATTTATTGAACTTTGCTTTGGCTGGTATTGATTTACTGGCCAAAGGATTACAAACTCAACCTTTTGATTTATGTTTTGTCTGATATTTTAAAATAAAAATTTAAAACTTTCAACAACGGATCTCTTGGTTCTCGCATCGATGAAGAACGCAGCGAATTGCGATAAGTAATGTGAATTGCAGAATTGTGAATCATCGAATTTTTGAACGCACATTGCACCCTCTGGTATTCCGGGGGGTATTCCTGTTTGAGCGTCAGTTCTCTCTCAAACCTTGTGTTTGGTATTGATCTGGTACAAATTTCTTTGTAAATTGTATGGATTGAAATATATTGGCAAAGACTCGTCTTATTTTGC…
SUGIYAMAELLA JAPONICA	GI|117574570|GB|DQ911456.1	ACGAGTAAAGTCGCAAGACTTTCTTTTCATCCAACACCTGTGAATTTTAAATTTATTTATTTTGCTTTGGCAGTGTTTTTTTTTTTAAATGCTGCCAACAACAAAAATCAAAACCTTTTTTTTTTTAATTTTGTCTGAATCTGTTTTTTATTAAAAAATTGAAAACTTTCAACAACGGATCTCTTGGTTCTCGCATCGATGAAGAACGCAGCGAAACGCGATATGTAATGTGAATTGCAGAATTTTGTGAATCATCGAATCTTTGAACGCACATTGCGCCCTCTGGTATTCCGGAGGGCATACCTGTTTGAGCGTCAGTTCATTCTCAACCCACTAATTTTTTTAGTAATTTTAGTGGTTTGGTATTGACTTGATTACCACCTAGTGGTAACGAGTTGA…
SUGIYAMAELLA SMITHIAE	GI|117574569|GB|DQ911455.1	ACGAAGCTGTCGAAAGACACTTTATTATCCAACACCTGTGAAATACAATTGACTATTGCTTTGGCTGGATGTAATAATCTGGCCAAAGGATTAAAACTCAAACCTTTGAAATTTGTTTTGTCTGATATATTTTAAATTAAAAATTTAAAACTTTCAACAACGGATCTCTTGGTTCTCGCATCGATGAAGAACGCAGCGAATTGCGATAAGTAATGTGAATTGCAGAATTGTGAATCATCGAATTTTTGAACGCACATTGCACCCTCTGGTATTCCGGAGGGTATACCTGTTTGAGCGTCAGTTCTCTCTCAAACCTTGTGTTTGGTATTGATCTGCTACAAACTTCAAATTGTGTACAGGTTGAAATGTATTGGCATAGACTGATTCTGAGCTATACAA…
SYMPODIOMYCOPSIS PAPHIOPEDILI	GI|31076219|DBJ|AB025698.1	ATACACCGGGGAACCCACTCTGTGGGCCCCAACCCTTCACCATATCCTCACACCTAGTGCACCGCTGGTAGATGCCGCTGTACTTCGGTACGGTTTGCAGCTGCTGGCAACCTATACACACACACCTGAGTTCTATGAATGTTAATTTTACTTGCCTTCGGGCAGAACTAAAATACAACTTTTNANNNCGGATCTCTTGGTTCTCCCATCGATGAAGAACGCAGCGAAATGCGATAAGTAATGTGAATTGCAGAATTCAGTGAATCATCGAATCTTTGAACGCACCTTGCGCTCGTTGGTATTCCGACGAGCATGCCTGTTTGAGTGTCATGAATTCTCCACCCCCATGTCTTTTGTCACCAAAGGACGTGCTTGGGGCGGGTCCATGGGCATCTTTGC…
TAPHRINA ALNI	GI|22901371|GB|AF492077.1	AAGGATCATTAATGAAGTCCGGGCTTCGGCCCTCTCTCTTCTACACACTTGTGAACTTACACTGTTGCTTTGGCAGGTTTCCCGGAGGACGAGAGTCCCGAGGGTCAGGTCGAAAGACGCCTGCCATTGACACTTATCCACCCTTTTTTAATAGTCTGATTATTGTTTTAAACAAATTAAAATAAAACTTTCAACAATGGATCTCTTGGCTCTGGCATCGATGAAGAACGCAGCGAAATGCGATAAGTAATGTGAATTGCAGAATTCAGTGAATCATCGAATCTTTGAACGCACATTGCGCCCTCTGGTATTCCGGAGGGCATGCCTGTTTGAGTGTCATTAATCTCTCACAAGACCTTTTGGTCTCTGATGAAGTTGGGATCTGCGTACCCTTGTGGA…
TAPHRINA AMERICANA	GI|22901372|GB|AF492078.1	AAGGATCATTAATGAAGTCTGGGCTTCGGCCCTCTCTCTTCTACACACTTGTGAACTTACACCGTTGCTTTGGCAGGTTTCCGGAGGGGCGAAAGCTTCGAAGGTCAGGTCGAAAGGCGCCTGCCAAGGACATTTATCCACCCTTTTTATATCGTCTGATTTTTGTTTTAAACAAATTATAATAAAACTTTCAACAATGGATCTCTTGGCTCTGGCATCGATGAAGAACGCAGCGAAATGCGATAAGTAATGTGAATTGCAGAATTCAGTGAATCATCGAATCTTTGAACGCACATTGCGCCCTCTGGTATTCCGGAGGGCATGCCTGTTTGAGTGTCATTAATCTCTCACAAAACCTTTTGGTTTCTGTCGATGTTGGGAGCTGCGACCCCTCGTGGG…
TAPHRINA BETULINA	GI|22901374|GB|AF492080.1	AAGGATCATTAATGAAGTCTGGGCTCCGGCCCTCTCTCTTCTACACACTTGTGAACTTACACTGTTGCTTTGGCAGGTTTCCGGACGGGCGAAAGCTCTGAAGGTCAGGTCGAAAGGCGCCTGCCAAGGACATTTACCCACCCTTTTTATATTGTCTGATTTTTGTTTTAAACAAATTATAATAAAACTTTCAACAATGGATCTCTTGGCTCTGGCATCGATGAAGAACGCAGCGAAATGCGATAAGTAATGTGAATTGCAGAATTCAGTGAATCATCGAATCTTTGAACGCACATTGCGCCCTCTGGTATTCCGGAGGGCATGCCTGTTTGAGTGTCATTAACTTCTCACAAAACCTTTTGGTTTCTGTTGATGTTGGGAACTGCGACCCCTCGTGGG…
TAPHRINA CAERULESCENS	GI|22901375|GB|AF492081.1	AAGGATCATTAAATGAAAGTCTGGGCTCCGGCCCTCTCTCTTCTACACACTTGTGAATCTACCCTGTTGCTTTGGCAGGTCTCCACTACGCTGCGGACGAATGTCTCGGTTCGGTGGTTAGATCGAATGGTGCCTGCCAAAGACACATCTCAATACCCTTTTTCATTCGTCTGATTTTTGTTTATACAAAATAAAATAAAACTTTCAACAATGGATCTCTTGGCTCTGGCATCGATGAAGAACGCAGCGAAATGCGATAAGTAATGTGAATTGCAGAATTCAGTGAATCATCGAATCTTTGAACGCACATTGCGCCCTCTGGTATTCCGGAGGGCATGCCTGTTTGAGTGTCATTAATCTCTCAACAGACCACTTGGTTCCAAACCGAGTCGGCCTGTC…
TAPHRINA CARPINI	GI|22901379|GB|AF492085.1	AAGGATCATTAATGAAGTCTGGGCTTCGGCCCTCTCTCTTCTACACACTTGTGAACTTACACCGTTGCTTTGGCAGGTCTCCGGACGGGCGTCAGCCTCGAAGGTCAGGTCGAAAGACGCCTGCCAAAGACACTTATCCACCCTTTTTTAATTGTCTGAATCTTGTTTATAACAAATAAAATAAAACTTTCAACAATGGATCTCTTGGCTCTGGCATCGATGAAGAACGCAGCGAAATGCGATAAGTAATGTGAATTGCAGAATTCAGTGAATCATCGAATCTTTGAACGCACATTGCGCCCTCTGGTATTCCGGAGGGCATGCCTGTTTGAGTGTCATTAATCTCTCACAAGACCTTCTGGTCTTGTCGATGTTGGGAGCTGCGACCCCCCAGGGGGA…
TAPHRINA COMMUNIS	GI|22901380|GB|AF492086.1	AAGGATCATTAATGAAGTCTGGGTCTAAAAAGCCCTCTCTCTTCTACACACTTGTGAACTTACACTGTTGCTTTGGCGGGTCTCCGGACGGGTTTCAAACCCGGACGGTCAGGTCGAGAGACGCCCGCCAGAGACATTTATCCACCCTTTTTTATCGTCTGATTTTTGTTTTAAACAAATATAAAAAAACTTTCAACAATGGATCTCTTGGCTCTGGCATCGATGAAGAACGCAGCGAAATGCGATAAGTAATGTGAATTGCAGAATTCAGTGAATCATCGAATCTTTGAACGCACATTGCGCCCTCTGGTATTCCGGAGGGCATGCCTGTTTGAGTGTCATTAATCTCTCACAAGACCATTTGGTTTCAAACCGTCTGGTCTCTGTCGAAGTTGGGAC…
TAPHRINA CONFUSA	GI|22901383|GB|AF492089.1	AAGGATCATTAATGAAGTCTGGGTTCTAAACCCTCTCTCTTCTACACACTTGTGAACTTACACTGTTGCTTTGGCAGGTCTCCAGAAGGGTTTCAAATCCGGATGGTCAGGTCGAAAGACGCCTGCCAAAGACATTTATCCACCCTTTTTAATTGTCTGATTTTTGTTTTAAACAAATTATAAAAAAACTTTCAACAATGGATCTCTTGGCTCTGGCATCGATGAAGAACGCAGCGAAATGCGATAAGTAATGTGAATTGCAGAATTCAGTGAATCATCGAATCTTTGAACGCACATTGCGCCCTCTGGTATTCCGGAGGGCATGCCTGTTTGAGTGTCATTAATCTCTCACAAAACCTCTTGGTTTCAAACCGTTTGGTTTCTGTTGAAGTTGGGATT…
TAPHRINA DEARNESSII	GI|22901385|GB|AF492091.1	AAGGATCATTAATGAAGTCTGGGCTTCGGCCCTCTCTCTTCTACACACTTGTGAACACACACCGTTGCTTTGGCAGGTCTCCGGACGGGGTTCTAAACCCTCGAAGGTCAGGTCGAAAGACGCCTGCCAGAGACATTTACGCACCTTTTTTAATTCGTCTGAATTTTGTTTTATACAAACTATAAAAAAACTTTCAACAATGGATCTCTTGGCTCTGGCATCGATGAAGAACGCAGCGAAATGCGATAAGTAATGTGAATTGCAGAATTCAGTGAATCATCGAATCTTTGAACGCACATTGCGCCCTCTGGTATTCCGGAGGGCATGCCTGTTTGAGTGTCATTAATCTCTCACAGAACCTTCTGGTTTCTGTCGAAGTTGGGACCTGCGACCCTCCTT…
TAPHRINA DEFORMANS	GI|22901387|GB|AF492093.1	AAGGATCATTAATGAAGTCTGGGCGTAAAAAACCCTCTCTCTTCTACACACTTGTGAATCTACACTGTTGCTTTGGCAGGTCTCCGGATGGGTTTCAAGCCCGGACGGTCAGGTCGAGAGACGCCTGCCAAAGACATTTATCCACCCTTTTTTATCGTCTGATTTTTGTTTTAAACAAATATAAAAAAACTTTCAACAATGGATCTCTTGGCTCTGGCATCGATGAAGAACGCAGCGAAATGCGATAAGTAATGTGAATTGCAGAATTCAGTGAATCATCGAATCTTTGAACGCACATTGCGCCCTCTGGTATTCCGGAGGGCATGCCTGTTTGAGTGTCATTAATCTCTCACAAGACCACCTGGTTCCAAACCGTTTGGTCTCTGTCGAAGTTGGGAC…
TAPHRINA EPIPHYLLA	GI|22901390|GB|AF492096.1	AAGGATCATTAATGAAGCTTGGGCTCCGGCCCTCTCTCTTCTACACACTTGTGAACTTACACTGTTGCTTTGGCAGGTTTCCGGATGGGCTAACGCCTTGAAGGTCAGGCCGAAAGGCGCCTGCCGAGGACATATATCCACCCTTTTAATATTGTCTGATTCTTGTTTAAAAACAAATAAAAATAAAACTTTCAACAATGGATCTCTTGGCTCTGGCATCGATGAAGAACGCAGCGAAATGCGATAAGTAATGTGAATTGCAGAATTCAGTGAATCATCGAATCTTTGAACGCACATTGCGCCCTCTGGTATTCCGGAGGGCATGCCTGTTTGAGTGTCATTAATCTCTCACAAGACCTTCTTGGTCTCTGCTGATGTTGGGATGTGCGACCCCCTCCG…
TAPHRINA FLAVORUBRA	GI|22901392|GB|AF492098.1	AAGGATCATTAATGAAGTCTGGGTCTAAAAAGCCCTCTCTCTTCTACACACTTGTGAACTTACACCGTTGCTTTGGCGGGTCTCCGGACGGGTTTCAAACCCGGACGGTCAGGTCGAAAGACGCCCGCCAGAGACATTTATCCACCCTTTTTTATCGTCTGATTTTTGTTTTAAACAAATATAAAAAAACTTTCAACAATGGATCTCTTGGCTCTGGCATCGATGAAGAACGCAGCGAAATGCGATAAGTAATGTGAATTGCAGAATTCAGTGAATCATCGAATCTTTGAACGCACATTGCGCCCTCTGGTATTCCGGAGGGCATGCCTGTTTGAGTGTCATTAATCTCTCACAAGACCATTGGGTTTCAAACCGTCTGGTCTCTGTCGAAGTTGGGAC…
TAPHRINA KRUCHII	GI|33356633|GB|AY341338.1	CTTGGTCATTTAGAGGAAGTAAAAGTCGTAACAAGGTTTCCGTAGGTGAACCTGCGGAAGGATCATTAATGAAAGTGTGGGCTTCGGCCCTCTCTCTTCTATACACACTTGTGAACTTACCCCGTTGCTTTGGCAGGTCTCTGTTGTTGACTACAAGTCTCGACGGTTAGACGGAAACGTGCCTGCCAAAGACATTCATCACCTATTTTTAATAGTCTGATTTTTGTTTTTACAAAATAAAATAAAACTTTCAACAATGGATCTCTTGGCTCTGGCATCGATGAAGAACGCAGCGAAATGCGATAAGTAATGTGAATTGCAGAATTCAGTGAATCATCGAATCTTTGAACGCACATTGCGCCCTCTGGTATTCCGGAGGGCATGCCTGTTTGAGTGTCA…
TAPHRINA LETIFERA	GI|22901393|GB|AF492099.1	AAGGATCATTAATGAAGTCTGGGCTAAAAACCCTCTCTCTTCTACACACTTGTGAACACACACCGTTGCTTTGGCAGGTCTCCGGACAGGGTTCTAAACCCTCGAAGGTCAGGTCGAAAGACGCCTGCCAGAGACATTTCCACACCTTTTTTAATTCGTCTGAATTTTGTTTTATACAAACTATAAAAAAACTTTCAACAATGGATCTCTTGGCTCTGGCATCGATGAAGAACGCAGCGAAATGCGATAAGTAATGTGAATTGCAGAATTCAGTGAATCATCGAATCTTTGAACGCACATTGCGCCCTCTGGTATTCCGGAGGGCATGCCTGTTTGAGTGTCATTAATCTCTCACAGAACCTTCTGGTTTCTGTCGAAGTTGGGACCTGCGACCTCCCC…
TAPHRINA MIRABILIS	GI|22901394|GB|AF492100.1	AAGGATCATTATTGAAGTCTGGGTCTAAAAAGCCCTCTCTCTTCTACACACTTGTGAACTTACACTGTTGCTTTGGCGGGTCTCCGGACGGGTTGCAAACCCGGACGGTCAGGTCGAGAGACGCTCGCCAGAGACATTTATCCACCCTTTTTTATCGTCTGATTTTTGTTTTAAAACAAATATAAAAAAACTTTCAACAATGGATCTCTTGGCTCTGGCATCGATGAAGAACGCAGCGAAATGCGATAAGTAATGTGAATTGCAGAATTCAGTGAATCATCGAATCTTTGAACGCACATTGCGCCCTCTGGTATTCCGGAGGGCATGCCTGTTTGAGTGTCATTAATCTCTCACAAGACCATTTGGTTTCAAACCGTCTGGTCTCTGTCGAAGTTGGGA…
TAPHRINA NANA	GI|22901396|GB|AF492102.1	AAGGATCATTAATGAAGTCTGGGCTCCGGCCCTCTCTCTTCTACACACTTGTGAACTTACACTGTTGCTTTGGCAGGTTTCCGGACGGGCGAAAGCTCTGAAGGTCAGGTCGAAAGGCGCCTGCCAAGGACATTTACCCACCCTTTTTATATTGTCTGATTTTTGTTTTAAACAAATTATAATAAAACTTTCAACAATGGATCTCTTGGCTCTGGCATCGATGAAGAACGCAGCGAAATGCGATAAGTAATGTGAATTGCAGAATTCAGTGAATCATCGAATCTTTGAACGCACATTGCGCCCTCTGGTATTCCGGAGGGCATGCCTGTTTGAGTGTCATTAACTTCTCACAAAACCTTTTGGTTTCTGTTGATGTTGGGAACTGCGACCCCTCGTGGG…
TAPHRINA PADI	GI|22901397|GB|AF492103.1	AAGGATCATTAATGAAGTCTGGGTTTTAAACCCTCTCTCTTCTACACACTTGTGAACTTACACTGTTGCTTTGGCAGGTCTCCTGAAGGATGTAAATCCCGATGGCTAGGTCGAAAGACGCCTGCCAAAGACATTTATCCACCCTTTTTTATTGTCTGATTTTTGTTTTAAACAAATTATAAAAAAACTTTCAACAATGGATCTCTTGGCTCTGGCATCGATGAAGAACGCAGCGAAATGCGATAAGTAATGTGAATTGCAGAATTCAGTGAATCATCGAATCTTTGAACGCACATTGCGCCCTCTGGTATTCCGGAGGGCATGCCTGTTTGAGTGTCATTAATCTCTCACAAAACCATTTGGTTTCAAACCGTTTGGTTTCTGTCGAAGTTGGGATGT…
TAPHRINA POPULINA	GI|22901400|GB|AF492106.1	AAGGATCATTAATGAAGTCTGGGCTTCGGCCCTCTCTCTTCTACACACTTGTGAACTTACATCATTGCTTTGGCAGGTTTCCGGAGATGGACATCAAATTCATCAAAGGTTAGGTTGTGGAGCTCAAAACTCTTCACGCCTGCCAAGGACATTTATCCACTCTTTATTAATTGTCTGATAATTTGTCTTTTGACGAACCATATAAAACTTTCAACAATGGATCTCTTGGCTCTGGCATCGATGAAGAACGCAGCGAAATGCGATAAGTAATGTGAATTGCAGAATTCAGTGAATCATCGAATCTTTGAACGCACATTGCGCCCTCTGGTATTCCGGAGGGCATGCCTGTTTGAGTGTCATTAATCTCTCACATAACTATTTGGTTACTAACCGCTTGGT…
TAPHRINA POPULI-SALICIS	GI|22901407|GB|AF492113.1	AAGGATCATTAATGAAAGTCTGGGCTTCGGCCCTCTCTCTTCTACACACTTGTGAATCTACAACATTGCTTTGGCAGGTTTCCGGAGGTGAACCAAAAATTCGCCGAAGGTTAGGTTGTGAAGCTAGAAACTTCTCACGCCTGCCAAAGGACATTATCCACCCTTTTTAAATTGTCTGATTATTTGTCTTTGACAAACCATATAAAACTTTCAACAATGGATCTCTTGGCTCTGGCATCGATGAAGAACGCAGCGAAATGCGATAAGTAATGTGAATTGCAGAATTCAGTGAATCATCGAATCTTTGAACGCACATTGCGCCCTCTGGTATTCCGGAGGGCATGCCTGTTTGAGTGTCATTAATCTCTCACACAACCATCTGGTTTCAAACCCTTTGGT…
TAPHRINA PRUNI	GI|22901405|GB|AF492111.1	AAGGATCATTAATGAAGTCTGGGTTCAAACCCTCTCTCTTCTACACACTTGTGAACTTACACCGTTGCTTTGGCAGGTTTCCGGAAGGGTTTCAAACCCGAACGGTCAGGTCGAAAGGCGCCTGCCGAAGACATTTATCCACCCTTTTTTATTGTCTGATTTTTGTTTTAAACAAATATAAAAAAACTTTCAACAATGGATCTCTTGGCTCTGGCATCGATGAAGAACGCAGCGAAATGCGATAAGTAATGTGAATTGCAGAATTCAGTGAATCATCGAATCTTTGAACGCACATTGCGCCCTCTGGTATTCCGGAGGGCATGCCTGTTTGAGTGTCATTAATCTCTCACAAGACCACTTGGTTTCAAATCGTCTGGTCTCTGTCGAAGTTGGGACTTG…
TAPHRINA PRUNI-SUBCORDATAE	GI|22901403|GB|AF492109.1	AAGGATCATTAATGAAGTCTGGGTCTAAAAAACCCTCTCTCTTCTACACACTTGTGAACTTACACTGTTGCTTTGGCAGGTATCCGGACGGGTTTCAAACCCGAACGGTCAGGTCGAGAGACGCCTGCCAGAGACATTTATCCACCCTTTTTAATCGTCTGATTTTTGTTTTAAACAAATACAAAAAAACTTTCAACAATGGATCTCTTGGCTCTGGCATCGATGAAGAACGCAGCGAAATGCGATAAGTAATGTGAATTGCAGAATTCAGTGAATCATCGAATCTTTGAACGCACATTGCGCCCTCTGGTATTCCGGAGGGCATGCCTGTTTGAGTGTCATTAATCTCTCACAAGACCATTTGGTTTCAAACCGTCTGGTCTCTGTCGAAGTTGGGAC…
TAPHRINA ROBINSONIANA	GI|22901409|GB|AF492115.1	AAGGATCATTAATGAAGTCTGGGCTTCGGCCCTCTCTCTTCTACACACTTGTGAACTTACACTGTTGCTTTGGCAGGTTTCCCGGAGGACGAAAGTCCCGAGGGTCAGGTCGAGAGACGCCTGCCAGGGACACTTATCCACCCTTTTTTAATAGTCTGATTATTGTTTTAAACAAATTAAAATAAAACTTTCAACAATGGATCTCTTGGCTCTGGCATCGATGAAGAACGCAGCGAAATGCGATAAGTAATGTGAATTGCAGAATTCAGTGAATCATCGAATCTTTGAACGCACATTGCGCCCTCTGGTATTCCGGAGGGCATGCCTGTTTGAGTGTCATTAATCTCTCACAAGACCTTTTGGTCTCTGGTGAAGTTGGGATCTGCGTACCCCTGTGGA…
TAPHRINA SACCHARI	GI|22901411|GB|AF492117.1	AAGGATCATTAATGAAGTCTGGGCTTCGGCCCTCTCTCTTCTACACACTTGTGAACTTACACCGTTGCTTTGGCAGGTCTCCGGAAGGGGTTTCAAACCCTCGAAGGTCAGGTCGAAAGACGCTTGCCAAAGACATTTATCTACCCTTTTTTATTGTCTGATTTTTGTTTTAAACAAACCATAAAAAAACTTTCAACAATGGATCTCTTGGCTCTGGCATCGATGAAGAACGCAGCGAAATGCGATAAGTAATGTGAATTGCAGAATTCAGTGAATCATCGAATCTTTGAACGCACATTGCGCCCTCTGGTATTCCGGAGGGCATGCCTGTTTGAGTGTCATTAATCTCTCACAAAACCTTCTGGTTTCTGTCGAAGTTGGGAGCTGCGACCCTTCATG…
TAPHRINA TORMENTILLAE	GI|22901414|GB|AF492120.1	AAGGATCATTAATGAAAGTCTGGGCTTCGGCCCTCTCTCTTCTACACACTTGTGAATCTACACTGTTGCTTTGGCAGGTATCCTGGATGGCGCAAGCTTGAAAGGTTAAACTGAAAGGTGCCTGCCAAAGACATTTATCCACCCTTTTTATATCGTCTGATTTTTGTTTAAAACAAATTATAATAAAACTTTCAACAATGGATCTCTTGGCTCTGGCATCGATGAAGAACGCAGCGAAATGCGATAAGTAATGTGAATTGCAGAATTCAGTGAATCATCGAATCTTTGAACGCACATTGCGCCCTCTGGTATTCCGGAGGGCATGCCTGTTTGAGTGTCATTAACTTCTCACAAAACCTTCTGGTTTCTGTTGATGTTGGGAGTTGCGTTTCCTCGTGA…
TAPHRINA TOSQUINETII	GI|22901415|GB|AF492121.1	AAGGATCATTAATGAAGTCTGGGCTTCGGCCCTCTCTCTTCTACACACTTGTGAACTTACACTGTTGCTTTGGCAGGTATCTCGAAGGACGAAAGTCTGTAGAGTCAGGTCGAAAGACGCCTGCCGAGGACACTTATCCACCCTTTTTCTATAGTCTGATTCTTGTTTTAAACAAAATTGAAATAAAACTTTCAACAATGGATCTCTTGGCTCTGGCATCGATGAAGAACGCAGCGAAATGCGATAAGTAATGTGAATTGCAGAATTCAGTGAATCATCGAATCTTTGAACGCACATTGCGCCCTCTGGTATTCCGGAGGGCATGCCTGTTTGAGTGTCATTAATCTCTCACAAGACCTTTTGGTCTCTGATGAAGTTGGGATGTGCGACCCCTCGTGG…
TAPHRINA ULMI	GI|22901417|GB|AF492123.1	AAGGATCATTAATGAAGTTTGGGCTTCGGCCCTCTCTCTTCTACACACTTGTGAACCCACACCGTTGCTTTGGCAGGTTTCCGGATGGGCATCAAACCCTGAAGGTCAGGCCGAGAGGCGCCTGCCAGAGACACTTATCCACCCTTTTTTATCGTCTGATTTTTGTTTTAAACAAATTATGAAAAAACTTTCAACAATGGATCTCTTGGCTCTGGCATCGATGAAGAACGCAGCGAAATGCGATAAGTAATGTGAATTGCAGAATTCAGTGAATCATCGAATCTTTGAACGCACATTGCGCCCTCTGGTATTCCGGAGGGCATGCCTGTCTGAGTGTCATTAATCTCTCACAGAAACCTCTGGTTTCTGTCGAAGTTGGGAGCTGCGAACCTTCACGGG…
TAPHRINA VESTERGRENII	GI|22901418|GB|AF492124.1	AAGGATCATTAACGAAGTCTGGGTCTCCGGCCCAACCTCTTCTACACACTTGTGCATCTACCCTGTTGCTTTGGCAGGTCTCCGGCGCAGGGCTGCACCAGCAGCTCGGTGCCGGTCAGGTCGAAAGGCGCCTGCCAAAGACATTCTAAATACCACCTTTTTCATTTGTGTCTGACTATATTGTTTTTTACAAACGTAACAAAACTTTCAACAATGGATCTCTTGGCTCTGGCATCGATGAAGAACGCAGCGAAATGCGATAAGTAATGTGAATTGCAGAATTCAGTGAATCATCGAATCTTTGAACGCACATTGCGCCCTCTGGTATTCCGGAGGGCATGCCTGTTTGAGTGTCATTAATCTCTCCCGTCGACGGTCCCTAGTGGACGGCCGATGTCG…
TAPHRINA VIRGINICA	GI|22901419|GB|AF492125.1	AAGGATCATTAATGAAGTCTGGGCTTCGGCCCTCTCTCTTCTACACACTTGTGAACTTACACCGTTGCTTTGGCAGGTCTCCGGACGGGCGTCAGCCCGAAGGTCAGGTCGAGAGACGCTTGCCAAAGACACTTATCCACCCTTTTTTATTGTCTGAATCTTGTTTATAACAAATAAAATAAAACTTTCAACAATGGATCTCTTGGCTCTGGCATCGATGAAGAACGCAGCGAAATGCGATAAGTAATGTGAATTGCAGAATTCAGTGAATCATCGAATCTTTGAACGCACATTGCGCCCTCTGGTATTCCGGAGGGCATGCCTGTTTGAGTGTCATTAATCTCTCACAAGACCTTCTGGTTTTGTCGATGTTGGGAGCTGCGACCCCCCAGTGGGGAC…
TAPHRINA WIESNERI	GI|22901420|GB|AF492126.1	AAGGATCATTAATGAAGTCTGGGTCTAAAAAACCCTCTCTCTTCTACACACTTGTGAACTTACACTGTTGCTTTGGCAGGTTTCCAGATGGGTTCTCTGAACCCGGACGGTCAGGTCGTAAGACGCCTGCCAAGGACATTTAATCCACCCTTTTTTTAATCGTCTGATTTTTTTGTTTTAAACAAATATAAAAAAACTTTCAACAATGGATCTCTTGGCTCTGGCATCGATGAAGAACGCAGCGAAATGCGATAAGTAATGTGAATTGCAGAATTCAGTGAATCATCGAATCTTTGAACGCACATTGCGCCCTCTGGTATTCCGGAGGGCATGCCTGTTTGAGTGTCATTAATCTCTCACAAGACCGTCTGGTCTCTGTCGAAGTTGGGACTTGCGAAC…
TETRAPISISPORA ARBORICOLA	GI|31746836|GB|AY046178.1	TAGAAAATGTTTTGAGACGTATTTGGTATAAACTGTCCAGCGCTTAAGTGCGCGGGTGGTAGAATACTGTTTCTTTACAACTTTACACACAATGGAGACTAAGTAAACAGGATTACTTTAGTTTTTACTAAACACAGATAAACCCCCAAATTATTATTATTTTTTAGTCTACAAGCAGATTTCTTTATTGAAAACTAAAATTAATTAAAACTTTCAACAACGGATCTCTTGGTTCTCGCGCCGATGAAGAACGCAGCGAAATGCGATACGTAATGTGAATTGCATAATTCCGTGAATCATCGAATCTTTGAACGCACATTGCGCCCCATAGTATTCTGTGGGGCATGCCTGTTTGAGCGTCATTTCCTTCTCAACAAGCGATTGTTGGTAGTGAGTGAT…
TETRAPISISPORA FLEETII	GI|56268000|GB|AY645663.1	TCCGTAGGTGAACCTGCGGAAGGATCATATGAAACGAGGGGCCTGCGCTTAAGTGCGCGGCTGCCACACTGACACACCGTGAGGACAGTAGAACACGAATTTACTTCTGAACAAAACACCGACAAACGATTTATTTTTTTAATACAAGCAGTCAGCAAGATTTCTTAATTGAAAACAAACTAATTAAAACTTTCAACAACGGATCTCTTGGTTCTCGCGCCGATGAAGAACGCAGCGAAATGCGATACGTAATGTGAATTGCATAATTCCGTGAATCATCGAATCTTTGAACGCACATTGCGCCCCATAGTATTCTGTGGGGCATGCCTGTTTGAGCGTCATTTCCTTCTCAACAAGCGATTGTTGGTAGTGAGTGATACTCGAGTGAGTTAACTTGAA…
TETRAPISISPORA IRIOMOTENSIS	GI|31746837|GB|AY046179.1	TAGAAGTTAGCCTGCGCTTAGGTGCGCGGTTAAACAATACACACGGTGAAGATTTTTTTTATTAATTTTTACTTTTACAAAACCTGACAAACTTTATTATTATGTTAATACTTAGTCTACAAGATTTCTTTATTGAAAACTATACAAATTAAAACTTTCAACAACGGATCTCTTGGTTCTCGCGTCGATGAAGAACGCAGCGAAATGCGATACGTAATGTGAATTGCATAATTCCGTGAATCATCGAATCTTTGAACGCACATTGCGCCCCATAGTATTCTGTGGGGCATGCCTGTTTGAGCGTCATTTCCTTCTCAATCGTAGTGGTTGGTAGTGAGTGATACTCTATTTTGGTTGAGTTAGCTTGAAAGTGTACATTATTGCGAGAGCTGTTTTCGA…
TETRAPISISPORA NANSEIENSIS	GI|31746835|GB|AY046177.1	TAGAAGAAGACTAGTTGCTCGAAAACGGTGGGCCAGCGCTTAAGTGCGCGGTTTGCTTGAGTGCTAATCTAAATTTCACACGATGGAGACAAGATGCTTTTAGCGTTGAGTTTTTATTTTACTTTAAACAAAACCTGACAAACCATTTTATTATTTACAAGTCTACAAGATTTTCTTAATTGAAATTAATCTAAACAATTAAAACTTTCAACAACGGATCTCTTGGTTCTCGCGCCGATGAAGAACGCAGCGAAATGCGATACGTAATGTGAATTGCATAATTCCGTGAATCATCGAATCTTTGAACGCACATTGCGCCCCATAGTATTCTGTGGGGCATGCCTGTTTGAGCGTCATTTCCTTCTCAACAAGCGATTGTTGGTTGTGAGTGATACTCTT…
TETRAPISISPORA PHAFFII	GI|31746834|GB|AY046176.1	TAGAACTTGGGGGCCTGCGCTTAGGTGCGCGGCTCCTGAACATACACACGTGGAGGATTTTTTTACAATACTTCTGAGAAACACCGACAAACTTTTTTATTACAGCAGTCAGCCGGATTTCTTAATTGAAAACAATAATTAAAACTTTCAACAACGGATCTCTTGGTTCTCGCGCCGATGAAGAACGCAGCGAAATGCGATACGTAATGTGAATTGCATAATTCCGTGAATCATCGAATCTTTGAACGCACATTGCGCCCCACAGTATTCTGTGGGGCATGCCTGTTTGAGCGTCATTTCCTTCTCAGCAAGCGATTGTTGGTTGTGAGTGATACTCTGCGAGTTAGCTTGAAAGTGATACCAGGCGGAGTGCCATGCGAAATGGGACGGACGCGAATG…
TILLETIARIA ANOMALA	GI|78100250|GB|DQ234558.1	GTGATTGGTATTCGTACCGTAAAAGGAGCCCTCCCACTCGTCTGGGAGCTCCGACCCCCCCACTATTATCCACATACACCTGTGCATACCGGTTGATCAGCTACTGTCGCCAAGCGGCTCCTAGCTTGATCGGCCGCTTTTTATACAAACACAATGTCGTTTGGATGTTCTTATTCTACGTCGCGCTTAACCGCGTTGATGAAACAAAAACGAAAACTTTCGACAACGGATCTCTTGGTTCTCCCATCGATGAAGAACGCAGCGAAATGCGATAAGTAATGTGAATTGCAGAATTCAGTGAATCATCGAATCTTTGAACGCACCTTGCGCTCTTGGGTATTCCCAAGAGCATGCCTGTTGGAGTGTCATGAATCCCTCAACACGAACCGTTTTTTAATG…
TILLETIOPSIS ALBESCENS	GI|31076216|DBJ|AB025695.1	ATACCGGGGTAGCCCTCTGTGGCCCCCAAACCTTCACTTTCCACACACACCTGTGCACCCGGTGGTGGGGGGTTCTTGTAATAGAGCTCCCTCTGCTGCCTATCTATCACATACCCTGAGTATTATGGATGTCAGTGTATACTTGCCTTTTTGGCAGAACTAAACACAACTTTCGACAACGGATNTNTTGGTTCTCCCATCGATGAAGAACGCAGCGAAATGCGATAAGTAATGTGAATTGCAGAATTCAGTGAATCATCGAATCTTTGAACGCACCTTGCGCTCCTTGGTATTCCGAGGAGCATGCCTGTTTGAGTGTCATGAATCCCTCAAACCCCTCAGGTTTTGAAACAAAAGCCTGGGCTTGGGTTTGGATGTGGGTGCCCTGCCATCTTGTAT…
TILLETIOPSIS CREMEA	GI|7798566|DBJ|AB025690.1	ACCTGCAGTAACGTACATAGTCATACACCGGGGAACCCACTCTGTGGGCCCCAACCCTTCACCATATCCTCACACCTGTGCACCGCTGGTAGCAGCCGTCGAAAGGCTTGCTGCTGCTGGCAACCTATACATACACACCTGAGTTCTATGAATGTTTATTTTACTTGCCTTCGGGCAGAACTAAAATACAACTTTTGACAACGGATCTTTTGTTCTCCCATCGATGAAGAACGCAGCGAAATGCGATAAGTAATGTGAATTGCAGAATTCAGTGAATCATCGAATCTTTGAACGCACCTTGCGCTCGTTGGTATTCCGACGAGCATGCCTGTTTGAGTGTCATGAATTCTCAACCCCCATGTCTTTTGTCACCAAAGGATGTGCTTGGGTTTGGTCCGT…
TILLETIOPSIS DERXII	GI|14626074|DBJ|AB045707.1	TTTAGAGGAAGTACAAGTCATAACAAGGTTTCTGTAGGTGAACCTGCAGAAGGATCATTAGTGATTGCACAATGGAGCCTCCCACCCGTTGGGAGCTCCGATTCTCTCACATTATCCACATACACCTGTGCATGCGGTCGGAAGGCTACTGCCGCCAAGCGGTTCTGGCTGACCGGCCCAATTTACCTGAACACAATGTCAATGGGATGTTTCTTTTTACGTCGTAACGACGCAATACAAAGAAAACTTTCGACAACGGATCTCTTGGTTCTCCCATCGATGAAGAACGCAGCGAAATGCGATAAGTAATGTGAATTGCAGAATTCAGTGAATCATCGAATCTTTGAACGCACCTTGCGCTCTTGGGTATTCCCAAGAGCATGCCTGTTGGAGTGTCAT…
TILLETIOPSIS FLAVA	GI|31076228|DBJ|AB025707.1	TGATCCCTTCTGCAGACAGCACTTGCTGAAGCCTTAGCTGCCCGAAAGGGTGCGTGCCGTGACTATAAAAAATGGCACATTGCTTAAAAGCTAGTCATTCCTCGGAATGGCAACACTGTCAAATTGCGGGGAAACCCTTAGAGCTCAGACTACGGCGGCCTTCTCGAAAGAGTTGGTGCAGCAGCAGGTTAATGGCCTCGCGGATCGTAACAACGTCTGAGATTGGGTAATCTGCAGCCAAGCGCTTCGTCTTGCCTAGTTGCAAGTACATGCGTGCTGTTCACAGGCCAAATGGTAGTGGGTGGACCCTCCTGGATCTGCTTAAGATATGGTCGGTCCCTCTGCGAAAGCAGAGGGGTGAGTTGTCTGCTGTGTCTGACGAAAGTCATTCACGCTGAA…
TILLETIOPSIS FULVESCENS	GI|31076225|DBJ|AB025704.1	GAACCTGCTAATGGAGCATTAGCTGATGAACAAGGCAGCCTTACACTCGCTGGGAGCTCCGACCTTCCACTCATTATCCACACACCTAGTGCATGCGGTCCTGCTAGCTCCTGGCGCCAAGCGCCTCGGGCCGGCTTGGCCATTTTTACACACACATAATGTCTATAGGATGTCTATCTTACGTCGCAAGACGAATACAAAGAAAACTTTCGACAACGGATCTCTTGGTTCTCCCATCGATGAAGAACGCAGCGAAATGCGATAAGTAATGTGAATTGCAGAATTCAGTGAATCATCGAATCTTTGAACGCACCTTGCGCTCTTGGGTATTCCCAAGAGCATGCCTGTTGGAGTGTCATGACCCCTCTACCCGCAGTATTCTGTACTTGCGCCGGAGGA…
TILLETIOPSIS LILACINA	GI|7798555|DBJ|AB025679.1	AATCACCGGGGAACCCCTCTGTGGGCCCCAACCCTTCACCTAATCCTCACACCTGTGCACCGCTGGTAGCTGCCGCTTGTCTCACGATGAGCTTGCAACTGCTGGCAACTTATCAACACACACCTGAGTTCTATGAATGTTAATTTTACTTGCCTTCGGGCAGAACTAAAATACAACTTTTGACAACGGATCTCTTGGTTCTCCCATCGATGAAGAACGCAGCGAAATGCGATAAGTAATGTGAATTGCAGAATTCAGTGAATCATCGAATCTTTGAACGCACCTTGCGCTCGTTGGTATTCCGACGAGCATGCCTGTTTGAGTGTCATGAATTCTCCACCCCCATGTCTTTTCTCACGAAAGGACGTGCTTGGGGCGGGTCCCTGGGCATCTTTGCCA…
TILLETIOPSIS MINOR	GI|31076220|DBJ|AB025699.1	GAGTATTGCATAGGAGCACCACTCTGTGGGCTCCAAACCTTTCCTATCTTCCACATACACCTAGTGCATGCATGATCGTGTTGGCTGCTGTCGCCTAGCGGCTCTGGCTGATGCGGTTGTCTTTTTCACTTAACTCTATGTTAATGGATGTAAACAAACCGAGCTATACGCTCAAATGAAAGTAAAACTTTCGACAACGGATCTCTTGGTTCTCCCATCGATGAAGAACGCAGCGAAATGCGATAAGTAATGTGAATTGCAGAATTCAGTGAATCATCGAATCTTTGAACGCACCTTGCGCTCTTGGGTAATCCCAAGAGCATGCCTGTTTGAGTGTCATGAATCTCTCACAAAGCAAGTTTTTTAACAAAAGCTTTTGCGGCGTGGATCTGAGCGTTT…
TILLETIOPSIS ORYZICOLA	GI|14626075|DBJ|AB045708.1	TTCTGTAGGTGAACCTGCAGAAGGATCATTAGTGATTGCACAATGGAGCCTCCCACTCGTTGGGAGCTCCGACTCTCTCACATTATCCACATACACCTGTGCATGCGGTCGGAAGGCTACTGCCGCCAAGCGGCTCTGGCTGACCGGCCCAATTTACCTAAACACAATGTCAATAGGATGTTTCTTTATACGTCTTACGACGCAATACAAAGAAAACTTTCGACAACGGATCTCTTGGTTCTCCCATCGATGAAGAACGCAGCGAAATGCGATAAGTAATGTGAATTGCAGAATTCAGTGAATCATCGAATCTTTGAACGCACCTTGCGCTCTTGGGTATTCCCAAGAGCATGCCTGTTGGAGTGTCATGAATCCTCTTCCCCGCATGTTTTTCAACAT…
TILLETIOPSIS PALLESCENS	GI|31076212|DBJ|AB025691.1	AAAAATAGGGCTTTCCCATTCTTTGGGGCCCGAACCTTCACATAATTTCCACACACTTGTGAATCGTTGGAGCGTTTTTTGAAAAAGAGACGCTCTGGCACCCTTTAATTATTACAAACACCGAGTTAATGGATGTAGTTGTAAACTTGTCTTTTGACAGAAACAAAAATACAACTTTCGACAACGGATCTCTTGGTTCTCCCATCGATGAAGAACGCAGCGAAACGCGATAGTTAATGTGAATTGCAGAATTCAGTGAATCATCGAGTCTTTGAACGCATCTTGCGCTCCTTGGTATTCCGAGGAGCATGCCTGTTTGAGTGTCATGAATCCCTCAGCCCCCATCGTTTTTTGTTAAGCGATTGGCTTGGGTCTGGATTTGGGCGTCTTGCCAATGCG…
TILLETIOPSIS PENNISETI	GI|14626075|DBJ|AB045708.1	TTCTGTAGGTGAACCTGCAGAAGGATCATTAGTGATTGCACAATGGAGCCTCCCACTCGTTGGGAGCTCCGACTCTCTCACATTATCCACATACACCTGTGCATGCGGTCGGAAGGCTACTGCCGCCAAGCGGCTCTGGCTGACCGGCCCAATTTACCTAAACACAATGTCAATAGGATGTTTCTTTATACGTCTTACGACGCAATACAAAGAAAACTTTCGACAACGGATCTCTTGGTTCTCCCATCGATGAAGAACGCAGCGAAATGCGATAAGTAATGTGAATTGCAGAATTCAGTGAATCATCGAATCTTTGAACGCACCTTGCGCTCTTGGGTATTCCCAAGAGCATGCCTGTTGGAGTGTCATGAATCCTCTTCCCCGCATGTTTTTCAACAT…
TILLETIOPSIS WASHINGTONENSIS	GI|111183477|GB|DQ835994.1	GTGAATACACCGGGGAACCCACTCTGTGGGCCCCAACCCTTCACCATATCCTCACACCTGTGCACCGCTGGTAGATGCCGCTGTACTTCGGTACGGTTTGCAGCTGCTGGCAACCTATACACACACACCTGAGTTCTATGAATGTTAATTTTACTTGCCTTCGGGCAGAACTAAAATACAACTTTTGACAACGGATCTCTTGGTTCTCCCATCGATGAAGAACGCAGCGAAATGCGATAAGTAATGTGAATTGCAGAATTCAGTGAATCATCGAATCTTTGAACGCACCTTGCGCTCGTTGGTATTCCGACGAGCATGCCTGTTTGAGTGTCATGAATTCTCCACCCCCATGTCTTTTGTCACCAAAGGACGTGCTTGGGGCGGGTCCATGGGCATCTT…
TORULASPORA DELBRUECKII	GI|148535557|GB|EF568083.1	GATCATTAGAGAAATCTATATGAATGAAGTTAGAGGACGTCTAAAGATACTGTAAGAGAGGATCAGGTTCAAGACCAGCGCTTAATTGCGCGGTTGCGGCTTGGTTCGCCTTTTGCGGAACATGTCTTTTCTCGTTGTTAACTCTACTTCAACTTCTACAACACTGTGGAGTTTTCTACACAACTTTTCTTCTTTGGGAAGATACGTCTTGTGCGTGCTTCCCAGAGGTGACAAACACAAACAACTTTTTATTATTATAAACCAGTCAAAACCAATTTCGTTATGAAATTAAAAATATTTAAAACTTTCAACAACGGATCTCTTGGTTCTCGCATCGATGAAGAACGCAGCGAAATGCGATACGTAATGTGAATTGCAGAATTCCGTGAATCATCGAAT…
TORULASPORA FRANCISCAE	GI|31746844|GB|AY046186.1	GAGAAATCTATATGAATGAAGCTAGAGGATTTCAAGAGATACTGCAAGAGAGAAACTTGTTCAAGACCAGCGCTTAATTGCGCGGTTGCGGCTTGGTTCGCCTTTTGCGGAACTTGTCTCTTGTCGTCGTTAACTCTGCTTCAACTTCTACAACACTGTGGAGTTTTCTATTAAAACTTTTCTTCTTTGGGGAGATACGTCTTGAGCGTGCTCCCCAGAGGTGACAAACACAAACAACATTTTATTTCTATAAACCAGTCAAAACCAATTTCGTTATGAAATTAAAAATATTTAAAACTTTCAACAACGGATCTCTTGGTTCTCGCATCGATGAAGAACGCAGCGAAATGCGATACGTAATGTGAATTGCAGAATTCCGTGAATCATCGAATCTTTGAA…
TORULASPORA GLOBOSA	GI|31746842|GB|AY046184.1	GAGAAATCTATATGAATGAAGTTAGAGGACGTCGAGAGATTACTGCAGAGGAAGAACTGTATTGTAATACCTGCGCTTAGTTGCGCGGTTGCGGTGCAATTCCCAATCTGTGGAAAATAAATGTCTTTCGTCGTTGTCAACTCTACTTCAACTTCTACAACACTGTGGAGTTTTCTACAAAAAAACTTTCTTCTTTGGGGATAAGTTAGTCGTTTTCGAATGACTTTCCCCAGAGGTGACAAACACAAACAACTTTTTATTTATCATAAACTAGTCAAAAACCAATTTCGTTTTAGAAATTAAAAAATATTCAAAACTTTCAACAACGGATCTCTTGGTTCTCGCATCGATGAAGAACGCAGCGAAATGCGATACGTAATGTGAATTGCAGAATTCCGT…
TORULASPORA MALEEAE	GI|154347384|DBJ|AB304152.1	TTTCCGTAGGTGAACCTGCGGAAGGATCATTAGAGAAATCTATATGAATGAAGTTAGAGGACGCTTAAAGACACTACTGAAAGGAGATTGCATTACGCGACCTGCGCTTAATTGCGCGGTTGTGGTGTAATTCCCAATCGGTGGAATTATATGTTTTTTTTCGTCATCAACTCTGCTTCAACTTCTACAACACTGTGGAGTTTTCTACAACAATCTTTCTTCTTTGGGGAGAACCGTTTTCGAATGGCTTTCCTCAGAGGTGACAAACACAAACAATTTTTTATTATCATAAACCAGTCAAAAACCAATTTCGTTTTAGAAATTAAAAATATTTAAAACTTTCAACAACGGATCTCTTGGTTCTCGCATCGATGAAGAACGCAGCGAAATGCGATACGT…
TORULASPORA MICROELLIPSOIDES	GI|31746843|GB|AY046185.1	GAGAAATTTAAATGAATGAAGCTAGGGAATGTTAAAGGATGCTATGAAAGATCATTTTTGTCAAGGCCAGCGCTTAATTGCGCGGTTTTGGTGAGAGTAGTATTTTATGGAATTTTACGTCCTTTTTCGTTGTTAACTCTACTTCAACTTTACAACACTGTGGAGTTTTCTACAAAACTTTCTTCTTCTTTGGGGAGTTACGCTCGCGTTCTCCCCAAAGGTGACAAACACAAACAACTTTTTTTTTTATATTCAGTCAAAACCAATTTCGTTATGAAATTAAAAATATTTAAAACTTTCAACAACGGATCTCTTGGTTCTCGCATCGATGAAGAACGCAGCGAAATGCGATACGTAATGTGAATTGCAGAATTCCGTGAATCATCGAATCTTTGAACG…
TORULASPORA PRETORIENSIS	GI|31746846|GB|AY046188.1	GAGAAATCTATATGAATGAAGCTAGAGGATGTCAAGAGATACTGTAAGAGAGGATTTTGTTCAAGACCAGCGCTTAATTGCGCGGTTGCGGCTTGATTCGCCTTTTGCGGAACTTGTCTTTTGTCGTCGTTAACTCTGCTTCAACTTCTACAACACTGTGGAGTTTTCTACACAACTATTCTTCTTTGGGGAGATACGTCTTGAGCGTGCTCCCCAGAGGTGACAAACACAAACAACATTTTATTTTTATAAACCAGTCAAAACCAATTTCGTTATGAAATTAAAAATATTTAAAACTTTCAACAACGGATCTCTTGGTTCTCGCATCGATGAAGAACGCAGCGAAATGCGATACGTAATGTGAATTGCAGAATTCCGTGAATCATCGAATCTTTGAAC…
TREMELLA AURANTIA	GI|20378376|GB|AF444315.1	TCCGTAGGTGAACCTGCGGAAGGGTCATTAGTGATTTGGCCTCTGTGCCTAAACACAATCCCATACCTCTGTGRACTGTCAGCCCTCGGGCTCAAACATTGTGTAATGAACGTCTATAACATAATCTAATAAAACTTTCAACAACGGATCTCTTGGCTCTCGCATCGATGAAGAACGCAGCGAAATGCGATAAGTAATGTGAATTGCAGAATTCAGTGAATCATCGAATCTTTGAACGCACCTTGCGCCTTTTGGTATTCCGAAAGGCATGCCTGTTTGAGTGTCATGAACTCTCAATCCTCTCGGGTTTCCGATTGGATTGGACTTGGGTGTTGCCGTCTGGCTCACCTCAAATGACTTAGTGGATGTCTCCCCTAGTCGATGTAATAAGTTTCATCG…
TREMELLA BRASILIEANSIS	GI|20378490|GB|AF444429.1	TCCGTAGGTGAACCTGCGGAAGGATCATTAGAGATCGCCGAAAGGCATCACACGCACAGTGCACCCACACAATTTACAAAAAGTCCCGAACGTGATGACATTAACAATGACAACTTTCAACAACGGATCTCTTGGCTCTCGCATCGATGAAGAACGCAGCGAAACGCGATATGTAATGTGAATTGCAGAATTCAGTGAATCATCGAATCTTTGAACGCACCTTGCGCCTTCTGGTATTCCGGAAGGCATGCCTGTTTGAGTGTCATGTGGAATCGACCCGCCGGGTTTCCGGCGTGGATCGGACTTGGGCGCTGCCTTCCCCGGCTCGCCTCAAACGTGTTAGCGGGTTCAAGACGTCATAAGTCTCGTCCAGGGCCCGCTCACAGAACCCACTCTTTT…
TREMELLA CINNABARINA	GI|20378491|GB|AF444430.1	TCCGTAGGTGAACCTGCGGAAGGATCATTAGAGATGCCGAAAGGCTTTCCACACACCAGTGCACATCGGACCGCGCCGAAAGGCCGGGCCGTCTTCACACAAACGCGTGTCACGAACGTAACGTATCATAACATGAAAACAACTTTCAACAACGGATCTCTTGGCTCTCGCATCGATGAAGAACGCAGCGAAACGCGATATGTAATGTGAATTGCAGAATTCAGTGAATCATCGAATCTTTGRACGCACCTTGCGCCTTTTGGTATTCCGAAAGGCATGCCTGTTTGAGTGTCTTGTAGACTCAACCCCCCGGGTTTCTGACCCGGGGGCGTTGGATTTGGGCCCTTGCCTCCCCCGGCTGGCCTTAAATGCGTCAGTGGCTTTTTCACGCAGACGTCG…
TREMELLA ENCEPHALA	GI|3169454|GB|AF042402.1	TGCGGAAGGATCATTAATGATTTGGCACCTAGTGCCTAAAACACAATCCAATACCTCTGTGAACTGTCAGCCTACAGGCTCAAACATTGTGTAATGAACGTCAATAATATAATCTAATAAAACTTCCAACAACGGATCTCTTGGCTCTCGCATCGATGAAGAACGCAGCGAAATGCGATAAGTAATGTGAATTGCAGAATTCAGTGAATCATCGAATCTTTGAACGCACCTTGCGCCTTTTGGTATTCCGAAAGGCATGCCTGTTTGAGTGTCATGAACTCTCAATCCCCTCGGGTTTCCGATCGGGTTGGACTTGGGTGCTGCCGTATGGCTCACCTCAAATGACTTAGTGGATGTCTCCCCTAGTCGATGTAATAAGTTTCATCGATGACGGGTTCA…
TREMELLA EXIGUA	GI|3169521|GB|AF042248.1	AAGCGGAGGAAAAGAAACTAACAAGGATTCCCCTAGTAACGGCGAGTGAACAGGGAAGAGCTCAAATTTGAAATCTGGCGTCCTCCGGGCGTCCGAGTTGTAATCTATAGAGATGTTTTCCGTGCCGGACCGTGTCCAAGTCCCTTGGAACAGGGTATCAAAGAGGGTGACAATCCCGTACTTGACACGACCACCGGTGCTCTGTGATACGTCTTCTACGAGTCGAGTTGTTTGGGAATGCAGCTCAAAATGGGTGGTGAGTTCCATCTAAAGCTAAATATTGGCGAGAGACCGATAGCGAACAATTACCGTGAGGGAAAGATGAAAAGCACTTTGGAAAGAGAGTTAAACAGTACGTGAAATTGTTGAAAGGGAAACGATTGAAGTCAGTCGTGTCCA…
TREMELLA FLAVA	GI|3169455|GB|AF042403.1	TGCGGAAGGATCATTAAAGATGCCGAAAGGCTTTCCACACACCAGTGCACATCGGACCGCGCCGAAAGGACGGGCCGTCTTTACACAAACGCATGTCCCGAACGTAACGTCATATAACATGAAAACAACTTTCAACAACGGATCTCTTGGCTCTCGCATCGATGAAGAACGCAGCGAAACGCGATATGTAATGTGAATTGCAGAATTCAGTGAATCATCGAATCTTTGAACGCACCTTGCGCCTTTTGGTATTCCGAAAGGCATGCCTGTTTGAGTGTCTTGTAGACTCAACCCCCCGGGTTTCTGACCCGGGGGCGTTGGATTTGGGCCTTGCCTCCCCCGGCTGGCCTTAAATGCGTCAGTGGCTTTTTCACGCAGACGTCGTAAGTTACGCGTCGA…
TREMELLA FOLIACEA	GI|20378492|GB|AF444431.1	TCCGTAGGTGAACCTGCGGAAGGATCATTGGAGATGTGCGCAAGCACTTTATTCATAATTCATACACCTGTGCACCGTGGTCTTTGGACCTACAAACATGAAGTCATGAACGTGATCTTATTATAAAAACATAAAACTTTTAACAACGGATCTCTTGGCTCTCGCATCGATGAAGAACGCAGCGAATTGCGATAAGTAATGTGAATTGCAGAATTCAGTGAATCATCGAATCTTTGAACGCATCTTGCGCCCTTTGGTATTCCGAAGGGCATGCCTGTTTGAGTGTCATGAAAATCTCATCCCATCGGGTTTCCGATGACGATGGACTTGGGTGTTGCCGTCCGGCTCGCCTTAAAGGAGTTAGCGGTTCTTAGATTGAATCTGGCGTAATAAGTTTCG…
TREMELLA FUCIFORMIS	GI|20378377|GB|AF444316.1	TCCGTAGGTGAACCTGCGGAAGGATCATTTGAGATTACACCGGGCCGTGAGGCCCTTCCAAACACCTGTGCACATCGGACCGCGCCCCCGGGCCGGGCCGCCTTCACACAAACATATGTCAAGAACGTAATGCATCATAACATGAAACAACTTTCAACAACGGATCTCTTGGCTCTCGCATCGATGAAGAACGCAGCGAATTGCGAAAAGTAATGTGAATTGCAGAATTCAGTGAATCATCGAATCTTTGAACGCACCTTGCGCCTTTTGGTATTCCGAAAGGCATGCCTGTTTGAGTGTCATGTAGACTCAACCCCCCGGGTTTCTGACCCGGCGGTGTTGGATTTGGGCCCTGCCTCTCCTGGCTGGCCTTAAATGCCTTAGTGGTTTCACGCAGAC…
TREMELLA GIRAFFA	GI|3169495|GB|AF042453.1	CTGTAGGTGAACCTGCGGAAGGATCATTAATGATTGGCCTCTGGCCTTTTATAATCCCACACCTCTGTGAACCTGTGGCCCTCGGGCCTTTTTCAAACATTGTGTAATGAACGTCATATATTATAATCAATAAAACTTTCAACAACGGATCTCTTGGCTCTCGCATCGATGAAGAACGCAGCGAAATGCGATAAGTAATGTGAATTGCAGAATTCAGTGAATCATCGAATCTTTGAACGCACCTTGCGCCCTTTGGTATTCCGAAGGGCATGCCTGTTTGAGTGTCATGAAATATCAATCTTCTAGGTTTTCCTAGCTGATTGGACTTGGGCGTTGCCATTCGGCTCGCCTTAAAAGCGTTAGTGGGGTCTAACCTCTGGCTTGACGTAATAAGTTTCG…
TREMELLA GLOBISPORA	GI|20378493|GB|AF444432.1	TCCGTAGGTGAACCTGCGGAAGGATCATTAGAGATGCCGAAAGGCTTTCCAAACACCTGTGCACTCGGCGGACCCGCTCCGTCCACACAAACGCATGTCATGAACGTAATATATCATAATTAAAAACAACTTTCAACAACGGATCTCTTGGCTCTCGCATCGATGAAGAACGCAGCGAAATGCGATAAGTAATGTGAATTGCAGAATTCAGTGAATCATCGAATCTTTGAACGCACCTTGCGCCTTTTGGTATTCCGAAAGGCATGCCTGTTTGAGTGTCATGTAGACTCAACCCCTCGGGTTTTTGCCCGGGGTGAGTTTGGATTTGGGCCTTGCCTGACCGGCTGGCCTTAAAAGTGTTAGTGGATTCGCACAGACGTTGTAAGCACTCGTCGAGGC…
TREMELLA INDECORATA	GI|4106107|GB|AF042432.1	GTAGGTGAACCTGCGGAAGGATCATTAGTGATTTGGCCGAAAGGCCTCATTTCGATTCTCACAACACCTGTGAACTGTAGGGGCCTCCGGGCCTCCCATTACAAACATCAGTGTAACGAACGTCAAATGTATCTTAACATAAATAAAACTTTCAACAACGGATCTCTTGGCTCTCGCATCGATGAAGAACGCAGCGAAACGCGATATGTAATGTGAATTGCAGAATTCAGTGAATCATCGAATCTTTGAACGCACCTTGCGCCTTTTGGTATTCCGAAAGGCATGCCTGTTTGAGTGTCATGAAATCTCAATCCCCTCAGGTTTATGATCTGGGCCGGGACTTGGACTTGGGCGTCTTGCCAGCTTTTGCCTGGCTCGCCTTAATGGTGTCAGTGGGAC…
TREMELLA MESENTERICA	GI|20378494|GB|AF444433.1	TCCGTAGGTGAACCTGCGGAAGGATCAATGGAGATCGCCGAAAGGCATCACACGCACAGTGCACCCTTGCAGACATTTAGGTCGAGAACGTATGCATCTTAAAATGAAACAACTTTCAACAACGGATCTCTTGGCTCTCGCATCGATGAAGGACGCAGCGAAATGCGATAAGTAATGTGAATTGCAGTATTCAGTGAATCATCGAACCTTTGAACGCACCTTGCGCCCCTTGGAAATTCCGTCGGGCATGCCTGTCTGAGTGTCATGTGGACTTCGACCCCGAGGGTTATTCCCCCGGGGCCGGACTTGGGCGCCGCCTCACCCGGCCCGCCTCAAATGCATCAGCGGGACGCGACGTCATAAGCACCGTCCGTGTCCCGCCCACAGAACACCCATCTT…
TREMELLA MICROSPORA	GI|3169480|GB|AF042435.1	CGTAGGTGAACCTGCGGAAGGATCATTAGTGATTTGGCCTCTGTGCCTAAACACAATCCCATACCTCTGTGAACTGTCAGCCCTCGGGCTCAAACATTGTGTAATGAACGTCTATAACATAATCTAATAAAACTTTCAACAACGGATCTCTTGGCTCTCGCATCGATGAAGAACGCAGCGAAATGCGATAAGTAATGTGAATTGCAGAATTCAGTGAATCATCGAATCTTTGAACGCACCTTGCGCCTTTTGGTATTCCGAAAGGCATGCCTGTTTGAGTGTCATGAACTCTCAATCCTCTCGGGTTTCCGATTGGATTGGACTTGGGTGTTGCCGTCTGGCTCACCTTAAATGACTTAGTGGATCTCTCCCCTAGTCGATGTAATAACTTTCATCGGT…
TREMELLA MORIFORMIS	GI|20378392|GB|AF444331.1	TCCGTAGGTGAACCTGCGGAAGGATCATTGATGATTTGCCGAGAGGCTTAACACCAAAACCAAACACCTGTGAACCGTCGGTCTCCGGACCAGCTTATACCTATAAACAAGTTTGTAATGAATGTGAATGAGACATAAACAAAAATAAAACTTTCAACAACGGATCTCTTGGCTCTCGCATCGATGAAGAACGCAGCGAATTGCGATAAGTAATGTGAATTGCAGAATTCAGTGAATCATCGAATCTTTGAACGCACCTTGCGCCCCTTGGTATTCCGAGGGGCATGCCTGTTTGAGTGTCATGAAACATCAATCCCTCGGGTTTTGTAATGGAACCCGTCGGACTTGGACTTGGGTGTCTGCCGTGGCTCAAGCGGCTCGCCTCAAATGTGTAATGGT…
TREMELLA MYCOPHAGA	GI|3169477|GB|AF042431.1	CCTTCCGTAGGTGAACCTGCGGAAGGATCATTAGAGATGTGCGCAAGCACTTTTCCCTTCACACACCTGTGCACCGTGGTCTTCGGACCTACAAACTTGTAGTCATGAACGTATCTTATTATAACAAATAAAACTTTTAACAACGGATCTCTTGGCTCTCGCATCGATGAAGAACGCAGCGAAATGCGATAAGTAATGTGAATTGCAGAATTCAGTGAATCATCGAATCTTTGAACGCATCTTGCGCCCTTTGGTATTCCGAAGGGCATGCCTGTTTGAGTGTCATGAATAACTCATCCCACCGATTCTTTCGTTGGGGTGGATCTGGGTCTTGCCGTCCGGCTCGCCTTAAAGATGTTAGCGGTTCCGAGGATGAACCTGGCGTAATAAGTTTCGCTA…
TREMELLA NEOFOLIACEA	GI|3169467|GB|AF042415.1	CGGTAGGTGAACCTGCGGAAGGATCATTAGAGATGTGCGCAAGCACTTTTCCCTTCACACACACCTGTGCACCGTGGTCTTCGGACCCACAAACATGAAGTCATGAACGTCTTATTATTATAACAAAATAAAACTTTTAACAACGGATCTCTTGGCTCTCGCATCGATGAAGAACGCAGCGAAATGCGATAAGTAATGTGAATTGCAGAATTCAGTGAATCATCGAATCTTTGAACGCATCTTGCGCCCTTTGGTATTCCGAAGGGCATGCCTGTTTGAGTGTCATGAAAATCTCATCCCATCGGGTTTCCGATGATGATGGACTTGGGTGTTGCCGTCCTTGGCTCGCCTTAAAGGTGTTAGCGGTTCCGAAGTCGAATCTGGCGTAATAAGTTTCGC…
TREMELLA NIVALIS	GI|3169466|GB|AF042414.1	GTAGGTGAACCTGCGGAAGGATCATTCGTGATTGCCGAAAGGCTTATCATATTCAAACACACCTGTGAACCGTTGGTCTCCGGACCTCTTTACACCCAAACGTAGTCTGATGAATGTATCATTGTATAACAGAAATAAAACTTTCAACAACGGATCTCTTGGCTCTCGCATCGATGAAGAACGCAGCGAATTGCGATAAGTAATGTGAATTGCAGAATTCAGTGAATCATCGAATCTTTGAACGCACCTTGCGCCCCTTGGTACTCCGAGGGGCATGCCTGTTTGAGTGTCATGAAATATCAATCCCCCGGGTTTGTAATGAACCCGTCGGACTTGGACTTGGGTGTTTGCCGTGTCACAACGGCTCGCCTTAAATGCATCATGGTGGTTTGGCCCTGT…
TREMELLA RESUPINATA	GI|4106333|GB|AF042421.1	AGGTGAACCTGCGGAAGGATCATTAGAGAACCGCCAAAAAGGCTCTCTTACACACACCCGTGCACTCGGCGGCCTCTGGCCGTCTCACACAAACATTTGTCGAGAACGTCATCTATTGTAATTGAAACAACTTTCAACAACGGATCTCTTGGCTCTCGCATCGATGAAGAACGCAGCGAAATGCGATAAGTAATGTGAATTGCAGAATTCAGTGAATCATCGAATCTTTGAACGCACCTTGCGCCTTTTGGTATTCCGAAAGGCATGCCTGTTTGAGTGTCATGTAGACTCAACCCCTCGGGTTTTTCCCGGGGGAGTTGGATTTGGGCGCTGGCTCAGCAGCCTCGCCTCAAATGTGTTAGTGGGTTTTCACGCAGACGTTTTAAGTACTCGTCGCTC…
TREMELLA SIMPLEX	GI|3169475|GB|AF042428.1	TCGTTAGGTGAACCTGCGGAAGGATCATTAGAGATGTGCGCAAGCACTTTTCCCTTCACACACCTGTGCACCGTGGTCTTCGGACCTACAAACTTGTAGTCATGAACGTATCTTATTATAACAAATAAAACTTTTAACAACGGATCTCTTGGCTCTCGCATCGATGAAGAACGCAGCGAAATGCGATAAGTAATGTGAATTGCAGAATTCAGTGAATCATCGAATCTTTGAACGCATCTTGCGCCCTTTGGTATTCCGAAGGGCATGCCTGTTTGAGTGTCATGAATAACTCATCCCACCGATTCTTTCGTTGGGGTGGATCTGGGTGTTGCCGTCCGGCTCGCCTTAAAGATGTTAGCGGTTCCGAGGATGAACCTGGCGTAATAAGTTTCGCTAGTC…
TREMELLA TAIWANENSIS	GI|3169464|GB|AF042412.1	TCCGTAGGTGAACCTGCGGAAGGATCATTAGAGATTTGCCGTAAGGCTACACACACCCGTGCACAAGCATGCATATGTAACGAACGTCACACCTTAACCAGTACAACTTTCAACAACGGATCTCTTGGCTCTCGCATCGATGAAGGACGCAGCGAAATGCGATAAGTAATGTGAATTGCAGAACTCAAGTGAATCATCGAATCTTTGAACGCACCTTGCGCCCTCTGGTATTCCGGAGGGCATGCCTGTTTGAGTGTCATGTAGACTCAACCCCGAGGTTCCTCCTCGGACGTTGGACTTGGGCGTCTGCCTTCTCGGCTCGCCTCAAACACGTTAGCGGCTCGGTGCATAAGTACCGTCGGGCCGCTTATCACATCTCTTGACTTCTGACCTCAAATC…
TREMELLA TROPICA	GI|3169478|GB|AF042433.1	TCGGTAGGTGAACCTGCGGAAGGATCAATTGAGACCGCCGGAAGGCATCACAGGCACAGTGCACCCTTGCAGACATCATGGTAAAGAACGTATGCATCTTAATGAAACAACTTTCAACAACGGATCTCTTGGCTCTCGCATCGATGAAGGACGCAGCGAAATGCGATAAGTAATGTGAATTGCAGTATTCAGTGAATCATCGAACCTTTGAACGCACCTTGCGCCCCTTGGAAATTCCGTCGGGCATGCCTGTCTGAGTGTCATGTGGACTTCGACCCCGAGGGTTATCCCTCCGGGGCCGGACTTGGGCGCCGCCTTATCGGCCCGCCTGAAATGCATCAGCGGGACACACGTCGTAAGCACCGTCCGTGTCCCGCCCAGAGAACACCTTTTCGTGAC…
TRICHOMONASCUS CIFERRII	GI|40888713|GB|AY493435.1	TTTTTAAATGATACTTTGCTTTGGTCAGACTTTAATTAGTCTGGCCAGAGGTATACAAACTCCAAATTTATTTTAAACATGAGTCTGAATTGAAAAAGAATAAATTATTCAAAACTTTCAACAACGGATCTCTTGGTTCTCGCATCGATGAAGAACGCAGCGAAATGCGATAAGTAATGTGAATTGCAGAATTTCGTGAATCATCGAATCTTTGAACGCACATTGCGCCCCTTGGTATTCCAGGGGGCATACGTGTATGAGCGTCATTTCACTCTTAAACCCTCGGGTTTAGTGTTGAACCTTTCCTTCGATCTTTTTTCGAAGGATGGCTCGAAATGAAATGGCAAGGCAATCCAGTCTAAAGCTTACACAGTGTCTTAGGTTTTACCAATTACGCTG…
TRICHOSPORON "AKIYOSHIDAINUM"	GI|47776293|DBJ|AB180200.1	GTGATTGCCATCTTGGCTTAACTATATCCATCTACACCTGTGAACCGTTTGATTGAATCTCTGATTCAATTTTACAAACATTGTGTAATGAACGTCATTAGATCATAACTAAAAAAAACTTTTAACAACGGATCTCTTGGCTCTCGCATCGATGAAGAACGCAGCGAAATGCGATAAGTAATGTGAATTGCAGAATTCAGTGAATCATCGAATCTTTGAACGCAACTTGCGCTCTCTGGTATTCCGGAGAGCATGCCTGTTTGAGTGTCATGAAATCTCAACCATTAGGGTTTCTTAATGGCTTGGATTTGGAGGTTGCCATTCTGAATGGCTCCTCTCAAAAGAGTTAGCGAGTTTAACTATTGCTATCTGGCGTAATAAGTTTCGCTGGAATGGTAT…
TRICHOSPORON "CAVERNICOLA"	GI|47776288|DBJ|AB180195.1	GTGAATTGCTCTCTGAGCGTTAACTACATCCATCTACACCTGTGAACTGTTGATTGACTTCGGTTGATTGCTTTTACAAACATTGTGTAATGAACGTCAAGTTATTATAACAAAAATAACTTTCAACAACGGATCTCTTGGCTCTCGCATCGATGAAGAACGCAGCGAATTGCGATAAGTAATGTGAATTGCAGAATTCAGTGAATCATCGAATCTTTGAACGCACCTTGCGCTCTCTGGTATTCCGGAGAGCATGCCTGTTTGAGTATCATGAAATCTCAACCATTAGGGTTTCTTAATGGCTTGGATTTGGGCGTTGCCAGTAGCCTGGCTCGCCTTAAAAGAGTTAGCGTGTTTAACTTGTCGTATCTGGCGTAATAAGTTTCGCTGGTGTTGACT…
TRICHOSPORON "CHIROPTERORUM"	GI|47776290|DBJ|AB180197.1	GTGATTGCCATCTTGGCTTAAACTATATCCATCTACACCTGTGAACCGTTTGATTGAATCTCTGATTCAATTTTACAAACATTGTGTAATGAACGTCATTAGATCATAACTAAAAAAAACTTTTAACAACGGATCTCTTGGCTCTCGCATCGATGAAGAACGCAGCGAAATGCGATAAGTAATGTGAATTGCAGAATTCAGTGAATCATCGAATCTTTGAACGCAACTTGCGCTCTCTAGTATTCTGGAGAGCATGCCTGTTTGAGTGTCATGAAATCTCAACCATTAGGGTTTCTTAATGGCTTGGATTTGGAGGTTGCCATTCTGAATGGCTCCTCTTAAAAGAGTTAGCAAGGTTAACTATTGCTATCTGGCGTAATAAGTTTCGCTGGAATAGTG…
TRICHOSPORON "COPROPHILUM"	GI|47776292|DBJ|AB180199.1	GTGATTGCCCTAGTGGCTTAAACTATATCCATATACACCTGTGAACCGTTTGATTGACACTCTGTGTTAATTTTACAAACAATGTGTAATGAACGTCTAGTTATTATAACAAAAAATAACTTTCAACAACGGATCTCTTGGCTCTCGCATCGATGAAGAACGCAGCGAAATGCGATAAGTAATGTGAATTGCAGAATTCAGTGAATCATCGAATCTTTGAACGCAACTTGCGCTCTCTGGTATTCCGGAGAGCATGCCTGTTTGAGTGTCATGAAATCTCAACCATTAGGGTTTCTTAATGGCTTGGATTTGAGTGTTGCCAGTCTCTGGCTCACTTTAAAGGAGTTAGCGAGTTTAACAATGTCGTCTGGCGTAATAAGTTTCGCTGGTAAGACTTGT…
TRICHOSPORON "MIDDLEHOVENII"	GI|47776291|DBJ|AB180198.1	GTGAATTGCTCTCTGAGCGTTAAACTATATCCATCTACACCTGTGAACTGTTGATTGACTTCGATCAATTACTTTTACAAACATTGTGTAATGAACGTCATGTTATTATAACAAAAATAACTTTCAACAACGGATCTCTTGGCTCTCGCATCGATGAAGAACGCAGCGAAATGCGATAAGTAATGTGAATTGCAGAATTCAGTGAATCATCGAATCTTTGAACGCACCTTGCGCTCTCTGGTATTCCGGAGAGCATGCCTGTTTGAGTATCATGAAATCTCAACCATTAGGGTTTCTTAATGGCTTGGATTTGGGTGTTGCCAGTTGCCTGGCTCACCTTAAAAGAGTTAGCGTGTTTAACTTGTCTATCTGGCGTAATAAGTTTCGCTGGTGTCGGCT…
TRICHOSPORON "OTAE"	GI|47776289|DBJ|AB180196.1	GTGATTGCCATCTTGGCTTAAACTATATCCCATCAACACCTGTGAACTGTCTGATTGAATCTTTATTGATTCGATTTTACAAACATTGTGTAATGAACGTCATAACATTATAATAAAAAAAAACTTTTAACAACGGATCTCTTGGCTCTCGCATCGATGAAGAACGCAGCGAAATGCGATAAGTAATGTGAATTGCAGAATTCAGTGAATCATCGAATCTTTGAACGCAACTTGCGCTCTCTGGTATTCCGGAGAGCATGCCTGTTTGAGTGTCATGAAATCTCAACCATTAGGGTTTCTTAATGGCTTGGATTTGGACGTTGGCAGTTTACTGCCTCGTCTTAAAAGAGTTAGCAAGTTAACTATTGCTGTCTGGCGTAATAAGTTTCGCTGGAAAGG…
TRICHOSPORON BRASSICAE	GI|20378497|GB|AF444436.1	TCCGTAGGTGAACCTGCGGAAGGATCATTAGTGATTGCCTTAATTGGCTTAAACTATATCCAACTACACCTGTGAACTGTTCGATTGAATCTTCGATTCAATTTTACAAACATTGTGTAAAGAACGTCATTAGATCATAACAAAAAAAAACTTTTAACAACGGATCTCTTGGCTCTCGCATCGATGAAGAACGCAGCGAAATGCGATAAGTAATGTGAATTGCAGAATTCAGTGAATCATCGAATCTTTGAACGCAACTTGCGCTCTCTGGTATTCCGGAGAGCATGCCTGTTTGAGTGTCATGAAATCTCACACATCAAGGTTTCTTGATGAAGTGGATTTGGAGGTTGCCAGTCTAACTGGCTCCTCTTAAAGGAGTTAGCATATTTGATTATTGCT…
TRICHOSPORON CACAOLIPOSIMILIS	GI|306489557|GB|HM802134.1	GTTTCCGTAGGTGAACCTGCGGAAGGATCATTAGTGATTGCCATCTTGGCTTAACTATATCCATCTACACCTGTGAACCGTTTGATTGAATCTCTGATTCAATTTTACAAACATTGTGTAATGAACGTCATTAGATCATAACTAAAAAAACTTTTAACAACGGATCTCTTGGCTCTCGCATCGATGAAGAACGCAGCGAAATGCGATAAGTAATGTGAATTGCAGAATTCAGTGAATCATCGAATCTTTGAACGCAACTTGCGCTCTCTGGTATTCCGGAGAGCATGCCTGTTTGAGTGTCATGAAATCTCAACCATTAGGGTTTCTTAATGGCTTGGATTTGGAGGTTGCCATTCTGAATGGCTCCTCTTAAAAGAGTTAGCGAGTTTAACTATTGCT…
TRICHOSPORON CHIARELLII	GI|342357337|GB|HQ999971.1	GTAACAAGGTTTCCGTAGGTGAACCTGCGGAAGGATCATTAGTGATTGCCCTTAGCGGCTTAAACTATATCCACATACACCTGTGAACTGTTCTTTAGCTCGAAAGAGTTAATTTTACAAACATTGTGTAATGAACGTCGTTTTATTATAACAAATAAAACTTTCAACAACGGATCTCTTGGCTCTCGCATCGATGAAGAACGCAGCGAAATGCGATAAGTAATGTGAATTGCAGAATTCAGTGAATCATCGAATCTTTGAACGCAACTTGCGCTCTTTGGTATTCCGAAGAGCATGCCTGTTTGAGTGTCATGAAATCTCAACCATTAGGGTTTCTTAATGGATTGGATTTGGGTGTTGCCAGTTTATCTGGCTCGCCTTAAAAGAGTTAGCGAGTTT…
TRICHOSPORON CUTANEUM	GI|284809046|GB|FJ943422.1	TCCGTAGGTGAACCTGCGGAAGGATCATTAGTGAATTGCTCTCTGAGCGTTAACTACATCCATCTACACCTGTGAACTGTTGATTGACTTCGGTCAATTGATTTTACAAACATTGTGTAATGAACGTCATGTTATTATAACAAAAATAACTTTCAACAACGGATCTCTTGGCTCTCGCATCGATGAAGAACGCAGCGAAATGCGATAAGTAATGTGAATTGCAGAATTCAGTGAATCATCGAATCTTTGAACGCAACTTGCGCTCTCTGGTATTCCGGAGAGCATGCCTGTTTGAGTATCATGAAATCTCAACCATTAGGGTTTCTTAATGGATTGGATTTGGGCGCTGCCAGTAGCCTGGCTCGCCTTAAAAGAGTTAGCGTGTTTAACTTGTCTTAT…
TRICHOSPORON DEBEURMANNIANUM	GI|24286381|GB|AY143556.1	TCCGTAGGTGAACCTGCGGAAGGATCATTAGTGAATTGCTCTCTGAGCTTTAAACTACATCCATCTACACCTGTGAACTGTTGATTGACACTCGTCAATTACTTTTACAAACATTGTGTAATGAACGTCATGTTATTATAATAAAAATAACTTTCAACAACGGATCTCTTGGCTCTCGCATCGATGAAGAACGCAGCGAAACGCGATAGGTAATGTGAATTGCAGAATTCAGTGAATCATCGAATCTTTGAACGCAACTTGCGCTCTCTGGTATTCCGGAGAGCATGCCTGTTTGAGTATCATAAAAACACAACCATTAGGGTTTCTTAATGGATTGGATCTGAGCGTTGCCATTAGCCTGGCTCGCTTTAAAAGAGTTAGCGTGTTTAACTTGTCGAT…
TRICHOSPORON DEHOOGII	GI|20378537|GB|AF444476.1	TCCGTAGGTGAACCTGCGGAAGGATCATTAGTGATTGCCCTAGTGGCTTAAACTATATCCATATACACCTGTGAACCGTTTGATTGACACTCTGTGTTGATTTTACAAACAATGTGTAATGAACGTCTAGTTATTATAACAAAAAATAACTTTCAACAACGGATCTCTTGGCTCTCGCATCGATGAAGAACGCAGCGAAATGCGATAAGTAATGTGAATTGCAGAATTCAGTGAATCATCGAATCTTTGAACGCAACTTGCGCTCTCTGGTATTCCGGAGAGCATGCCTGTTTGAGTGTCATGAAATCTCAACCATTAGGGTTTCTTAATGGCTTGGATTTGGGTGTTGCCAGTCTCTTGGCTCACCTTAAAGGAGTTAGCGAGTTTAACAATGTCGTC…
TRICHOSPORON DERMATIS	GI|8698564|DBJ|AB035581.1	GTGAATTGCTCTTTGAGCGTTAACTTATCCTCTCACCTGTGAACTGTTGATTGACTTCGGTCAATTACTTTTACAAACATTGTGTAATGAACGTCATGTTATTATAACAAAAATAACTTTCAACAACGGATCTCTTGGCTCTCGCATCGATGAAGAACGCAGCGAAATGCGATAAGTAATGTGAATTGCAGAATTCAGTGAATCATCGAATCTTTGAACGCAACTTGCGCTCTCTGGTATTCCGGAGAGCATGCCTGTTTGAGTATCATGAAATCTCAACCATTAGGGTTTCTTAATGGCTTGGATTTGGGCGCTGCCACTTGCCTGGCTCGCCTTAAAAGAGTTAGCGTATTAACTTGTCGATCTGGCGTAATAAGTTTCGCTGGTGTAGACTTGAGA…
TRICHOSPORON DOHAENSE	GI|215478692|GB|FJ228475.1	CTATATCCACTTACACCTGTGAACTGTTCTGTTACCTGATGCAAATCAGGTATTTTTACAAACAATGTGTAATGAACGTCGTTTTATTATAACAAAATAAAACTTTCAACAACGGATCTCTTGGCTCTCGCATCGATGAAGAACGCAGCGAATTGCGATAAGTAATGTGAATTGCAGAATTCAGTGAATCATCGAATCTTTGAACGCAGCTTGCGCTCTCTGGTATTCCGGAGAGCATGCCTGTTTCAGTGTCATGAAATCTCAACCACTAGGGTTTCCTAATGGATTGGATTTGGGCGTCTGCGATTGTCTAATCGCTCGCCTTAAAAGAGTTAGCAAGTTTGACATTAATGTCTGGTGTAATAAGTTTCACTGGGTCCATTGTGTTGAAGCGTGCTT…
TRICHOSPORON DOMESTICUM	GI|20378475|GB|AF444414.1	TCCGTAGGTGAACCTGCGGAAGGATCATTAGTGATTGCCTTAATTGGCTTAAACTATATCCATCTACACCTGTGAACTGTTTGATTGAATCTTCGGATTCGATTTTATACAAACATTGTGTAATGAACGTCATTATATTATAACAAAAAAAAAACTTTCAACAACGGATCTCTTGGCTCTCGCATCGATGAAGAACGCAGCGAAATGCGATAAGTAATGTGAATTGCAGAATTCAGTGAATCATCGAATCTTTGAACGCAACTTGCGCTCTCTGGTATTCCGGAGAGCATGCCTGTTTGAGTGTCATGAAATCTCAACCATTAGGGTTTCTTAATGGCTTGGATTTGGAGGTTTGCCAGTCTGACTGGCTCCTCTTAAAAGAGTTAGCAAGTTGAACTA…
TRICHOSPORON DULCITUM	GI|20378489|GB|AF444428.1	TCCGTAGGTGAACCTGCGGAAGGATCATTAGTGATTGCCATCTTGGCTTAAACTATATCCATCTACACCTGTGAACCGTTTGATTGAATCTTCTGATTCAATTTTACAAACATTGTGTAATGAACGTCATTAGATCATAACAAAAAAAAACTTTTAACAACGGATCTCTTGGCTCTCGCATCGATGAAGAACGCAGCGAAATGCGATAAGTAATGTGAATTGCAGAATTCAGTGAATCATCGAATCTTTGAACGCAACTTGCGCTCTCTGGTATTCCGGAGAGCATGCCTGTTTGAGTGTCATGAAATCTCAACCATTAGGGTTTCTTAATGGCTTGGATTTGGAGGTTGCCATTCTAAATGGCTCCTCTTAAAGGAGTTAGCAAGTTTTACTATTGCT…
TRICHOSPORON GRACILE	GI|20378501|GB|AF444440.1	TCCGTAGGTGAACCTGCGGAAGGATCATTAGTGATTGCCATCTTGGCTTAAACTATATCCATCTACACCTGTGAACCGTTTGATTGAATCTTCTGATTCAATTTTACAAACATTGTGTAATGAACGTCATTAGATCATAACAAAAAAAAACTTTTAACAACGGATCTCTTGGCTCTCGCATCGATGAAGAACGCAGCGAAATGCGATAAGTAATGTGAATTGCAGAATTCAGTGAATCATCGAATCTTTGAACGCAACTTGCGCTCTCTGGTATTCCGGAGAGCATGCCTGTTTGAGTGTCATGAAATCTCAACCATTAGGGTTTCTTAATGGCTTGGATTTGGAGGTTGCCATTCTGAATGGCTCCTCTTAAAGGAGTTAGCAAGTTTAACTATTGCT…
TRICHOSPORON GUEHOAE	GI|20257238|GB|AF410476.1	TCCGTAGGTGAACCTGCGGAAGGATCATTAGTGATTGCCATCTTGGCTTAAAAGTATCATCACATACACCTGTGCACTGTTCGATTGACTCTCACGAGTCAGTTTTTACAAACATTGTGTAATGAACGTCTAGTTATTATAACAAAAATAACTTTCAACAACGGATCTCTTGGCTCTCGCATCGATGAAGAACGCAGCGAAATGCGATAAGTAATGTGAATTGCAGAATTCAGTGAATCATCGAATCTTTGAACGCAACTTGCGCTCTTTGGTATTCCGAAGAGCATGCCTGTTTGAGTGTCATGAAATCTCAACCATTAGGGTTTCTTAATGGCTTGGATTTGGGTGTTGCCAGCTTGTCTGGCTCGCCTTAAAAGAGTTAGCAAACATAGCATTGTT…
TRICHOSPORON INKIN	GI|20378481|GB|AF444420.1	TCCGTAGGTGAACCTGCGGAAGGATCATTAGTGATTGCCTTTACAGGCTTAACTATATCCACATACACCTGTGAACTGTTCTACCACTTGACGCAAGTCGAGTGTTTTTACAAACAATGTGTAATGAACGTCGTTTTATTATAACAAAATAAAACTTTCAACAACGGATCTCTTGGCTCTCGCATCGATGAAGAACGCAGCGAATTGCGATAAGTAATGTGAATTGCAGAATTCAGTGAATCATCGAATCTTTGAACGCAGCTTGCGCTCTCTGGTATTCCGGAGAGCATGCCTGTTTCAGTGTCATGAAATCTCAACCACTAGGGTTTCCTAATGGATTGGATTTGGGCGTCTGCGATCTCTGATCGCTCGCCTTAAAAGAGTTAGCAAGTTTGACAT…
TRICHOSPORON INSECTORUM	GI|208473542|GB|FJ196776.1	TTTCCGTAGGTGAACCTGCGGAAGGATCATTAGTGATTGCCTTTATAGGCTTATAACTATATCCACTTACACCTGTGAACTGTTCTACTACTTGACGCAAGTCGAGTATTTTTACAAACAATGTGTAATGAACGTCGTTTTATTATAACAAAATAAAACTTTCAACAACGGATCTCTTGGCTCTCGCATCGATGAAGAACGCAGCGAATTGCGATAAGTAATGTGAATTGCAGAATTCAGTGAATCATCGAATCTTTGAACGCAGCTTGCGCTCTCTGGTATTCCGGAGAGCATGCCTGTTTCAGTGTCATGAAATCTCAACCACTAGGGTTTCCTAATGGATTGGATTTGGGCGTCTGCGATCTCTGATCGCTCGCCTTAAAAGAGTTAGCAAGTTTG…
TRICHOSPORON JIROVECII	GI|20378498|GB|AF444437.1	TCCGTAGGTGAACCTGCGGAAGGATCATTAGTGAATTGCTCTTTGAGCGTTAACTACATCCATCTACACCTGTGAACTGTTGATTGACTCCGGTCAATTACTTTACAAACATTGTGTAATGAACGTCATGTTATTATAACAAAAATAACTTTCAACAACGGATCTCTTGGCTCTCGCATCGATGAAGAACGCAGCGAAATGCGATAAGTAATGTGAATTGCAGAATTCAGTGAATCATCGAATCTTTGAACGCAACTTGCGCTCTCTGGTATTCCGGAGAGCATGCCTGTTTGAGTATCATGAAATCTCAACCATTAGGGTTTCTTAATGGCTTGGATTTGGGCGCTGCCACTTGCCTGGCTCGCCTTAAAAGAGTTAGCGTGTTTAACTTGTCGATCT…
TRICHOSPORON LIGNICOLA	GI|34484260|GB|AY370684.1	TCCGTAGGTGAACCTGCGGAAGGATCATTAGTGATTGCCCTCTGGGCTTAAAACTATATCCATAACACCTGTGAACCGTTTGATTAACTCTTCTGAGTTGATTTTACAAACATTGTGTAATGAACGTCTAGTTATTATAACAAAAATAACTTTCAACAACGGATCTCTTGGCTCTCGCATCGATGAAGAACGCAGCGAAATGCGATAAGTAATGTGAATTGCAGAATTCAGTGAATCATCGAATCTTTGAACGCAACTTGCGCTCTCTGGTATTCCGGAGAGCATGCCTGTTTGAGTGTCATGAAATCTCAACCATTAGGGTTTCTTAATGGCTTGGATTTGGGTGTTGCCAGTCTTCTGGCTCGCCTTAAAGGAGTTAGCGAGTTTAACAATGTCCTC…
TRICHOSPORON LOUBIERI	GI|20378499|GB|AF444438.1	TCCGTAGGTGAACCTGCGGAAGGATCATTAGTGATTGCCATCTTGGCTTAAACTATATCCATCTACACCTGTGAACCGTTTGATTGAATCTTCTGATTCAATTTTACAAACATTGTGTAATGAACGTCATTAGATCATAATAAGAAAAAACTTTCAACAACGGATCTCTTGGCTCTCGCATCGATGAAGAACGCAGCGAAATGCGATAAGTAATGTGAATTGCAGAATTCAGTGAATCATCGAATCTTTGAACGCAACTTGCGCTCTCTGGTATTCCGGAGAGCATGCCTGTTTGAGTGTCATGAAATCTCAACCATTAGGGTTTCTTAATGGCTTGGATTTGGAGGTTGCCATTCTAAATGGCTCCTCTTAAAAGAGTTAGCGAGTTTAACTATTGCT…
TRICHOSPORON MONILIIFORME	GI|20378476|GB|AF444415.1	TCCGTAGGTGAACCTGCGGAAGGATCATTAGTGAATTGCTCTCTGAGCGTTAAACTATATCCATCTACACCTGTGAACTGTTGATTGACTTCGGTCAATTACTTTTACAAACATTGTGTAATGAACGTCATGTTATTATAACAAAAATAACTTTCAACAACGGATCTCTTGGCTCTCGCATCGATGAAGAACGCAGCGAAATGCGATAAGTAATGTGAATTGCAGAATTCAGTGAATCATCGAATCTTTGAACGCAACTTGCGCTCTCTGGTATTCCGGAGAGCATGCCTGTTTGAGTATCATGAAATCTCAACCATTAGGGTTTCTTAATGGCTTGGAATTGGGTGTTGCCAGTCGCCTGGCTCGCCTTAAAAGAGTTAGCGTGTTTAACTTGTCTAT…
TRICHOSPORON MUCOIDES	GI|20378484|GB|AF444423.1	TCCGTAGGTGAACCTGCGGAAGGATCATTAGTGAATTGCTCTCTGAGCGTTAAACTATATCCATCTACACCTGTGAACTGTTGATTGACTTCGGTCGATTACTTTTACAAACATTGTGTAATGAACGTCATGTTATTATAACAAAAATAACTTTCAACAACGGATCTCTTGGCTCTCGCATCGATGAAGAACGCAGCGAAATGCGATAAGTAATGTGAATTGCAGAATTCAGTGAATCATCGAATCTTTGAACGCAACTTGCGCTCTCTGGTATTCCGGAGAGCATGCCTGTTTGAGTATCATGAAATCTCAACCATTAGGGTTTCTTAATGGCTTGGATTTGGGCGCTGCCACTTGCCTGGCTCGCCTTAAAGGAGTTAGCGTATTAACTTGTCGATC…
TRICHOSPORON SCARABAEORUM	GI|44890912|DBJ|AB164372.1	TCCGTAGGTGAACCTGCGGAAGGATCATTAGTGATTGCCTTAATTGGCTAACTATATCCATCTACACCTGTGAACAGTTCGATTGAATCTTACGATTCAATTTTACAAACATTGTGTAATGAACGTCATTAGATCATAACATGAAAAAACTTTCAACAACGGATCTCTTGGCTCTCGCATCGATGAAGAACGCAGCGAATTGCGATAAGTAATGTGAATTGCAGAATTCAGTGAATCATCGAATCTTTGAACGCAACTTGCGCTCTCTGGTATTCCGGAGAGCATGCCTGTTTGAGTGTCATGAAATCTCAACCATTAGGGTTTCTTAATGGCTTGGATTTGGAGGTTGCCAGTCTGACTGGCTCCTCTTAAAGGAGTTAGCAAGTTTGACTATTGCTA…
TRICHOSPORON SIAMENSE	GI|51849659|DBJ|AB164370.1	TCCGTAGGTGAACCTGCGGAAGGATCATTAGTGATTGCCTTCATTGGCTTATAACTATATCCATCTACACCTGTGAACCGTTTGACTGAATCCGTTAGGATTTAGTTTTACAAACATTGTGTAATGAACGTCATTAGATCATAACAGAAAAAAACTTTCAACAACGGATCTCTTGGCTCTCGCATCGATGAAGAACGCAGCGAAATGCGATAAGTAATGTGAATTGCAGAATTCAGTGAATCATCGAATCTTTGAACGCAACTTGCGCTCTCTGGTATTCCGGAGAGCATGCCTGTTTGAGTGTCATGAAATCTCAACCATTAGGGTTTCTTAATGGCTTGGATTTGGAGGTTGCCAGTCTGACTGGCTCCTCTTAAAGGAGTTAGCAAGTTTGACTAT…
TRICHOSPORON SMITHIAE	GI|20378458|GB|AF444397.1	TCCGTAGGTGAACCTGCGGAAGGATCATTAGTGAATTGCTCTCTGAGCGTTAACTATATCCATAACACCTGTGAACTGTTGATTGACTTCGGTCAATTACTTTTACAAACATTGTGTAATGAACGTCATGTTATTATAACAAAAATAACTTTCAACAACGGATCTCTTGGCTCTCGCATCGATGAAGAACGCAGCGAAATGCGATAAGTAATGTGAATTGCAGAATTCAGTGAATCATCGAATCTTTGAACGCAACTTGCGCTCTCTGGTATTCCGGAGAGCATGCCTGTTTGAGTATCATGAAATCTCAACCATTAGGGTTTCTTAATGGCTTGGATTTGAGTGATGGCAGTTCGCCTGCCTCGCTTTAAAAGAGTTAGCGTGTTTAACTTGTCGATC…
TRICHOSPORON TERRICOLA	GI|11230859|DBJ|AB031517.1	GTGAATTGCTCTCTGAGCGTTAACTATATCCATCTACACCTGTGAACTGTTGATTGACTTCGGTCAGTTACTTTTACAAACATTGTGTAATGAACGTCATGTTATTATAACAAAAATAACTTTCAACAACGGATCTCTTGGCTCTCGCATCGATGAAGAACGCAGCGAAATGCGATAAGTAATGTGAATTGCAGAATTCAGTGAATCATCGAATCTTTGAACGCAACTTGCGCTCTCTGGTATTCCGGAGAGCATGCCTGTTTGAGTATCATGAAATCTCAACCATTAGGGTTTCTTAATGGCTTGGATTTGAGTGATGGCAGTTTGCCTGCCTCGCTTTAAAAGAGTTAGCGTGTTTAACTTGTCGATCTGGCGTAATAAGTTTCGCTGGTGTAGACT…
TRICHOSPORON VADENSE	GI|358441692|GB|JN943753.1	TCCGTAGGTGAACCTGCGGAAGGATCATTAGTGATTGCCATCTTGGCTTAAACTATATCCATCTACACCTGTGAACCGTTTGATTGAATCTTCTGATTCAATTTTACAAACATTGTGTAATGAACGTCATTAGATCATAACATAAAAAAACTTTTAACAACGGATCTCTTGGCTCTCGCATCGATGAAGAACGCAGCGAAATGCGATAAGTAATGTGAATTGCAGAATTCAGTGAATCATCGAATCTTTGAACGCAACTTGCGCTCTCTGGTATTCCGGAGAGCATGCCTGTTTGAGTGTCATGAAATCTCAACCATTAGGGTTTCTTAATGGCTTGGATTTGGAGGTTGCCAGTCTAACTGGCTCCTCTTAAAGGAGTTAGCAAGTTTACTATTGCTA…
TRICHOSPORON VEENHUISII	GI|20152876|GB|AF414693.1	TCCGTAGGTGAACCTGCGGAAGGATCATTAGTGATTGCCTTATAGGCTTAAACTATATCCATCTACACCTGTGAACCGTTTGATTGAATCTGCTGATTCAATTTTACAAACATTGTGTAATGAACGTCATTAGATCATAATAAGAAAAAACTTTCAACAACGGATCTCTTGGCTCTCGCATCGATGAAGAACGCAGCGAAATGCGATAAGTAATGTGAATTGCAGAATTCAGTGAATCATCGAATCTTTGAACGCAACTTGCGCTTTCTGGTATTCCGGAAAGCATGCCTGTTTGAGTGTCATGAAATCTCAACCATTAGGGTTTCTTAATGGCTTGGATTTGGAGGTTGCCAGTCTAACTGGCTCCTCTTAAAAGAGTTAGCAAGTTTAACTATTGCT…
TRICHOSPORON WIERINGAE	GI|358441683|GB|JN943744.1	TCCGTAGGTGAACCTGCGGAAGGATCATTAGTGATTGCCCTCTGGGCTTAAAACTATATCCATATACACCTGTGAACCGTTTGATTGACTCTTCTGAGTTGATTTTACAAACATTGTGTAATGAACGTCTAGTTATTATAACAAAAATAACTTTCAACAACGGATCTCTTGGCTCTCGCATCGATGAAGAACGCAGCGAAATGCGATAAGTAATGTGAATTGCAGAATTCAGTGAATCATCGAATCTTTGAACGCAACTTGCGCTCTCTGGTATTCCGGAGAGCATGCCTGTTTGAGTGTCATGAAATCTCAACCATTAGGGTTTCTTAATGGCTTGGATTTGGGTGTTGCCAGTCTCTGGCTCGCCTTAAAGGAGTTAGCGAGTTTAACAATGTCCTC…
TRICHOSPORON XYLOPINI	GI|305431326|GB|HQ005752.1	GTTTCCGTAGGTGAACCTGCGGAAGGATCATTAGTGATTGCCCTAGTGGCTTAAAACTATATCCATTTACACCTGTGAACCGTTTGATTGACACTCTGTGTTGATTTTACAAACAATATGTAAAGAAAGTCAAGTTATAATAACAAAAAATAACTTTCAACAACGGATCTCTTGGCTCTCGCATCGATGAAGAACGCAGCGAAATGCGATAAGTAATGTGAATTGCAGAATTCAGTGAATCATCGAATCTTTGAACGCAACTTGCGCTCTCTGGTATTCCGGAGAGCATGCCTGTTTGAGTGTCATGAAATCTCAACCATTAGGGTTTCTTAATGGCTTGGATTTGGGTGTTGCCAGTCTCTGGCTCGCCTTAAAGGAGTTAGCGAGTTTAACAATGTC…
TRIMORPHOMYCES PAPILIONACEUS	GI|20378544|GB|AF444483.1	TCCGTAGGTGAACCTGCGGAAGGATCATTAGTGAAACGGTCCTCTGTGACCTTGGATCTATTCCAAACCTCTTGTGAACTGTGGCCCTCGGGCCTTTACAAACAATCTAGTCATGAACGTCTTGTTATAATAATAAAAACACAACTTTCAACAACGGATCTCTTGGCTCTCGCATCGATGAAGAACGCAGCGAAATGCGATAAGTAATGTGAATTGCAGAACACAGTGAATCATCGAATCTTTGAACGCACCTTGCACCCTCTGGTATTCCGGAGGGTATGCCTGTTTGAGTGTCATGTAGACTCAACCTTTCGGGTTTCTGCCCGATCGGTTGGACTTGGGTGTTGCCTCTTTGTTGCAGGCTCGCCTTAAATACCTCAGTGACTCTTCTGGGATCTG…
UDENIOMYCES KANASENSIS	GI|371942801|GB|JQ002681.1	AAGGATCACTAGTGATTAAACGAGAAGCGTCTTAACTGACCTTTTCACCCTTCACATCCACATACACCCTGTGAACTGTTTGGCTTCAACTCTTTTGTTGGGCTCTCGTCTTGATAGATTAGCAATAGTCTACCGAGCGAGGGTGCGACTTTAGAGGGGGAGTCATCATACATATACATACACAAAGTCTAATGAATGTAAACGTTTTATATAAACAAAATAAAACTTTCAACAACGGATCTCTTGGTTCTCGCATCGATGAAGAACGCAGCGAAATGCGATAAGTAATGTGAATTGCAGAATTCAGTGAATCATCGAATCTTTGAACGCACCTTGCACTCTCTGGTATTCCGGAGAGTACGCCTGTTTGAGTGTCATGAAACTCTCACTCCCTACCTT…
UDENIOMYCES MEGALOSPORUS	GI|20378469|GB|AF444408.1	TCCGTAGGTGAACCTGCGGAAGGATCACTAGTGATTAAACGGAAAGCGTCTTAACTGACCTTTCCACCCTTCACATCCACATACACCCTGTGAACCGTTTGGCTCTTTTTTCCGTTTCTCTCTTCGGAGGGAAGGAAGGAGACGAAGAAGGAACGCTTTAGATTTTCGTCAAAAGAAGTCTAAAGTCGACCTTTGGAGTTTTCCTGAAGGAAAAGGAGTCATCAATCATATACATACACGAAGTCTAATGAATGTAAACGTTTTATATAAACAAAATAAAACTTTCAACAACGGATCTCTTGGTTCTCGCATCGATGAAGAACGCAGCGAAATGCGATAAGTAATGTGAATTGCAGAATTCAGTGAATCATCGAATCTTTGAACGCACCTTGCACTCTC…
UDENIOMYCES PANNONICUS	GI|19912801|DBJ|AB072229.1	TCGTAACAAGGTTTCCGTAGGTGAACCTGCGGAAGGATCACTAGTGAATACATCGGGGAGCGTCTTAACTGACCTCCCCAACCCTTCACAATCCACATACACCTGTGCACTGTTTTGGCTTTTGAGCAATCGAAAGCCAATCATTTTATACAAACCCCTAGTTTAATGAATGTAACCGTTTTATATAAACAAAATAAAACTTTCAACAACGGATCTCTTGGTTCTCGCATCGATGAAGAACGCAGCGAAATGCGATAAGTAATGTGAATTGCAGAATTCAGTGAATCATCGAATCTTTGAACGCACCTTGCGCTCCTTGGTATTCCGAGGAGCATGCCTGTTTGAGTGTCATGAAACTCTCAACCTCTGACTTTCTTAATCGTCGGTCAGCGGCTTGGA…
UDENIOMYCES PUNICEUS	GI|20378496|GB|AF444435.1	TCCGTAGGTGAACCTGCGGAAGGATCACTAGTGATTAAACGGGAAGCGTCTTAACTGACCTTCTCACCCTTCACATCCACATACACCCTGTGAACTGTTTGGCTTCAACTCTCGAGTTGGGCTCTCCTATCGATAGATTAGCAATAGTCTAGCGAGAAGAGGGTTCGTCTCGAGAGCGGGAGTCATCATTTTTATACATACACAAAGTCTAATGAATGTAAACGTTTTATATAAACAAAATAAAACTTTCAACAACGGATCTCTTGGTTCTCGCATCGATGAAGAACGCAGCGAAATGCGATAAGTAATGTGAATTGCAGAATTCAGTGAATCATCGAATCTTTGAACGCACCTTGCACTCTCTGGTATTCCGGAGAGTACGCCTGTTTGAGTGTCATG…
UDENIOMYCES PYRICOLA	GI|20378463|GB|AF444402.1	TCCGTAGGTGAACCTGCGGAAGGATCACTAGTGATTAAACCGGAGAGCGTCTTCATTGACCTCTCCAACCCTTCACATCCACATACACCCTGTGAACCGTTTGGCTTTGTTGAGCTGAAAGTTGAAAGAATAGGCTTGCAAAAGTCTAGTCGGACGATGGACAGATCGCAAGGTCATCATCATATACATACACGAAGTCTAATGAATGTAAACGTTTTATATAAACAAAATAAAACTTTCAACAACGGATCTCTTGGTTCTCGCATCGATGAAGAACGCAGCGAAATGCGATAAGTAATGTGAATTGCAGAATTCAGTGAATCATCGAATCTTTGAACGCACCTTGCACTCTCTGGTATTCCGGAGAGTACGCCTGTTTGAGTGTCATGAAACTCTCAC…
VANDERWALTOZYMA POLYSPORA	GI|3157426|EMB|AJ229076.1	GGGAAACCTGCGGAAGGATCATAAGAGAATCTATGAATGAATTGAGAAAAAGTATATGAAAGCCAACATCAAAGAAAATTAATTCTGATGGCCTGCGCTNAAACTGCGCGGCAACTGGAAATTGAGTTTCTGTGGACCAATTTNGTNTGCTNATCTTCTCTTTTCAAATTTCTACACACTGTGGAGTTTTTTAACTTTAACATTCTTCTTTGGGAGAGCTTGCTTTCCCAGAGGTAACAAACACAAACAATTTTTTATGTTTTAAANAACTAGTCAAACCAATTTCGTTATGAAATACAAATATTAAAAACTTTCAACAACGGATCTCTTGGTTCTCGCATCGATGAAGAACGCAGCGAAATGCGATACGTAATGTGAATTGCAGAATTCCGTGAATCA…
VANDERWALTOZYMA TROPICALIS	GI|309951751|GB|HM461676.1	CTATGAACTGAATTGAGAGGGAAGAACATGAGAGCCACATTAAGGAAGACTAGAGCTTAGCGGCCTGCGCTTAATTGCGCGGCTTCTGGGAGCTGGTGTTCTGTGGAGCTACTTTTGTGTTTTTCAACAATCTCTTTTCAACACTTCTACACACTGTGGAGTTTTTTTACTTTACATTTCTTATTCTTTGGGAGAGTGAGCAATCGCTTTCCCAGAGATGACAAACACAAACAATTTTGCATATTATAATAACTAGTCAAAACCAATTTCGTTATGAAATACAAATATTTAAAACTTTCAACAACGGATCTCTTGGTTCTCGCATCGATGAAGAACGCAGCGAAATGCGATACGTAATGTGAATTGCAGAATTCCGTGAATCATCGAATCTTTGAACGC…
VANDERWALTOZYMA VERRUCISPORA	GI|169798777|GB|EU515871.1	ATCTATGAACTGAATTGAGAGGGAATTACACGAGAGCCACATATAGGATGATGAGTTCTTGGAGGCCTGCGCTTAATTGCGCGGCTTCTTTGGATTTTGAGTCTGTGGAACCACTTTTGTGTTTTTCATCAATCTCTTTTCAAACTTCTACACACTGTGGAGTTTTTTACTTTACTATTCTTATTCTTTGGGAGAGCTTGCTTTTCCAAAGATGACAAACACAAACAATTTTGCATATTAATATACTAGTCAAAACCAATTTCGTTATGAAATACAAATATTTAAAACTTTCAACAACGGATCTCTTGGTTCTCGCATCGATGAAGAACGCAGCGAAATGCGATACGTAATGTGAATTGCAGAATTCCGTGAATCATCGAATCTTTGAACGCACATTGC…
WICKERHAMIA FLUORESCENS	GI|288804400|GB|GU246255.1	CCTGCCCTTTGTACACACCGCCCGTCGCTACTACCGATTGAATGGCTTAGTGAGGCCTCCGGATTGGTTTAGAGGAGGGGGCAACTCCACCTTGGAACTGAAAAGCTGGTCAAACTTGGTCATTTAGAGGAAGTAAAAGTCGTAACAAGGTTTCCGTAGGTGAACCTGCGGAAGGATCATTAAAGTAAAACGCTTAATTGCTAAATACTGTGTTTTTATTATAAGAAACTTTTTATAACTTCAAATTAATTTATTTTAAAAATTTAGTCAAAAGATATATTTTAATATCAAAACTTTCAACAACGGATCTCTTGGTTCTCGCATCGATGAAGAACGCAGCGAAATGCGATAAGTAATATGAATTGCAGATTTTCGTGAATCATCGAATCTTTGAACGCA…
WICKERHAMIELLA CACTICOLA	GI|117574575|GB|DQ911461.1	TTGAGATCATTTATACACCTGTGAACTTACACTTGCTTGCCTAGAGGAAACTCTAGGCGACTTTAAAAACTACATTTTATATTATGTCTGAAGATACTAATGTTAAAAACTATTAACAACGGATCTCTTGGCTCTCGCATCGATGAAGACCGCAGCAAAGCGCGATAGATAATGTGAATTGCAGACGTGAATCATTGAGTTGTTGAACGCACATTGCGCTTTTCTTTATGGAAAAGCATACCTGTGCGAGCGTCATTTCTCTCTCCACTACCAGTGGGTATTGGCACTCTACATAGTGCTTAAAACGATCATGCGTATATGTTAACCACAATGTGCGCTTTAAATCTTTTAAATG
WICKERHAMIELLA DOMERCQIAE	GI|117574576|GB|DQ911462.1	TTGAGATTCATCTTACACCTGTGAACTTATCAATTTGCTTTGTCTCTTTACTTTTTTCCTTTACGGGGNNNNNNNNNNNNNNNNNNNNNNNNNNNNNNNTTTTTTTTTAAATTTATTCTGAATCATAAGAAAATCAAAAGCTTCAACAACGGATCTCTTGGTTCTCGCATCGATGAAGGACGCAGCAAAGCGCGATAGGTAATGCGAATTGCAGACGTGAGTCATTGAATTTTTGAACGCACATTGCACTATCCCTTAGGATAGTATACCTGTGTGAGCGTCATTTCTCTTTCATCAATCAATTTATTATTGATTAAGGTGGTTTTCTAACTCCCAACGAAGTTAGTAAAGAGATGAAAGTAGTACACGTTAGTTTACAACTGTACAACTATATCAAAC…
WICKERHAMOMYCES ANOMALUS	GI|82465046|GB|DQ249196.1	TTCTATTGCCAGCGCTTAATTGCGCGGCGATAAACCTTACACACATTGTCTAGTTTTTTTGAACTTTGCTTTGGGTGGTGAGCCTGGCTTACTGCCCAAAGGTCTAAACACATTTTTTTTAATGTTAAAACCTTTAACCAATAGTCATGAAAATTTTTAACAAAAATTAAAATCTTCAAAACTTTCAACAACGGATCTCTTGGTTCTCGCAACGATGAAGAACGCAGCGAAATGCGATACGTATTGTGAATTGCAGATTTTCGTGAATCATCGAATCTTTGAACGCACATTGCACCCTCTGGTATTCCAGAGGGTATGCCTGTTTGAGCGTCATTTCTCTCTCAAACCTTCNGGTTTGGTATTGAGTGATACTCTGATCAAGGGTTAACTTGAAATATT…
WICKERHAMOMYCES CHAUMIERENSIS	GI|334980778|GB|HM156503.1	CCTGTTTATTCAACAAAACTTGCAGGCTGAGAGCGCCAGCTCGATGCTTGGATACTAAACTTCTAAGATATAATTCTTATATACCACTTGTCATGAAATTTTACTTAAAAATAAAATATTCAAAACTTTCAACAACGGATCTCTTGGTTCTCGCAACGATGAAGAACGCAGCGAAATGCGATACGTAATATGAATTGCAGGTTTTCGTGAATCATCGAATCTTTGAACGCACATTGCGCCTTTTGGTATTCCAGAAGGCATGCCTGTTTGAGCGTCATTTCTTTCTCACTAGACCCCGGTTTAGTGGTATTGAGTGGTACTCTGCACAGGGTTAGCTTGAAATACAAGTAGCGCGAGTGGTCGGAAGCGACTCTCTCTGGATAATGTATTAGGTTCTGC…
WICKERHAMOMYCES CIFERRI	GI|334980783|GB|HM156508.1	CACACTGTTTATTCTTTATGAACTTTGCTTTGGGTTGAGCCTAGCTTAGCCCAGAGGTTATAAACACATTATTTTTCTAATGTTTTAAACAATTAAACCTTTAGTCATGAAATTTTTTATAAAATAAAAATCTTCAAAACTTTCAACAACGGATCTCTTGGTTCTCGCAACGATGAAGAACGCAGCGAAATGCGATATGTATTGTGAATTGCAGATTTTCGTGAATCATCGAATCTTTGAACGCACATTGCGCCCTCTGGTATTCCGGAGGGCATGCCTGTTTGAGCGTCATTTCTCTCTCAAACCTTTGGGTTTGGTATTGAGTGATACTCTGTCATATGGGTTAACTTGAAATATTGAACAGCAAGAGTGTATTTGTTAGTACTCCTTCTGAAATAA…
WICKERHAMOMYCES EDAPHICUS	GI|193248893|DBJ|AB436771.1	AGAGGAAGTAAAAGTCGTAACAAGGTTTCCGTAGGTGAACCTGCGGAAGGATCATTATAGTATTCTATTGCCAGCGCTTAATTGCGCGGCGATAAACCTTACACACACTGTTTATTTTTTATGAACTTTGCTTTGGGTTGAGCCTAGTGCTTAGCCCAGAGGTTATAAACACATTATTTTACTAATGTTTCAACCATTAAACCTATAGTCATGAAATTTTTTATAAAATAAAAATCTTCAAAACTTTCAACAACGGATCTCTTGGTTCTCGCAACGATGAAGAACGCAGCGAAATGCGATATGTATTGTGAATTGCAGATTTTCGTGAATCATCGAATCTTTGAACGCACATTGCGCCCTCTGGTATTCCGGAGGGCATGCCTGTTTGAGCGTCATTTC…
WICKERHAMOMYCES HAMPSHIRENSIS	GI|334980779|GB|HM156504.1	CACATTGTTTATTTCTTTTGAACTTCGCTTTGGGTGGAGCTTGTCTCTGCCCAGAGGTTAACTAAACACAAGATTTTATATCTTTTATTTTAAAACTAGTCAAGAAGTATTATAACTAAATCTTCAAAACTTTCAACAACGGATCTCTTGGTTCTCGCAACGATGAAGAACGCAGCGAAATGCGATACGTAATGTGAATTGCAGGTTTTCGTGAATCATCGAATCTTTGAACGCACATTGCGCCCTCTGGTATTCCAGAGGGCATGCCTGTTTGAGCGTCATTTCTCTCTCAAACCTTTGGGTTTGGTATTGAGTGATACTCTTTCTTTGGGTTAACTTGAAATATAGTTTTGGCAAGAGTGTGTCTACGTGGACTCTTGATTGACATAATGTATTAGG…
WICKERHAMOMYCES LYNFERDII	GI|334980780|GB|HM156505.1	CACATTGTCTAGTTTTTATTAACTTTGCTTTGGGTTGGACTTCTGTCTAGCCCAGAGGTATTAAACACATTATTTTTCTAATGTTAAAACCTTTAACCCAATAGTCATGAAATTTTTAAACAAAATAAAAATCTTCAAAACTTTCAACAACGGATCTCTTGGTTCTCGCAACGATGAAGAACGCAGCGAAATGCGATATGTATTGTGAATTGCAGATTTTCGTGAATCATCGAATCTTTGAACGCACATTGCACCCTCTGGTATTCCAGAGGGTATGCCTGTTTGAGCGTCATTTCTCTCTCAAACCCTTGGGTTTGGTATTGAGTGATACTCTGTTACAAGGGTTAACTTGAAATATTGACTTTAGCAAGAGTGTATTTGTAAGTACTCCTTCTGAAA…
WICKERHAMOMYCES PATAGONICUS	GI|225675769|GB|FJ793131.1	CGGAAGGATCATTATTGTATTCTAATTGCCAGCGCTTCATTGCGCGGCGATTAACCTTCTACACACACTGTGAATTATTTTTACAACCCTTTGCTTTGGGTGGTTTTCATTAACTGCCCAAAGGTTTACCAAAACACAAACTATTAATTTATCCAAACCAATTTGTCATTGAAAATTTTTAATTAAATTTAAAATCTTCAAAACTTTCAACAACGGATCTCTTGGTTCTCGCATCGATGAAGAACGCAGCGAATTGCGATAAGTATTGTGAATTGCAGATTTTCGTGAATCATCGAATCTTTGAACGCACATTGCACCCTCTGGTATTCCAGAGGGTATGCCTGTTTGAGCGTCATTTCTCTCTCAAATCTTTGGATTTGGTATTGAGTGATACTCTGT…
WICKERHAMOMYCES PIJPERI	GI|334980777|GB|HM156502.1	CTTGTTTATTGTAATACTGTCAGACGAGCGTGAGCTCGGCTGTATAAATAACTCTAAGATCTAATCTTAACTTAACACTAGTCATGAAATTTTACCTAAAATAAAATATTCAAAACTTTCAACAACGGATCTCTTGGTTCTCGCAACGATGAAGAACGCAGCGAAATGCGATACGTAATATGAATTGCAGGTTTTCGTGAATCATCGAATCTTTGAACGCACATTGCGCCTTTTGGTATTCCAGAAGGCATGCCTGTTTGAGCGTCATTTCTTTCTCACTGGATCTCGGTTTAGTGGTATTGAGTGGTACTCTAGTACAGGGTTAGCTTGAAATATCAGTAGTGCGAGTGGTCGAAGCGACTTTCTCTCTGGATAATGTATTAGGTTCTGCCAACTCGT…
WICKERHAMOMYCES RABAULENSIS	GI|55925029|GB|AY790541.1	AACCTGCGGAAGGATCATTATAGTATTCTATTGCCAGCGCTTAATTGCGCGGCGATAAACCTTCTACACACATTGCTTATTCTTTTTGAATATTGCTTTGGGTTGAGCCTAGCTCAGCCCAGAGGTCTTAAACACAAAGATTTATTCTTTTTTTTTTAAACCATAGTCATGAAAATTTTAACAAAATTAAAATATTCAAAACTTTCAACAACGGATCTCTTGGTTCTCGCAACGATGAAGAACGCAGCGAATTGCGATAAGTATTGTGAATTGCAGATTTTCGTGAATCATCGAATCTTTGAACGCACATTGCACCCTCTGGTATTCCAGAGGGTATGCCTGTTTGAGCGTCATTTCTCTCTCAAAGCTTCGGTTTTGGTATTGAGTGATACTCTGCTC…
WICKERHAMOMYCES SUBPELLICULOSUS	GI|205290190|GB|FJ153221.1	TGCGCGGCGATAAACCTTTACACACATTGTCTAGTTTTTTTTGAAACTTTGCTTTGGGTGGATTTGTAAAAAGAATCTGCCCAGAGGTTTATTATTAAACACATTATTTTTCTAATGTTTTAACCTTTAAATTTATAGTCATGAAAATTTTTAACAAAATTAAAATCTTCAAAACTTTCAACAACGGATCTCTTGGTTCTCGCAACGATGAAGAACGCAGCGAAATGCGATAAGTATTGTGAATTGCAGATTTTCGTGAATCATCGAATCTTTGAACGCACATTGCGCCCTCTGGTATTCCAGAGGGCATGCCTGTTTGAGCGTCATTTCTCTCTCAAAACTTTGGTTTTGGTATTGAGTGATACTCTGTCAAGGGTTAACTTGAAATATTGAATTAGC…
WICKERHAMOMYCES SYDOWIORUM	GI|342186869|EMB|FR670786.1	AGGATCATTATAGTATTCTATTGCCAGCGCTTAATTGCGCGGCGATAAACCTTACACACATTGTCTAGTTTTTATTAACTTTGCTTTGGGTAGAAAGCAATTTCTGCCCAGAGGTAATTAAACACATTTTTTTTAATGTTCAAACCTTTAACCTTTAGTCATGAAATTTTTTAACAAAATAAAAATCTTCAAAACTTTCAACAACGGATCTCTTGGTTCTCGCAACGATGAAGAACGCAGCGAAATGCGATATGTATTGTGAATTGCAGATTTTCGTGAATCATCGAATCTTTGAACGCACATTGCACCCTCTGGTATTCCAGAGGGTATGCCTGTTTGAGCGTCATTTCTCTCTCAAACCCTTTGGGTTTGGTATTGAGTGATACTCTGTCAAGGGTT…
XANTHOPHYLLOMYCES DENDRORHOUS	GI|5814282|GB|AF139628.1	TCCGTAGGTGAACCTGCGGAAGGATCATTAGTGAAATTTATTCGGGGTTCTGTCTTTCGACGGGGCCCTACTCTTTCCTATTCCTTTAACCCACACCTGTGTCTCTCTCGGGAGACGCAAGCTCTTTTATCATTTAAACAAACACCAGTCGATTGTATGTTCGAAACACTATAAAACACAATAAAACTTTCAACAACGGATCTCTTGGTTCTCGCATCGATGAAGAACGCAGCGAATTGCGATAAGTAATGTGAATTGCAGAATTCAGTGAATCATCGAATCTTTGAACGCACCTTGCGCTCCTTGGTATTCCGAGGAGCATGCCTGTTTGAGTGTCATGAAACACTCTCAACCGGGTGTCCTTTCTTTGTTGAGAGGCGCCTGGCTTGGACTTGGACG…
YAMADAZYMA AKITAENSIS	GI|335060589|GB|HQ283370.1	ACACCGCCCGTCGCTACTACCGATTGAATGGCTTAGTGAGGCCTCCGGATTGGTTTAAGGAAGGGGGCAACTCCATCCTGGAACCGAAAAGCTGGACAAACTTGGTCATTTAGAGGAAGTAAAAGTCGTAACAAGGTTTCCGTAGGTGAACCTGCGGAAGGATCATTACAGTTTAATTCTTGCCAGCGCTTAACTGCGCGGCGAGAACTAATCCTTACACACTGTGTTTTTTGTTATTACAAGAACCATTGCTTTGGCTTGGCGTAAGCTGGGCCAGAGTTTATACGAAACTTCAATTTTATTGAATTGTTTATTAATTTATGTCAATTTGTTTGATTAATTTCAAAAATAATCTTCAAAACTTTCAACAACGGATCTCTTGGTTCTCGCATCGATGAA…
YAMADAZYMA MEXICANA	GI|194473457|DBJ|AB365477.1	TTTCCGTAGGTGAACCTGCGGAAGGATCATTACAGTTATTACTTTCTACCAGCGCTTAATTGCGCGGTGGAAAATAACCCATACACACAGTGTTTTTTGTTTATTACAAGAACTATTGCTTTGGCTTGGCGCAAGTCGGGCCAGAGGTTACTACGTAAACTTCAATTTTTAATTGAATTGTTATTTTAATACAGTTGTCAATTTGTTTGATTAAATTCAAAAATAATCTTCAAAACTTTCAACAACGGATCTCTTGGTTCTCGCATCGATGAAGAACGCAGCGAAATGCGATAAGTAATATGAATTGCAGATTTTCGTGAATCATCGAATCTTTGAACGCACATTGCGCCCTTTGGTATTCCAGAGGGCATGCCTGTTTGAGCGTCATTTCTCTCTCAA…
YAMADAZYMA NAKAZAWAE	GI|171472167|GB|EU343867.1	CAAGGTTTCCGTAGGTGAACCTGCGGAAGGATCATTACAGTTTAATTCTTGCCAGCGCTTAACTGCGCGGCGAGAACTAATCCTTACACACTATGTTTTTTGTTATTACAAGAACTATTGCTTTGGCTTGGCGCAAGCTGGGCCAGAGTTTATACGAAACTTCAATTTTATTGAATTGTTTATTAATTTATGTCAATTTGTTTGATTAAATTCAAAAATAATCTTCAAAACTTTCAACAACGGATCTCTTGGTTCTCGCATCGATGAAGAACGCAGCGAAATGCGATAAGTAATATGAATTGCAGATTTTCGTGAATCATCGAATCTTTGAACGCACATTGCGCCCCTTGGTATTCCGGGGGGCATGCCTGTTTGAGCGTCATTTCTCTCTCAAACCCT…
YAMADAZYMA PHILOGAEA	GI|335060587|GB|HQ283368.1	GCCCGTCGCTACTACCGATTGAATGGCTTAGTGAGGCCTCCGGATTGGTTTAAGGAAGGGGGCAACTCCATCCTGGAACCGAAAAGCTGGACAAACTTGGTCATTTAGAGGAAGTAAAAGTCGTAACAAGGTTTCCGTAGGTGAACCTGCGGAAGGATCATTACAGTTTAATTCTTGCCAGCGCTTAACTGCGCGGCGAGAACTAATCCTTACACACTGTGTTTTTTGTTATTACAAGAACCATTGCTTTGGCTTGGCGCTAGCTGGGCCAGAGTTTATACGAAACTTCAATTTTATTGAATTTTTTATTAATTTATGTCAATTTTGTTTGATTAATTTCAAAAATAATCTTCAAAACTTTCAACAACGGATCTCTTGGTTCTCGCATCGATGAAGAAC…
YAMADAZYMA SCOLYTI	GI|171472107|GB|EU343807.1	CAAGGTTTCCGTAGGTGAACCTGCGGAAGGATCATTACAGTTATTAATTCCAGCCAGCGCTTCACTGCGCGGCGGGAACTAATCTTACACACTGTGTTTTTTGTTATTACAAGAACTATTGCTTTGGCTTGGCCTTCGGGTTGGGCCAGAGTGCTGTGAACTTCAATTTTATTGAATTGTTTTTTAACCACAAGTCAATTTGTTTGATTAAATTCAAAATAATCTTCAAAACTTTCAACAACGGATCTCTAGGTTCTCGCATCGATGAAGAACGCAGCGAAATGCGATAAGTAATATGAATTGCAGATTTTCGTGAATCATCGAATCTTTGAACGCACATTGCGCCCTTTGGTATTCCAAAGGGCATGCCTGTTTGAGCGTCATTTCTCCTTCAAACCC…
YAMADAZYMA TRIANGULARIS	GI|171472169|GB|EU343869.1	CCTGCGGAGGATCATTACAGTATTAGTTTTTTTCCTTACCAGCGCTTAATTGCGCGGTGGAAAATAAAAACTTACACCCCATGATTTTTCTTTTTATGGAACTATTGCTTTGGCTTGGTCGAAAGATTGGGCCAGAGATTTAAGTAAAACTTCAATTTTTAATTGAATTGTTAAATTAAATTATAAGTCAATTTGTTTGATTAAATTCAAAAAAATTTAAAACTTTCAACAGTGGATCTCTTGGTTCTCGCATCGATGAAGAACGCAGCGAAATGCGATAAGTAATATGAATTGCAGATTTTCGTGAATCATCGAATCTTTGAACGCACATTGCGCTCTTTGGTATTCCAGAGAGCATGCCTGTTTGAGCGTCATTTCTCTCTCAAACCCTTGGGTTTG…
YARROWIA LIPOLYTICA	GI|205290203|GB|FJ153223.1	TGTGGATTTCTGGTATATTACAGCGTCATTTTATCTCAATTATAACTATCAACAACGGATCTCTTGGCTCTCACATCGATGAAGAACGCAGCGAACCGCGATATTTTTTGTGACTTGCAGATGTGAATCATCAATCTTTGAACGCACATTGCGCGGTATGGTATTCCGTACCGCACGGATGGAGGAGCGTGTTCCCTCTGGGATCGCATTGCTTTCTTGAAATGGATTTTTTTAAACTCTCAATTATTACGTCATTTCACCTCCTTCATCCAAAATTACCCGCTGAACTTAAGCATATCAATAAGCGGAGGAA
ZYGOASCUS HELLENICUS	GI|117574578|GB|DQ911464.1	TTGAATTTTTGATTTTAACAATCTTACATTCTTGTGAACTTTATAAACTTTGCTTGGGTAATAGTATTGGAGACTTTATTGTTACCCAAAGTTTTTTACAAAAACACTTTATTAAAAAAAACACCAAAACGATTCTGAAAATTTTAAAAAAATTAAATTAAAACTTTCAACAACGGATCTCTTGGTTCTCGCATCGATGAAGAACGCAGCAAAATGCGATAAGTAATGTGAATTGCAGAATTGTGAATCATCGAATCTTTGAACGCACATTGCGCCTTTTGGTATTCCAAAAGGCATGCCTGTTTGAGCGTGATTACATCTTCTTAAATCAACTTTATTGTTTGACTTTAAGGTATTGGAAATTTTGTACTATTTTTAAGCACAATTTTCTGAAATACA…
ZYGOASCUS MEYERAE	GI|42541335|GB|AY447022.1	CATTATTGAATTTATGATTTAAACAATCTTATATTCTTGTGAACTTTATAAACTTTGCTTGGGTGATAGTATTGGAGACTTTACTGTTGCCCAAAGTTTTTTACAAAAACACTTTATTAAAAAAAAACACCAAAACGATTCTGAAAATTTTTAAAAAATTAAATTAAAACTTTCAACAACGGATCTCTTGGTTCTCGCATCGATGAAGAACGCAGCAAAATGCGATAAGTAATGTGAATTGCAGAATTGTGAATCATCGAATCTTTGAACGCACATTGCGCCTTTTGGTATTCCAAAAGGCATGCCTGTTTGAGCGTGATTACATCTTCTTAAATCAACTTTATTGTTTGAATTTTAAGGTATTGGAAATTTTGTACTAATTTTTTAGTACAATTTTCT…
ZYGOSACCHAROMYCES BAILII	GI|31746849|GB|AY046191.1	TAGAAAATTTCTGATTGACGAGTCTGGAGTAGTTGTGTTCTCTCTGTTTTTTCAAGGCCTGCGCTTAATTGCGCGGTCTAGAGCGGAGGGAGTTAAACATAGTTACTCTGGCTTTCAATTTACACACAGTGGAGTTTCTACTTTTTTTATTCTTCTTTGGGAGGATGGGTTCGTCCCACTCCCAGAGGTAAAAACACAAACAATTTTTTTTTTTTTTTTAATATTACACAGTCAAAAACGAATACTAAAAAAACAAAATATTCAAAACTTTCAACAACGGATCTCTTGGTTCTCGCATCGATGAAGAACGCAGCGAAATGCGATACGTAATGTGAATTGCAGAATTCCGTGAATCATCGAATCTTTGAACGCACATTGCGCCCCTTGGTATTCCAGGGG…
ZYGOSACCHAROMYCES BISPORUS	GI|31746850|GB|AY046192.1	TAGAAAAAATCTGATTGGCAAGTCAATGGGGCAGTAGAGTTTTTCGGCTCTTTCTTTTGCTTTTGGGCCTGCGCTTAGTTGCGCGGTCTAGAGTAGAGGGAGCTTCTACTGCTTCGGCTTACAATTTACACACAGTGGAGTTTCTACTATTTTTCTTCTTTGGGAGGATGATGAAAATCTATCTACTCCCAGAGGTAAACACAAACAATATTTTTATTTTTTATTTTACACACAGTCAAATGAATACAAAAAAAAAATTATAATATTCAAAACTTTCAACAACGGATCTCTTGGTTCTCGCATCGATGAAGAACGCAGCGAAATGCGATACGTAATGTGAATTGCAGAATTCCGTGAATCATCGAATCTTTGAACGCACATTGCGCCCCTTGGTATTCC…
ZYGOSACCHAROMYCES KOMBUCHAENSIS	GI|31746851|GB|AY046193.1	TAGAAAATAATCTGATTGAAAGAGTTTTGAAGGGGAGCATACCAAAGGGATTATTGTCTCTGGGCCTGCGCTTAGTTGCGCGGTCTAGCGGGAGAGTAGTCCTGCTCTTCTTCAGCTTTTACAATTAACACACAGTGGAGTTTCTTAACTTTTCTTCTTCTTTGGGACATTGTGGGGGGGGCATTCGTCTCCCTCGGTCCCAGAGGTAAGCACAAACAATTTTTTTATTATTTTTAATCATTAAAAAGTCAAAACAAACAAACAAAAACAAAATATTCAAAACTTTCAACAACGGATCTCTTGGTTCTCGCATCGATGAAGAACGCAGCGAAATGCGATACGTAATGTGAATTGCAGAATTCCGTGAATCATCGAATCTTTGAACGCACATTGCGCCCC…
ZYGOSACCHAROMYCES LENTUS	GI|31746852|GB|AY046194.1	TAGAAAATAATCTGATTGAAGAAGTCTGAGGGAGCATACCAAAGGGACTGTTGTCTCTGCCGGGCCTGCGCTTAGTTGCGCGGTCTAGTGGGGGAGTGGTTCTGCTCTTTTCAGCTTTTACAATTAACACACAGTGGAGTTTCTACTTTTCTTCTTCTTTGGGATTGGGCTCCGGCCCTGTCCCAGAGGTAAACACAAACAATTTTTTTATTTTATTTTAAAAAGTCAAACCAAAAAACAAAAACAAAATATTCAAAACTTTCAACAACGGATCTCTTGGTTCTCGCATCGATGAAGAACGCAGCGAAATGCGATACGTAATGTGAATTGCAGAATTCCGTGAATCATCGAATCTTTGAACGCACATTGCGCCCCTTGGTATTCCAGGGGGCATGCCTG…
ZYGOSACCHAROMYCES MELLIS	GI|208609231|DBJ|AB302841.1	CATTACAGAGAATTGAAATAATTCGGAGAGCGGGGATATATTACGTGGGGGGGAAGAGTGGGGTGAATGAACCTGCCTGCGCTTAGTTGCGCGGCTCTCTTTCCTCCTCCTGCCCCGCCTTTGATTTATACACACAGTGGAGTTTCTGCTTTTCTTTATTTTGATGGCTTTGGGGGGTGTGTGAGCCCCCCAGAGGTAAACAACACAAACAAGTTTTTTTTTTTATTCTATATATGCACTAGTCAAGAAACAAGAATTCGGAGAAAAAACGAATTAACGAATATTCAAAACTTTCAACAACGGATCTCTTGGTTCTCGCATCGATGAAGAACGCAGCGAACTGCGATACGTAATGTGAATTGCAGAATTCCGTGAATCATCGAATCTTTGAACGCACAT…
ZYGOSACCHAROMYCES ROUXII	GI|208609217|DBJ|AB302827.1	AAGGATCATTATAGAAAATGACGTGAACTCTTAACGGAGTTCTCTCAAAGTGTTGGAGGGGAAGGCCTGCGCTTAATTGCGCGGCTGTTTTTAATCTCCTCCGCCTTTGATACACACATTGGAGTTTCTACTTTTTTGTTCTCTTTGGGAGGGTTCTGCTCTCCCAGAGGTAAACACAAACAATCTTTTATTATACTATTAACACAGTCAAATGAATTTTAAAAACAAAATATTCAAAACTTTCAACAACGGATCTCTTGGTTCTCGCATCGATGAAGAACGCAGCGAACTGCGATACGTAATGTGAATTGCAGAATTCCGTGAATCATCGAATCTTTGAACGCACATTGCGCCCCTTGGTATTCCGGGGGGCATGCCTGTTTGAGCGTCATTTCCCTC…
ZYGOTORULASPORA FLORENTINA	GI|31746826|GB|AY046168.1	CTGAAAGTCATGCGCTTAACTGCGCTGACAACATACACACAGTGGAGATATATTCTTTCTTCTTCTTCTTCTTTGGGGGACGGCGGTTTGCGCTGCTGCTCCCAGAGTGAAAAAACACAAACAACTTTTGTATTATTACAGATGTCAAAACACAAAACAAAATACCAAAACTTTCAACAACGGATCTCTTGGTTCTCGCATCGATGAAGAACGCAGCGAAATGCGATACGTAATGTGAATTGCAGAATTCCGTGAATCATCGAATCTTTGAACGCACATTGCGCCCCTTGGTATTCCAGGGGGCATGCCTGTTTGAGCGTCATTTCCTTCTCAAACACTTGTGTTTGGTAGTGAGTGATACTCTGTAACATGGGAGTTAGCTTGAAATTGAGAGCCCAT…
a Database generated on 6/30/15
b All accessions with the GI| designation are from GenBank: http://www.ncbi.nlm.nih.gov/genbank/
c All accessions with the PYCC08 designation are from the Portugese Yeast Culture Collection: http://pycc.bio-aware.com/
d S. kudriavzevii sequence shares >99% identity with S. cerevisiae ITS1 (GI|146424863|GB|AM262825.1)
